# Supplementary material for: Choosing face: The curse of self in profile image selection
Source: Cogn Res Princ Implic. 2017 Apr 14;2:23. doi: 10.1186/s41235-017-0058-3 (PMC5391387; doi:10.1186/s41235-017-0058-3)
Supplement: Supplementary file 3 — Raw rating data from Calibration experiment. (XLSX 107 KB) [file 41235_2017_58_MOESM3_ESM.xlsx]

## Sheet: attractiveness
		OWN-RATINGS												INTERNET RATINGS
Gender	participantID	PHOTO1	PHOTO2	PHOTO3	PHOTO4	PHOTO5	PHOTO6	PHOTO7	PHOTO8	PHOTO9	PHOTO10	PHOTO11	PHOTO12	PHOTO1	PHOTO2	PHOTO3	PHOTO4	PHOTO5	PHOTO6	PHOTO7	PHOTO8	PHOTO9	PHOTO10	PHOTO11	PHOTO12
1	1	2	5	3	2	5	4	4	6	6	2	5	6	4.05	4.3	3.55	4.2	5.4	4.5	4.75	5	4.15	4.4	5.55	4.55
2	4	6	5	7	7	9	1	1	2	2	1	2	7	7.45	7.2	7.35	6.7	6.9	6.35	6.85	6.1	6.75	5.65	7.1	6.6
2	5	6	3	2	3	5	5	2	4	4	5	2	3	6.35	5.95	6.6	6.45	6.7	7.1	6.9	6.5	6.35	7.35	5.3	4.25
2	6	7	6	4	5	7	4	5	2	7	5	5	4	6.65	5.1	5.1	4.4	5.75	4.6	4.45	5.4	4.65	5.1	5.45	5.15
2	7	5	1	2	5	1	5	7	7	1	9	6	5	5.5	5.4	6.35	6.6	5.55	5.85	7.15	6.05	4.95	6.85	6.95	6.5
2	8	4	4	4	6	2	6	7	4	6	1	2	4	3	3.15	4.35	4.65	4.95	4.1	4.7	4.05	4.5	4.25	4.7	4.15
2	10	3	5	7	3	4	1	6	1	2	7	2	3	6.2	6.4	7.05	6.2	5.5	5.2	6.55	5.95	5.75	6.25	5.9	5.5
2	11	5	8	7	5	3	4	6	5	3	7	8	5	5.35	6	5.35	5.7	5.35	5.5	6.2	5	5.4	5.9	6.9	6.2
1	12	2	2	5	6	3	4	5	6	8	4	5	8	6.75	5.3	5.95	6	5.65	5.3	6.15	5.7	6.2	5.3	5.85	6
2	13	9	1	6	4	5	2	8	2	2	6	9	8	4.6	3.35	5.55	4.3	5.4	5.85	5.15	4.85	4.95	5.3	5.1	5.15
2	18	7	6	7	3	5	6	2	5	5	5	7	9	5.05	4.6	4.1	4.25	5.2	4.15	4.55	5.4	5.85	4.4	6.15	6.15
1	20	3	7	6	6	6	6	6	6	7	8	6	4	4.3	4.75	4.5	4.7	4.9	4.8	3.6	4.85	4.05	4.9	5.05	5.05
2	21	6	6	7	8	5	7	4	4	6	6	6	6	3.35	4.15	3.75	4.7	5.1	4.75	3.75	4.35	4.1	4.8	3.8	5.35
1	22	6	6	4	6	5	7	9	5	2	5	7	4	4.05	3.3	2.8	4.55	4.65	3.85	4.95	5.05	3.75	4.8	4.45	4.9
2	23	6	4	7	7	5	5	4	6	4	7	5	8	4	3.6	4.15	3.6	4.35	3.95	4.1	4.5	4.7	4.2	4.1	3.75
2	24	2	4	3	5	5	3	6	3	2	5	6	5	6.4	6.55	6.3	7.1	6.85	6.1	6.95	6.15	5.9	6.75	6.15	6.3
2	25	5	7	7	5	4	6	4	2	3	4	6	7	4.95	5.45	7	5.25	4.95	5.5	4.85	6	6.3	5.85	5.8	6.3
2	26	5	5	5	3	7	4	4	5	5	4	3	5	6.7	6.2	6.35	5.9	6.25	5.75	6.4	7.1	7.3	6.25	5.85	7.25
2	27	5	5	1	5	5	2	4	5	1	3	4	5	6.75	6.1	6.55	6.15	6.05	5.4	5.4	5.9	5.85	6.4	5.8	6.55
1	28	1	2	4	2	2	3	2	1	5	3	4	7	3.7	3.65	3.85	4.15	4.15	3.9	3.45	4.05	4.85	4.1	3.8	4.2
2	29	7	6	6	7	7	6	5	7	6	6	5	4	4.15	3.45	3.45	3.7	4.65	5.65	3.1	5.95	3.65	3.9	3.35	5.5
1	30	5	6	2	2	1	6	1	3	1	6	4	2	5.4	5.6	5.05	5.45	5.75	5.2	5.1	5.55	5.8	5.25	4.95	4.5
1	31	8	7	6	7	6	6	5	5	7	4	6	5	4.15	4.25	3.3	3.6	3.85	4.55	3.5	4	3.65	4.45	3.4	4.35
2	33	9	7	6	6	8	6	7	8	7	8	5	8	2.5	3.9	5.2	4.45	4.65	2.45	2.45	2.5	4.7	2.65	5	4.85
2	34	5	1	2	7	6	5	7	4	8	9	8	7	5	4.4	4.45	6.55	5.45	5.2	4.8	5.85	4.8	5.85	5.65	5.1
2	35	5	2	3	5	8	4	6	6	9	9	1	7	5.4	3	4.65	4.15	5.25	4.35	5.05	5.85	5.5	5.55	4.75	5.25
2	36	7	6	3	5	4	5	5	6	8	4	4	3	4.65	5.05	5.1	4.8	4.55	4.2	5.05	4.7	5.35	4	5.05	4.5
2	37	6	7	6	7	4	4	7	8	6	6	4	4	6.3	6.1	5.55	5.75	5.1	5.35	5.6	6.45	5.45	5.65	5.8	5.7
2	38	6	4	7	5	5	6	4	4	2	7	6	6	4.25	4.5	4.15	5.15	4.45	5	4.9	4.7	5.55	4	3.85	4.05
2	39	6	2	7	1	1	4	1	4	5	3	3	2	5.6	5.35	5.85	6.35	5.65	5.5	5.5	4.95	4.35	5.45	5.2	5.5
2	40	5	4	6	4	6	7	5	6	6	3	6	4	5.9	6.65	7	6.9	6.55	7	6.9	6.3	7.3	6.4	6.75	5.5
2	41	5	6	2	4	6	4	8	2	5	3	3	8	5.1	4.8	4.95	4.65	4.9	5.4	5.6	5.15	5.35	5.3	5.4	5.65
2	42	8	7	7	6	7	8	7	5	7	7	8	6	6.3	6.95	6.6	5.5	6.35	5.85	5.5	6.45	6.55	5.6	6.35	5.45
1	43	7	6	5	6	6	7	6	6	5	6	6	6	5.7	6.65	5.95	5.65	5.8	5.9	4.8	4.65	4.8	5.2	5.8	6.3
2	44	7	5	7	5	6	7	9	8	8	3	7	8	6.35	6.95	6.35	6.9	6	7.2	6.45	7	6.5	6.1	6.5	6.95
2	45	7	7	7	7	8	5	2	7	8	6	7	5	6.2	5.6	5.85	4.7	6	5.45	4.8	5.65	5.9	5.7	5.9	5.5
2	46	7	6	6	8	4	9	6	3	4	2	8	9	4.9	5.45	5.5	6.1	5.45	6.2	6.35	5.85	4.9	5.8	6.65	6.55
2	47	7	8	7	7	6	5	6	8	6	6	7	5	3.75	4.85	4.35	5	4.35	4.85	5.05	4.35	5.25	4.35	4.45	3.65
1	48	7	7	6	8	8	7	8	5	6	7	6	7	4.65	4.95	4.65	4.8	4.8	4.35	5.3	4.5	4.6	5.55	5.45	4.65
1	49	7	4	7	6	7	6	6	6	7	7	4	6	3.45	3.4	3.5	3.55	3.2	3.9	3.85	4.65	4.4	4.85	4.8	4.95
2	50	6	4	4	2	5	6	9	2	7	7	6	3	4.9	5.3	5.85	6	5.7	5.55	5.7	5.35	5.3	6.2	5.6	5.4
1	51	3	7	9	4	3	9	9	5	2	7	4	3	3.75	4.45	4.65	5.3	4.5	4.55	5.9	4.7	4.6	4.4	4.3	4.45
1	52	5	3	8	4	9	9	5	8	2	4	3	1	7.05	6.25	6.5	5.45	6.85	6.6	5.95	5.9	5.8	5.75	5.25	6.5
2	53	7	5	6	5	6	4	8	7	4	7	2	5	4.7	4.05	4.55	4.55	3.95	5.1	6.6	6.1	5.35	5.1	4.5	4.95
1	54	6	5	4	4	5	3	5	1	3	2	5	6	4.35	3.35	3.1	3.5	4.3	3.85	4.5	3.25	3.2	3.95	3.95	4.3
1	55	6	5	8	5	3	6	2	5	4	5	6	5	3.45	3.45	3.45	3.9	3	3.65	3.35	3.7	4.1	3.95	3.75	4.3
1	56	8	4	5	5	6	6	3	6	4	6	6	3	3.8	4.6	4.1	4.25	4.8	4.65	4.15	4.45	4.4	3.85	4.05	4.55
1	57	3	4	7	7	4	3	2	4	2	2	1	6	3.8	4.55	4	4.3	4.65	4.35	5.05	4.3	4.05	4.7	4.3	4.7
2	58	5	7	8	7	8	9	7	9	9	7	8	8	6.05	6.55	7.3	6.75	7.35	7.1	6.5	7.4	7.55	6.95	6.35	6.7
2	59	6	6	4	4	6	5	3	5	5	7	7	9	6.8	6.7	6.5	6.35	6.25	5.65	5.45	6.35	6.55	6.85	6.15	6.55
2	60	7	8	8	2	8	5	8	9	1	6	8	5	6.3	6.15	6.6	6.55	6.5	6.3	6.65	7.05	6.7	6.2	6.05	6.6
2	61	4	6	6	6	7	7	5	6	7	5	4	8	6.3	6.2	6.25	6.9	7	6.1	6.25	6.15	6.4	6.6	6.55	6.2
1	62	5	3	2	4	2	2	5	8	9	2	6	7	3.45	4.1	4.1	4.05	3.15	4.15	3.6	4.1	4.1	3.6	3.8	3.8
2	63	6	5	6	8	5	6	7	7	7	5	5	1	5.05	5.55	5.35	4.75	5.55	5	5.65	5.55	5.6	5.85	5.8	5.65
1	64	7	7	5	6	3	8	6	7	6	6	6	6	5.05	5.4	5.2	5.15	5.25	5.3	5.25	4.9	5.1	4.85	5.25	5.7
2	65	7	5	5	3	6	6	7	7	8	7	9	8	5.65	4.95	5.7	5.9	5.65	5.05	6.2	4.95	5.3	5.35	6.4	6.75
1	66	2	2	3	2	1	4	3	6	6	6	5	6	4.25	3.85	4.05	3.85	4.15	4.25	4.3	4.4	4.7	3.7	3.95	4.65
1	67	5	3	4	4	3	3	2	2	6	5	4	4	4	3.8	3.65	3.7	3.4	4.1	4.15	4.15	4.55	4.3	4.6	3.85
2	69	8	6	9	9	3	1	2	7	7	4	7	9	6.95	7.45	6.9	7.45	6.05	5.95	7.15	6.3	7.4	5.95	6.45	7.05
2	71	5	2	8	5	3	6	5	4	9	4	9	6	5.6	5.55	6.05	5.2	5.45	5.65	5.25	5.3	5.55	5.3	5.55	5.9
2	72	4	6	8	5	2	7	7	5	8	8	7	3	6.7	5.95	6.4	6.95	6.15	5.9	6.4	6.3	6.5	5.75	6.1	6.35
1	73	7	5	4	6	5	4	4	6	6	5	7	6	5.2	6.1	5.8	5.55	6.05	6.1	5.85	5.65	6.25	6.35	5.85	5.4
1	74	5	3	4	8	5	6	5	5	4	5	1	6	4.4	3.8	5	4.5	4.5	4	4.25	5.2	3.55	4.55	4.15	4.25
2	75	7	5	5	3	6	6	7	7	8	7	9	8	5.6	5.75	6.2	5.95	5.55	6.65	6.6	5.7	6	5.6	6.45	6.15
1	76	9	9	9	7	5	1	6	5	9	4	8	9	4.2	4.2	4.95	3.8	4.1	5.25	4.85	4.6	4.8	4.6	4.75	4.6
2	77	3	4	6	7	6	6	9	7	6	6	4	3	5.85	5.9	6.35	6.1	5.65	5.75	5.65	5.9	6	5.55	5.6	5.85
1	78	2	5	6	2	7	5	7	8	4	3	8	8	6.1	6.3	6.7	6.25	6.35	6.05	6.85	6.55	6.4	6.5	6.3	6.5
2	79	7	9	7	5	6	8	7	8	8	6	5	6	7.05	7.25	6.75	7.4	7.35	7.65	6.85	7.05	6.55	7.15	7.5	6.9
2	80	5	5	5	3	6	5	5	5	4	6	4	5	5.9	5.7	5.65	5.7	6.6	6.4	5.95	5.95	6.2	6.75	5.65	6.05
2	81	1	1	5	6	1	2	5	1	5	8	1	3	3.85	4.65	4.1	3.95	4.05	3.85	5.05	3.15	4.35	4.6	4.65	5.15
2	82	3	7	7	6	6	7	6	5	7	6	3	3	7.1	6.3	6.95	6.25	6.9	6.75	7.15	6.85	7.25	6.2	6.85	6
1	83	6	5	7	6	7	7	8	9	7	7	7	7	5.1	4.2	4.7	4.5	4.5	4.8	5.1	4.9	4.65	4.6	4.65	5.35
2	84	6	7	8	5	8	8	7	5	7	6	9	5	4.85	6.5	6.45	5.6	6	5.35	5.05	5.05	5.35	5.6	5.65	5.7
2	85	6	7	5	9	7	8	5	6	8	6	6	7	7.25	7.2	6.3	6.55	7.05	7	7.1	6.2	7.05	6.55	6.95	6.9
1	86	5	5	3	2	5	3	2	5	6	7	7	8	3.45	4	3.85	3.6	4.45	4.15	3.4	3.95	3.55	3.8	3.35	3.25
1	87	6	5	4	6	5	4	5	5	6	5	4	5	4.55	4.35	4.75	5.1	4.7	4.85	5.15	4.8	4.8	5.25	3.95	5.05
2	88	8	6	8	3	6	5	5	8	7	8	5	3	3.6	3.75	3.55	3.65	3.4	3.55	3.4	4.25	4.4	3.9	3.85	4
1	89	4	6	3	5	4	4	7	5	3	6	5	2	4.55	5.05	4.35	4.3	3.7	4.25	4.45	4.5	3.85	4.55	4.4	3.35
2	90	6	5	5	1	7	7	2	1	9	4	6	7	5.35	5.3	4.6	4.55	5.4	5	3.15	3.55	5.8	5.4	5	5.25
1	91	1	3	2	3	7	1	7	7	7	7	5	7	3.75	3.7	3.75	3.35	3.45	3.65	3.9	3.75	4.15	3.65	3.55	3.5
1	92	7	6	5	6	6	5	6	8	7	5	6	8	3.7	3.8	3.75	4.1	3.7	3.8	4.1	4.05	4.15	3.55	3.9	4
1	93	6	5	5	7	5	7	5	4	6	6	5	5	3.4	3.45	3.6	3.25	3.55	3.65	3.75	3.15	3.6	3.3	3.4	3.1
1	94	6	7	5	7	3	6	5	5	2	6	4	4	3.05	4.5	4.3	4.8	4.05	4.8	4.45	4.45	3.6	3.9	3.95	4.45
1	95	6	5	6	5	6	8	7	5	7	5	7	1	5.8	5	5.75	5.3	5.1	5	5.25	5.3	5.2	5.55	5.1	5.1
1	96	8	5	5	7	8	8	8	7	3	7	8	6	5.25	4.3	5.15	5.15	5.55	5.1	5.4	5.95	5.95	4.95	5.85	5.7
1	97	6	5	5	7	7	4	7	4	7	7	6	7	4.3	4.65	5.25	5.15	5.3	5.15	4.75	4.65	4.75	5	3.95	5.05
1	98	6	6	7	6	6	6	5	7	5	5	5	5	3.65	4.35	4.1	3.8	4.15	4.35	4.05	4.55	4.5	4	4.1	4.3
1	99	7	6	4	6	8	5	5	3	4	2	6	4	4.05	3.45	3.45	3.8	3.95	3.65	3.9	3.75	4.05	3.7	3.95	3.5
1	100	8	8	6	6	5	6	6	7	5	5	3	1	5.2	5.5	5.3	5.8	5.6	5.7	6.2	5.95	4.7	6.35	5.1	5.2
1	101	5	6	6	4	6	5	7	4	8	6	5	9	3.8	4.3	4.25	4.1	4.05	4.25	4.25	3.95	4.05	4.55	4.7	4.7
1	102	4	6	7	6	7	7	7	8	8	8	6	7	3.5	4.25	4.45	4.55	4.75	4.75	4.7	4.6	4.1	5.6	4	5.15
1	103	4	9	6	6	5	7	3	6	6	5	6	7	4.3	4.9	4.8	4.45	4.35	4.6	4.45	4.75	4.55	4.7	4.55	4.75
1	104	7	5	2	5	5	5	5	2	6	6	3	4	5.35	5.8	5.05	5.4	4.85	5.1	5.15	5.05	5.05	5.7	5.1	4.95
1	105	6	5	6	7	6	6	7	6	6	7	6	5	3.7	3.85	3.5	3.15	3.65	3.7	3.9	3.75	3.7	3.95	3.85	3.5
1	106	6	8	7	8	9	9	7	4	9	7	3	8	3.85	4.45	5.1	4.9	5.2	5.4	5.15	4.6	5.05	5	5.15	5.25
1	107	5	6	4	6	5	7	7	8	4	8	6	6	4.35	4.2	4.2	4.6	3.55	4.7	4.45	4.8	4.45	4.55	4.8	4.2
1	108	7	6	7	5	7	6	3	7	6	8	6	4	4.55	4.7	4.85	4.8	4.85	5.65	4.8	5.3	5.75	5.3	5.7	5.7
1	109	6	5	4	8	8	5	6	5	2	6	2	2	3.2	3.1	3.25	4.15	4.25	3.55	3.75	4.15	3.75	3.55	4	3.45
1	110	7	5	4	4	7	5	5	3	4	3	5	4	3.95	3.5	3.25	3.15	3.75	3.35	3.2	3.4	3.45	3.45	3.35	3.45
1	111	4	2	7	6	5	1	7	6	6	8	1	7	3.85	3.65	4.25	3.95	3.9	3.6	3.6	3.95	4	4.2	3.5	3.4
1	112	7	7	9	7	5	7	7	4	8	8	6	6	3.9	4.85	4.7	4.65	3.95	4.2	4.25	3.95	4	4	3.95	4.35
1	113	7	8	6	7	7	7	6	6	6	7	7	7	3.9	4.35	4.15	5.35	4.55	5.05	4.45	4.75	4.8	4.2	4.45	4.65

## Sheet: trustworthiness
		OWN-RATINGS												INTERNET RATINGS
Gender	participantID	PHOTO1	PHOTO2	PHOTO3	PHOTO4	PHOTO5	PHOTO6	PHOTO7	PHOTO8	PHOTO9	PHOTO10	PHOTO11	PHOTO12	PHOTO1	PHOTO2	PHOTO3	PHOTO4	PHOTO5	PHOTO6	PHOTO7	PHOTO8	PHOTO9	PHOTO10	PHOTO11	PHOTO12
1	1	7	6	5	2	7	4	5	3	2	5	6	6	4.85	4.75	4.7	5.1	5.65	4.9	5.2	4.75	4.1	5.6	5.85	5.3
2	4	8	7	7	5	9	6	5	6	6	5	6	6	6.15	6.2	6.15	5.35	6.8	6.35	4.95	5.95	6.85	6.35	6.1	5.5
2	5	5	6	2	4	5	5	3	4	4	5	3	4	5.9	5.95	6.2	4.7	5.1	5.6	4.95	3.95	6	7	5.6	4.05
2	6	4	6	5	5	5	6	6	2	6	7	6	5	5.55	5.2	6.3	5.45	5.65	4.75	6.35	6.35	6.2	5.3	6.3	5.65
2	7	6	1	2	3	1	5	6	6	7	5	6	5	5.55	6.15	6.4	5.75	6.1	5.8	6.4	5.95	6.6	6.45	6.6	6.7
2	8	6	6	5	6	6	6	6	6	5	6	6	6	5.55	5.55	5.8	6	6.3	5.5	6	6.1	6.05	5.55	6.1	6.15
2	10	6	7	7	6	6	2	6	3	5	7	7	4	4.85	5.15	5.6	5.95	5.5	3.6	5.9	5.6	5.55	5.75	6.3	5.5
2	11	8	5	5	9	5	7	8	6	5	6	7	5	5.55	5.6	5.5	5.8	5.45	5.55	5.7	5.9	5.45	6.15	5.95	6.25
1	12	4	2	6	7	3	4	5	5	6	4	3	8	6.85	5.3	6.2	5.4	5.2	5.8	5.65	5.4	5.9	5.25	5.2	5.2
2	13	9	1	4	7	6	2	6	3	2	2	9	8	6.45	5.3	6.4	5.5	6.05	6.25	6.15	5.7	5.8	5.65	6	5.85
2	18	7	5	5	9	4	2	2	6	5	5	7	9	6.3	4.75	4.95	4.9	5.5	4.6	4	6	5.7	5.2	6.6	6.05
1	20	2	6	7	4	6	7	4	6	7	8	7	3	3.65	4.75	4.65	4.7	4.9	4.7	4.2	4.6	4.75	4.5	5.1	5.05
2	21	8	8	8	9	6	7	6	4	7	7	8	4	6.2	6.65	6.75	6.55	6.65	6.2	6.4	6.6	6.25	6.25	5.9	6.55
1	22	6	3	2	7	5	6	9	4	2	5	7	4	4.1	3.85	3.5	4.6	5.4	4.35	5.5	5.4	4.5	5.5	3.25	5.6
2	23	5	6	6	7	4	6	4	5	6	6	6	8	4.7	5	4.55	4.8	5.15	4.65	4.4	4.9	5.3	4.65	4.7	4.25
2	24	4	4	6	4	5	3	6	5	5	5	6	5	6.55	5.95	6.2	6.3	6.8	5.75	6.35	5.6	6.4	6.65	6.75	6.65
2	25	6	4	5	7	6	7	2	2	2	3	6	7	6.15	5.8	6	6.25	6.45	6.8	6.25	6.4	6.25	6.55	6.35	6.75
2	26	8	2	4	8	6	6	5	2	6	3	6	3	6.75	6	6.45	6.7	6.7	6.65	6.95	6.95	6.7	6.35	6.3	6.6
2	27	1	2	1	5	5	1	3	5	1	3	1	3	6.85	6.1	6.8	6.6	6.1	6.2	5.8	6.25	6.3	6.75	6.35	6.65
1	28	5	5	1	2	6	5	1	5	6	2	6	8	4.25	5.05	4.1	4.75	4.95	5.05	4.6	5.5	6.1	4.6	4.7	4.85
2	29	7	7	6	7	5	6	5	7	6	5	5	5	4.6	4.8	4.5	4.5	5.05	5.2	4.95	5.65	4.85	4.5	4.7	5.2
1	30	2	3	3	2	1	7	3	2	1	5	2	2	5.8	6.1	5.8	5.65	5.9	5.1	5.2	5.65	6	5.7	5.65	5.15
1	31	6	5	5	6	3	3	6	4	6	4	6	4	4.1	3.9	3.95	3.6	3.75	5	4.4	3.7	4.35	4.65	3.9	4.8
2	33	7	9	8	6	8	5	6	8	8	8	8	8	3.2	4.8	6	4.9	4.9	3.2	3.25	3.05	6.2	3.65	5.95	5.3
2	34	6	1	3	7	6	5	7	5	8	8	8	8	6	5.75	5.4	5.95	6.05	5.6	5.8	5.8	5.3	6.15	6.05	5.75
2	35	6	3	4	6	8	5	6	6	9	9	2	7	5.85	4.9	5.9	5.35	6.2	5.85	5.9	6.05	5.75	5.95	5.95	5.85
2	36	8	8	5	5	6	6	7	5	9	7	7	7	5.4	5.45	5.65	5.25	5.1	4.8	5.55	5.3	5.65	4.2	5.4	4.85
2	37	7	6	6	7	7	4	7	8	4	7	5	6	5.9	5.8	5.65	6.25	5.3	6.15	5.75	6.2	5.25	5.9	5.7	6.35
2	38	7	4	6	4	4	5	2	4	1	6	4	5	4.65	5.2	4.65	5.05	5	4.85	4.95	4.4	5.3	4.3	4.65	4.6
2	39	7	4	6	5	1	5	3	6	5	3	4	6	5.8	5.55	5.5	5.8	5.6	5.2	5.55	5.5	4.85	5.25	5.35	5.75
2	40	6	6	4	5	5	6	4	5	5	4	5	6	5.8	5.95	5.85	6.25	6.1	6.7	6.35	5.8	6.65	6.35	6.6	5.55
2	41	6	6	3	2	6	4	6	2	5	2	3	7	6.5	6.65	6.4	6.05	6.3	6.4	6.4	6.45	6.4	6.15	6.1	6.5
2	42	7	6	7	5	6	8	7	6	9	7	8	7	5.7	5.6	6.05	5.45	4.95	5.65	5.25	6.1	6	5.15	5.7	5.05
1	43	6	6	5	6	6	7	5	5	5	6	6	5	5.5	6.35	6.3	6.15	5.9	6.15	5.4	5.55	5.65	5.9	6.3	5.95
2	44	6	6	6	6	5	4	6	8	5	7	7	7	6.4	6.75	6.85	6.9	6.8	6.7	7	7.05	7.05	6.7	6.7	7
2	45	6	7	6	6	7	5	2	7	8	6	7	6	5	5.05	5.65	4.65	4.95	5.85	4.95	5.55	5.5	5.95	5.15	5.5
2	46	6	8	5	6	6	8	5	4	2	5	8	6	5.5	6.1	5.6	5.9	5.75	5.95	6.25	6.35	4.95	6.2	6.3	6.55
2	47	7	8	6	7	6	6	6	6	7	5	7	5	5.05	5.5	4.95	5.9	5.75	5.7	5.5	4.95	5.65	5.8	5.95	5.2
1	48	8	7	6	6	6	7	7	4	5	7	6	6	3.55	4.65	4.6	3.9	4.05	3.45	4.45	4.25	4.55	5	5.2	4.85
1	49	6	7	7	5	7	9	6	6	7	7	7	9	4.85	5.35	5.6	5.3	4.8	4.9	5.25	5.7	5.25	5.85	5.45	5.2
2	50	7	6	2	2	4	5	6	2	8	6	7	3	5.9	6	5.75	5.6	5.4	5.75	5.75	5.85	5.9	6	6.1	5.7
1	51	8	9	9	7	3	8	9	7	4	9	1	9	3.4	4.65	5.1	5.6	4.9	4.5	5.35	5.5	5.5	5	4.3	6.2
1	52	8	5	8	7	9	3	5	5	9	7	9	8	6.8	5.6	6.25	5.45	6.3	5.65	6.15	5.75	6	5.4	4.85	5.8
2	53	6	5	6	5	4	7	6	7	5	7	3	6	5.05	4.9	5.25	5.7	4.25	6.35	6.15	6.25	6.05	6.15	5.75	5.7
1	54	6	6	5	3	6	3	5	1	2	2	6	5	5.4	5.15	4.7	5	5.5	4.7	5.45	4.75	4.6	5.35	5.65	5.3
1	55	6	3	7	6	4	6	2	6	4	5	7	5	4.9	3.7	5.1	5.75	5.15	5.05	5.15	4.75	5.05	4.6	5.2	6.15
1	56	4	6	4	5	6	6	3	5	5	5	6	3	4.1	4.6	3.3	5.05	4.65	4.2	4.25	4.45	4.8	4	4	5.1
1	57	4	5	7	8	7	7	3	4	1	4	3	5	4.25	4.9	4.85	5.05	5.45	4.9	5.5	4.5	3.6	4.95	4.6	5.3
2	58	7	7	7	9	9	8	9	7	8	8	9	9	5.95	6.25	6.3	6.9	6.85	6.6	6.7	6.55	6.8	6.05	5.9	6.25
2	59	5	6	7	5	5	7	3	6	6	5	5	6	6.4	5.95	6.25	6.05	5.65	6.05	6.1	6.1	5.95	6.15	6	6
2	60	7	6	7	4	8	1	7	8	5	7	8	7	6.1	6.05	6.35	6.55	6.6	5.9	6.4	6.35	6.7	6.65	6.75	6.6
2	61	6	6	6	8	6	7	6	6	7	6	5	5	5.55	5.35	6.1	6.15	6	6.15	6.05	5.7	5.8	6.25	6.25	5.95
1	62	6	3	5	9	1	6	4	6	5	6	7	6	5.1	5	4.75	5	4.2	5	4.65	4.95	4.5	4.5	4.7	4.6
2	63	6	5	6	7	5	6	6	6	6	5	5	4	5.95	5.85	5.65	5.6	6.15	5.45	5.9	6.05	6.05	5.75	6.1	5.55
1	64	6	8	7	4	5	6	7	6	7	8	4	6	5.45	5.6	5.95	5.65	5.75	5.85	5.9	5.2	5.75	5.75	5.9	6.2
2	65	7	8	7	3	7	8	7	7	6	8	8	8	6	5.1	5.55	5.75	5.75	5.45	5.9	5.15	5.8	5.55	5.65	6.05
1	66	3	2	2	2	2	2	3	5	2	2	4	6	4.8	4.3	4.7	5	5.05	4.5	5.25	5.5	5.45	4.8	5	4.85
1	67	7	4	7	6	7	6	7	7	7	6	6	5	5.8	5.6	5.8	5.4	5.45	5.5	5.95	6.1	6.35	5.7	6.45	5.85
2	69	5	9	5	9	7	5	9	7	7	5	4	8	5.3	7.1	5	7.3	6.3	6.05	6.85	6.3	6.85	5.05	5.85	6.85
2	71	9	3	4	8	7	9	5	7	5	4	8	8	6	6	5.75	6.2	5.65	5.85	6.25	6.25	6.15	5.8	6	6.45
2	72	7	3	2	5	5	3	5	2	8	8	7	5	6.4	5.55	5.7	6.45	6	5.3	5.9	5.95	5.95	5.75	5.9	6
1	73	5	8	5	4	6	6	6	6	7	6	4	5	4.3	5.6	5.4	4.65	5.75	5.75	5.45	5.05	5.55	5.95	5.35	5.1
1	74	8	5	4	8	5	6	6	6	4	1	1	6	5.9	5.6	6.45	5.85	6.45	6	6.3	6.65	4.65	5.95	6.1	6.45
2	75	7	8	7	3	7	8	7	7	6	8	8	8	6.2	6	5.9	6.25	5.85	6.35	6.2	5.7	5.9	5.95	5.95	6
1	76	5	9	2	8	5	8	4	9	9	6	8	1	4	4.5	4.95	4.4	4.1	4.2	5.15	4.15	4.65	4.7	4.65	5.35
2	77	5	7	9	8	7	6	5	2	8	8	6	8	5.6	5.6	5.95	5.85	5.55	5.65	5.45	4.95	5.55	5.7	5.9	5.85
1	78	3	5	6	4	7	6	7	8	6	3	8	7	4.7	5.6	5.8	5.8	6	5.5	5.9	6.15	5.6	6.3	6.05	5.95
2	79	7	8	8	6	7	6	7	7	8	6	5	7	6.7	6.6	6.55	6.4	6.75	6.55	6.75	6.5	6.45	6.3	6.65	6.5
2	80	4	3	3	3	5	3	2	4	3	5	4	4	6.2	6.25	6.3	5.8	6.55	6.35	6.15	6.25	6.45	6.45	5.7	6.05
2	81	5	7	8	7	1	5	5	2	7	8	1	5	4.4	4.95	4.7	4.1	4.25	5.1	4.85	4.95	5.35	5.75	5.5	5.55
2	82	7	6	7	7	8	7	8	6	5	7	4	5	6.8	6.15	6.65	6.7	6.55	6.3	6.65	6.5	6.85	6.55	6.6	6.45
1	83	6	6	7	8	6	7	7	7	6	7	7	6	5.3	5	5.6	5.4	5.05	5.05	5.7	5.6	5.85	5.35	5.05	6.15
2	84	8	6	8	5	6	7	8	7	9	6	8	5	5.05	6.15	5.9	6	5.65	4.9	5.4	5.55	5.55	5.75	5.55	4.85
2	85	7	6	7	7	5	6	6	6	7	6	5	5	6.8	6.05	6.5	6.95	6.15	6.45	6.95	6.15	6.8	6.2	7	6.55
1	86	6	6	4	2	5	5	2	6	5	7	7	7	3.55	3.8	3.7	3.8	4.25	3.8	3.8	3.75	3.6	3.55	3.5	3.4
1	87	7	6	7	8	7	6	6	6	8	7	6	7	5.35	4.9	5.85	6	5.7	6.05	6.05	5.6	6.1	6.2	5.2	5.95
2	88	7	7	9	5	8	9	5	8	6	8	6	2	5.45	5.6	5.25	4.85	5.05	5.1	5.1	5.15	5.35	5.3	4.85	5.25
1	89	7	8	2	4	6	4	7	5	3	5	9	5	4.1	5.55	4.9	4.4	3.45	4.4	4.45	3.95	3.8	4.3	4.95	3.8
2	90	6	7	6	4	8	7	1	4	8	6	7	8	6.35	6.25	4.95	5.75	6.65	6.05	4.65	4.6	6.35	6	6.1	5.8
1	91	3	1	9	1	7	7	7	7	5	7	5	7	4.65	4.1	4.3	4.4	4.2	4.5	4.55	4.5	4.6	4.55	4.75	4.5
1	92	7	6	5	6	6	5	5	8	7	4	5	8	5.05	4.95	4.05	5.3	4.65	3.85	3.95	4.8	4.9	3.65	3.75	5.25
1	93	6	5	5	6	5	6	4	4	7	6	5	5	5.75	5.55	5.7	5.95	5.6	5.7	5.6	3.6	5.3	4.85	5.4	5.1
1	94	7	7	8	7	4	7	5	6	2	5	5	4	4.4	5.55	5.7	5.15	5.6	5.8	5.6	5.35	5.3	4.9	5.35	5.35
1	95	3	6	6	5	7	5	7	5	7	1	7	7	5.55	5.15	5.85	5.6	5.8	5.55	5.7	5.6	5.6	5.75	5.15	5.45
1	96	2	5	5	6	7	4	7	7	5	3	8	8	5.05	3.9	4.55	4.55	5.45	4.45	5.8	6.15	5.65	4.7	5.3	5.15
1	97	5	7	7	7	7	5	7	3	7	7	6	7	4.65	5.25	5.35	5.85	5.9	5.9	5.25	5.3	5.3	5.95	4.4	5.3
1	98	5	6	6	6	5	5	6	7	6	6	5	5	3.85	5.5	4.8	4.7	5.6	5.55	5.65	5.6	5.7	5.1	5.45	5.2
1	99	5	6	6	6	6	4	6	5	4	3	6	4	5.15	4.7	4.75	5.2	5.35	4.35	5.25	4.65	4.6	4.15	5.2	4.65
1	100	8	6	6	6	6	5	6	7	4	6	4	2	5.3	5.5	5.4	6	5.9	5.3	5.7	5.9	5.25	6.1	5.95	6
1	101	5	6	6	4	6	4	7	4	8	5	9	9	5.35	5.2	5.6	5.45	5.8	5.45	5.35	4.95	5.55	5.7	5.65	5.85
1	102	3	6	6	4	7	5	7	8	8	7	3	6	4.55	4.65	5.05	4.65	5.1	5.1	5.2	5.3	5.35	5.95	4.6	5
1	103	6	4	3	3	6	8	6	4	3	5	7	5	4.85	4.75	4.8	4.3	5.4	5.2	4.55	5.35	4.9	5.25	5.25	5.35
1	104	4	8	2	3	4	8	6	5	4	6	2	6	5.2	5.45	5.55	5.55	5.25	5.65	5.6	5.2	5.8	5.8	5.5	5.2
1	105	4	4	2	5	3	5	5	6	5	7	3	3	4.7	5.05	4.4	4.3	4.75	4.2	4.8	4.75	4.9	4.95	4.2	4.7
1	106	8	8	8	8	9	7	9	7	9	8	6	9	6	6.25	6.2	6.6	6.8	5.95	5.85	6.3	6.3	6.25	6.45	6.25
1	107	5	6	3	6	4	5	6	8	2	7	7	3	3.95	3.7	3.7	4.2	3.6	4.45	3.85	4.35	4.05	3.75	4.7	3.65
1	108	7	7	7	6	7	6	6	6	7	7	6	3	4.95	4.95	4.9	5	4.9	5.65	5.05	5.15	5.7	5.1	5.65	5.5
1	109	4	7	7	2	9	7	9	1	3	4	2	3	3.8	3.85	3.95	4.2	4.3	4.65	4.85	4.3	4.45	4.4	4.15	4.65
1	110	6	4	4	4	6	4	4	3	3	3	5	3	3.7	2.9	2.9	3.5	3.85	3.65	3.55	3.65	3.8	3.2	2.85	3.25
1	111	3	5	4	5	2	7	5	2	4	4	4	3	4.4	4.25	4.45	4.45	4.35	4.3	4.5	4.4	4.25	4.35	3.9	3.6
1	112	4	3	6	6	5	5	6	3	7	6	6	5	4.1	4.5	4.2	3.95	3.7	3.95	3.4	3.95	4.15	3.45	3.8	4.2
1	113	8	9	6	7	7	7	6	5	6	7	7	7	4.85	5.2	4.95	5.3	5.1	5.3	5.3	4.85	5	4.9	5.05	5.2

## Sheet: dominance
		OWN-RATINGS												INTERNET RATINGS
Gender	participantID	PHOTO1	PHOTO2	PHOTO3	PHOTO4	PHOTO5	PHOTO6	PHOTO7	PHOTO8	PHOTO9	PHOTO10	PHOTO11	PHOTO12	PHOTO1	PHOTO2	PHOTO3	PHOTO4	PHOTO5	PHOTO6	PHOTO7	PHOTO8	PHOTO9	PHOTO10	PHOTO11	PHOTO12
1	1	2	3	2	2	2	2	2	1	2	2	2	2	4.4	4.5	3.5	4.9	5.3	4.1	4.7	5.2	4.15	4.15	5.45	4.65
2	4	6	5	7	9	8	5	5	7	4	5	6	8	4.7	5.5	5.8	5.05	5	4.85	5.3	5.05	5.1	4.9	5.5	4.45
2	5	5	5	2	4	5	5	2	5	4	5	3	3	4.3	4.15	4.3	5.45	5.1	5.3	5.55	5	5.35	5.5	4	3.5
2	6	7	4	4	6	7	3	5	1	7	5	4	4	5.6	4.15	4.6	4.2	4.7	5.2	4.7	4.4	4.65	4.45	4.75	4.9
2	7	5	1	2	5	1	5	6	5	7	7	6	4	5.3	4.75	5.3	5.45	4.95	5	5.55	5.8	4.9	5.55	5.9	5.1
2	8	4	4	5	5	4	6	5	4	5	3	3	6	4.4	4.55	5.1	4.6	5.5	4.3	4.8	4.6	4.55	5.15	5.05	4.7
2	10	2	7	4	2	5	7	5	1	4	5	1	4	4.45	5.95	5.15	4.35	4.6	5	5.5	4.75	4.7	5.1	4.55	5.05
2	11	6	8	5	6	4	4	7	5	3	7	8	6	4.15	4.95	4.7	4.45	4.65	4.35	4.55	3.8	4.5	4.7	5.05	5.1
1	12	3	2	5	5	3	3	4	6	8	3	5	7	5.55	5.35	5.6	5.7	4.95	5.05	5.35	6	5.55	5.05	5.1	5.25
2	13	9	1	5	6	7	1	7	2	2	4	8	8	3.45	3	3.7	3.35	3.85	4.45	3.75	3.7	3.7	3.65	3.8	3.95
2	18	8	5	5	3	2	2	1	4	4	5	7	7	4.9	4.3	3.65	3.85	3.75	3.85	4.7	4.45	5.05	4.3	5.05	4.75
1	20	4	6	5	6	5	6	4	4	6	8	8	3	5.3	4.75	4.6	4.5	4.4	5	3.6	4.9	4.3	4.75	4.95	4.55
2	21	1	1	1	1	1	1	1	4	1	1	1	1	3.55	3.85	4	3.8	3.95	3.75	3.9	4.15	3.5	4.05	3.8	4.1
1	22	8	2	4	7	4	8	9	4	2	4	5	4	4.25	3.3	3.2	4.4	4.6	3.75	4.55	4.45	3.95	4.65	4.55	4.25
2	23	3	6	3	6	6	5	6	4	5	4	3	6	3.35	3.4	3.55	3.55	4.2	3.3	3.95	3.6	3.95	4.3	3.3	4
2	24	4	7	4	5	5	5	6	5	5	5	5	5	4.75	5.25	4.55	5.25	5.25	5.35	5.85	5.6	4.7	4.95	4.9	4.85
2	25	6	5	7	6	4	6	3	2	3	4	5	7	5.1	5.3	5.85	5.05	4.35	5	4.4	5.85	5.3	5	5.3	4.95
2	26	4	7	7	2	3	3	3	5	3	6	2	6	5	4.6	4.95	4.85	5.1	4.7	5.25	5.95	5.55	4.8	4.9	5.95
2	27	4	1	1	3	2	5	2	5	1	3	1	3	4.85	4.75	4.8	4.8	4.65	4.05	5.05	4.65	4.55	4.55	4.6	5.15
1	28	2	2	1	1	1	5	5	2	1	6	5	2	5.6	4.6	4.3	4.85	4.45	4.55	4.05	4.4	5.35	5	4.6	5.5
2	29	7	6	6	7	6	6	5	6	6	5	5	5	4.2	3.35	3	3.2	3.9	4.4	3.25	4.35	3.8	3.65	3.7	4.15
1	30	5	6	2	3	6	5	2	2	1	5	4	4	4.05	4.3	4.1	4.2	4.8	4.6	4.35	4.55	4.65	4.35	3.85	3.95
1	31	8	6	5	7	6	3	4	8	7	6	6	4	4.15	3.95	3.3	3.35	3.9	4.25	3.8	3.85	3.85	3.6	3.9	3.6
2	33	8	9	8	7	8	7	7	8	7	9	3	8	4.25	4.45	5.1	5.5	5	4.35	4.2	4.9	4.35	4.65	4.55	5.05
2	34	6	1	2	5	6	6	7	5	8	7	8	8	4.6	4.2	5.2	5.85	5.05	5.35	4.8	5.35	4.7	4.6	5.15	4.75
2	35	6	3	4	5	8	3	6	7	9	9	2	7	4.65	3.15	4	4	4.65	4.4	4.8	5.1	5.25	4.95	4.35	4.55
2	36	5	5	5	6	4	4	6	6	6	5	5	2	4.1	4.5	4.4	4.35	4.05	4.3	4.25	4.85	4.8	4.4	4.55	4.55
2	37	8	6	6	7	6	6	8	8	5	6	8	5	4.85	5.15	4.85	4.6	4.5	5.15	4.6	4.9	4.7	4.8	5.25	5.05
2	38	8	4	6	1	4	4	3	3	3	6	5	4	3.75	3.85	3.35	4.2	3.75	3.85	3.95	3.9	4.6	3.4	3.4	3.05
2	39	6	3	6	3	1	5	2	4	6	4	5	5	4.55	4.8	4.7	5.1	4.45	4.65	4.45	4.15	3.9	4.45	4.3	4.55
2	40	4	2	5	2	6	5	3	5	6	1	5	4	4.3	5	5.2	5.25	4.7	5.1	4.5	4.9	5.35	4.85	4.95	4.25
2	41	7	6	5	5	6	5	7	1	5	4	3	7	4.15	4.25	4.55	3.9	4.1	4.15	4.35	4.4	4.55	4.3	4.45	4.95
2	42	7	9	6	5	8	8	8	8	9	8	8	7	5.45	5.4	5.35	4.85	5.05	4.7	4.5	4.9	4.8	5.05	4.95	5
1	43	6	6	5	5	5	7	5	5	4	6	6	5	4.15	4.95	4.65	4.55	4.75	4.75	3.8	3.7	3.8	4.55	4.65	5.1
2	44	6	4	5	6	6	6	7	8	6	5	5	5	5.5	5.65	5.6	5.7	5.45	6.25	5.95	6.3	5.8	5.4	5.85	6.35
2	45	8	7	6	5	8	4	2	7	8	6	7	5	5.8	5.2	5.55	3.6	5.15	4.55	4.8	5.1	5.1	4.85	4.8	4.6
2	46	7	5	4	7	4	7	6	3	8	3	5	8	4.05	4.75	4.35	4.45	4.2	4	4.35	4.55	4.2	4.05	4.05	5.2
2	47	7	8	6	6	5	5	5	7	5	5	5	5	4.45	4.85	4.3	4.25	4.1	4.6	4.9	4.75	4.65	4.2	4.6	4.15
1	48	8	8	7	7	7	5	7	4	5	7	6	6	5.45	5.25	4.85	5.7	5.6	4.55	6.45	5.1	5.15	5.45	5.75	5.2
1	49	7	5	7	5	9	6	6	5	7	7	6	8	4.7	4.4	4.3	4.35	4.55	4.85	3.9	4.3	4.45	5.3	4.6	5.55
2	50	5	4	1	2	6	8	4	4	5	7	4	7	3.9	4.15	4.9	4.75	4.95	4.6	4.45	4.4	4.6	4.75	4.1	4
1	51	2	7	8	6	5	9	8	3	5	9	5	8	5.35	5.4	5.15	5.65	5.3	5.75	5.95	5.35	5.4	4.9	5.1	4.85
1	52	1	2	1	2	2	1	1	1	1	1	1	1	5.25	5.2	5.3	4.35	6.4	4.95	5.05	4.8	4.6	4.35	4.45	5.15
2	53	6	4	6	5	4	6	8	8	4	6	2	5	5.3	4.35	4.5	4.55	4	4.65	4.75	5.35	5.2	4.5	4.35	4.3
1	54	5	6	3	3	4	3	5	1	2	2	5	6	4.45	3.5	3.1	4.1	3.9	3.35	3.95	3.5	3.85	4.1	4.15	4.65
1	55	5	6	7	6	5	6	2	5	4	6	7	5	5.25	5.3	4.45	4.6	4.25	4.4	4.15	4.6	4.7	5.15	4.65	5.1
1	56	4	7	7	5	6	5	3	5	4	4	6	2	3.85	4.65	4.75	3.7	5.45	5.45	4.85	5.25	5.2	4.65	5.15	4.5
1	57	5	5	8	4	3	6	1	6	7	1	3	6	4.4	4.9	4.8	4.55	4.9	4.55	5.05	4.85	4.8	4.8	4.6	5
2	58	3	6	8	5	7	8	7	9	7	7	6	5	4.8	5.35	5.85	5.75	5.8	6.25	5.35	6.55	6.75	6	5.75	5.6
2	59	4	6	5	4	5	6	5	5	4	6	6	7	5.15	5.15	5.2	5.3	4.9	4.8	4.5	4.75	5.25	5.35	5.45	5.6
2	60	7	6	6	2	7	1	6	9	1	6	4	4	5.7	5.25	5.95	6.1	6.05	5.6	5.75	5.95	5.95	5.7	5.6	5.85
2	61	2	4	5	3	6	5	4	5	6	6	4	6	4.3	4.8	5.2	5.45	6	4.9	5.15	4.8	5.2	5.1	5.45	5
1	62	3	5	3	5	6	3	3	6	9	1	4	5	3.95	4.25	4.35	3.9	4.35	4.1	4.3	4.2	4.9	4.55	4.2	4.05
2	63	5	5	5	6	5	6	4	5	5	4	5	1	3.75	4.05	4	3.55	4.3	3.65	4.25	4.45	4.15	4.85	4.75	4.5
1	64	6	7	5	4	5	6	5	7	6	7	5	6	5.15	5.4	5.6	5.2	5.1	5.2	5.45	5.45	4.95	4.9	5.5	5.3
2	65	5	5	3	4	5	7	5	5	7	8	8	8	4.8	4.7	5.1	5.4	4.8	4.75	5.55	5.25	4.75	5.2	5.55	5.95
1	66	2	3	2	2	2	2	3	6	7	6	4	6	4.15	3.8	3.7	3.6	4.25	3.45	4.4	3.9	4.6	4.55	3.75	5.05
1	67	6	5	7	8	8	7	7	7	6	5	7	5	3.45	3.55	3.45	3.5	3.5	3.5	3.75	3.7	3.9	3.6	3.8	3.6
2	69	9	6	8	4	5	7	2	4	7	7	9	7	5.45	5.35	5.75	5.15	4.95	5.1	5	5.25	6.3	6.45	5.85	5.8
2	71	5	5	9	6	4	6	5	5	4	6	7	8	5.4	5.45	6.3	4.9	4.65	5.05	5.05	4.95	4.75	5.2	4.85	5.35
2	72	5	5	6	6	5	7	4	4	8	9	7	2	4.8	5.45	5.35	5.3	4.85	5.2	5	5.3	5.3	5.1	5.15	5.5
1	73	6	6	5	4	5	5	5	5	4	3	5	5	5.7	5.3	5.15	5.25	5.25	5.2	5.3	5.3	5.9	5.7	5.35	5.35
1	74	6	3	6	8	5	8	5	9	9	5	1	6	4.25	3.75	4.65	4.8	4.35	4.55	3.95	5.3	4.75	5.15	4.75	4.6
2	75	5	5	3	4	5	7	5	5	7	8	8	8	6.2	5.9	6	5.2	5.7	6	5.95	5.5	5.4	5.7	5.95	5.55
1	76	6	9	9	3	9	1	9	7	9	3	1	9	5.8	5.25	6.25	5.25	5.9	6.3	5.65	6.25	6.1	6	5.95	5.35
2	77	3	7	9	7	7	6	6	4	7	6	4	3	4.7	5.15	5.25	5.1	4.8	4.85	4.8	5.45	4.7	4.65	4.45	4.9
1	78	5	5	7	3	8	5	7	8	4	5	8	7	5.5	4.7	5.75	5.05	5.3	5.25	5.65	5.9	5.35	5.4	5.7	5.4
2	79	5	8	8	4	6	7	7	7	7	7	4	6	5.05	5.4	5.15	5.4	5.5	5.05	5.25	5.2	4.8	4.9	5.4	5.15
2	80	6	3	3	5	5	3	2	4	3	6	3	4	4.75	4.75	4.45	4.85	5.05	4.75	4.95	4.5	4.7	4.8	4.8	4.55
2	81	2	5	9	4	1	4	7	1	4	6	3	2	3.85	4.5	4.6	4.6	4.15	4.2	4.95	3.6	4.35	4.55	4.15	4.65
2	82	6	7	6	7	7	7	7	5	7	5	2	2	5.3	5.5	5.75	5.5	5.5	5.9	5.65	6.3	6.15	5.2	5.5	5.3
1	83	8	6	6	6	7	7	7	6	6	6	6	8	5.7	3.95	4.75	4.25	4.55	5.05	5.5	4.95	4.6	4.65	4.8	5.3
2	84	5	7	5	4	7	6	5	5	7	5	7	4	4.15	5.1	5	4.55	5.1	4.3	4.2	4.6	4.7	4.5	4.6	4.9
2	85	6	6	6	6	6	6	5	4	8	6	6	5	5.45	5.85	5.5	4.95	6.15	5.95	5.35	5.6	5.6	5.3	5.95	5.7
1	86	5	5	3	2	5	3	2	6	6	7	6	8	3.95	4.05	4.3	4.3	4.65	4.15	4.3	4.1	3.65	4.2	3.65	3.75
1	87	7	5	7	8	8	5	6	6	8	8	3	8	5.2	5.2	5.25	5.65	5.5	5.2	5.35	5.2	5.35	5.75	4.15	5.65
2	88	5	4	5	4	5	6	5	7	6	6	6	3	3.85	3.95	4.25	3.65	3.75	3.6	3.95	4	4.5	4.1	4.15	4
1	89	3	6	2	5	9	4	4	5	7	6	2	2	5.6	5.15	4.7	4.55	4.6	5.05	4.6	5	4.95	5.85	5.15	4.75
2	90	4	5	6	3	7	6	1	5	6	5	7	6	4.1	4.1	3.9	3.8	4.15	4.05	4.3	4.1	4.35	3.75	4.3	4.2
1	91	1	3	9	7	8	7	5	7	6	7	1	7	4.6	4.8	4.4	4.4	4.3	4.3	4.45	4.6	4.45	4.3	4.1	4.5
1	92	6	5	6	6	6	6	6	5	4	7	8	6	4.1	4	4.8	4.15	4.2	5	5.2	4.05	4.15	5.15	5.35	3.85
1	93	6	5	5	5	6	5	6	4	5	6	5	5	3.25	3.7	3.35	3.35	4.6	3.9	4.3	4.6	4.55	4	3.75	3.7
1	94	4	4	6	7	3	6	4	5	2	5	5	4	3.9	4.9	4.3	5.5	4.85	5.25	5.3	4.9	4.5	4.6	4.6	5
1	95	6	5	6	5	7	5	7	1	7	7	7	7	5.35	5.55	5.6	5.5	5.7	5.45	5.6	5.5	5.75	5.55	5.75	5.35
1	96	8	5	4	6	7	8	8	7	3	7	8	5	6	5	5.15	5.6	5.85	5.9	5.6	5.4	5	5.05	4.85	5.55
1	97	6	5	5	5	5	4	5	3	5	6	6	6	4.7	4.85	5.8	5.4	5.4	5.2	5.05	5.1	5	5.25	4.4	6.15
1	98	6	6	6	5	5	6	6	6	5	5	5	5	5.65	5.15	5.2	4.9	4.9	5.2	5.05	4.8	5.25	4.65	4.8	5.45
1	99	6	5	3	5	6	6	4	2	5	3	5	2	4.75	4.05	4.6	4.1	4.2	5	4.4	4.5	5	5.25	4.25	4.15
1	100	7	7	5	6	6	6	6	7	4	5	3	2	5.75	5.8	5.8	5.95	5.95	6.15	6.2	6.05	5.1	6.05	5.2	5.35
1	101	5	6	6	4	6	4	7	4	8	4	4	9	3.85	4	3.9	4.25	4.05	3.8	4.15	4.8	4.25	4.2	4.65	4.1
1	102	4	6	8	7	7	5	7	8	6	8	4	9	4.55	4.8	5.25	5.7	5.9	5.2	5.6	5.45	4.95	6	5.35	6.05
1	103	5	9	5	7	5	4	8	7	7	7	3	7	5.05	5.8	5.15	5	4.6	4.75	5.1	5.25	4.65	4.5	4.8	5.05
1	104	7	4	3	4	6	3	4	1	5	6	6	1	5.9	5.5	5.45	5.35	5.55	5.65	5.6	5.35	5.5	5.5	5.2	4.6
1	105	2	4	2	4	3	3	3	4	6	7	4	7	3.95	4.45	4.2	3.9	4.15	4.2	4.3	4.25	4.25	4.45	4.25	4.4
1	106	3	5	4	5	4	9	4	4	6	7	3	7	5	5.15	5.4	5.15	5.35	6.6	5.2	4.9	5.35	5.1	5.25	5.6
1	107	3	6	3	5	4	5	9	8	2	7	4	5	4.85	5.2	5.35	5.3	4.25	5.15	4.7	5.2	5.15	5.05	4.45	4.7
1	108	7	7	7	6	6	6	4	5	7	6	5	3	4.65	4.5	4.7	4.8	4.8	4.9	4.7	4.95	4.8	4.5	5	5
1	109	9	5	4	9	5	3	5	6	1	1	3	1	3.2	2.95	2.75	4.2	3.6	3.45	3.45	3.95	3.6	3.25	3.7	3.25
1	110	6	8	4	4	4	4	3	4	3	6	3	8	5.05	5.1	4.25	3.95	3.9	3.6	3.75	4.1	4.4	4.4	4.4	4.65
1	111	4	2	5	4	3	1	5	2	3	4	1	6	4.05	3.45	3.95	4.05	3.85	3.75	3.5	3.65	3.7	4.1	3.35	3.5
1	112	5	7	6	5	3	4	7	3	7	6	4	5	4.15	4.6	4.85	4.75	4.4	4.45	5	3.95	4.65	4.55	4.25	4.65
1	113	6	8	6	7	6	6	5	4	6	7	7	6	3.85	4.3	4.1	4.6	4.45	4.45	4	4.4	4.5	3.75	4.1	4.25

## Sheet: confidence
		OWN-RATINGS												INTERNET RATINGS
Gender	participantID	PHOTO1	PHOTO2	PHOTO3	PHOTO4	PHOTO5	PHOTO6	PHOTO7	PHOTO8	PHOTO9	PHOTO10	PHOTO11	PHOTO12	PHOTO1	PHOTO2	PHOTO3	PHOTO4	PHOTO5	PHOTO6	PHOTO7	PHOTO8	PHOTO9	PHOTO10	PHOTO11	PHOTO12
1	1	7	7	6	5	7	6	5	6	8	6	7	6	5.3	5.55	4.65	5.6	6.3	4.85	5.25	6.2	5	5.55	6.45	5.15
2	4	8	5	7	9	9	4	5	8	4	5	5	8	6.75	7.15	6.8	6.15	6.55	6.5	6.7	6.85	6.7	6.6	7.05	5.8
2	5	7	6	2	6	6	7	3	5	5	6	4	6	5.95	5.65	5.55	6.6	5.95	7	5.6	5.75	6.3	7.05	4.9	4.35
2	6	7	6	5	6	9	3	5	2	7	7	6	5	6.6	5.65	5.65	5.35	6.2	5.1	5.9	5.9	6.45	5.75	5.6	5.9
2	7	7	1	2	4	1	4	6	5	7	7	6	5	6.55	5.9	6.5	6.9	5.7	6.35	7	6.8	5.55	6.95	7.05	6.85
2	8	6	4	6	6	4	6	7	5	6	3	5	6	5.95	5.55	6	5.8	6.95	5.5	6.25	5.85	6.05	6	6.45	6.1
2	10	2	7	6	5	6	7	6	1	5	5	2	5	5.95	7.15	6.75	5.95	6.25	6.5	6.85	5.7	6.45	6.65	6.3	6.2
2	11	8	8	5	5	5	4	8	7	4	8	8	5	5.15	5.55	5.3	5.4	5.4	5.05	5.6	5.05	5.45	5.8	6.5	6
1	12	4	5	5	7	5	7	6	6	8	9	6	7	7.15	6.1	6.75	6.5	5.9	5.85	5.95	5.9	6.1	5.25	5.65	5.7
2	13	9	1	6	5	6	2	8	2	2	3	8	7	5.4	4.7	5.9	5.45	5.55	6.1	5.35	5.5	5.55	4.75	5.55	5.7
2	18	8	6	4	6	2	2	1	4	4	7	7	8	5.55	4.85	4.05	5.15	4.6	3.9	3.85	5.5	6.25	5.65	6.35	5.85
1	20	6	6	6	6	6	6	5	5	7	8	6	5	5.65	5.25	4.9	5.1	5.05	5.45	4.9	5.2	4.8	4.5	5.2	5.15
2	21	6	7	8	9	5	6	6	4	8	7	7	4	4.7	5.4	5.5	5.65	5.45	5.45	5.5	5.6	5.3	5.8	5.65	5.65
1	22	8	3	7	7	5	7	9	5	2	5	6	3	4.55	3.7	4.1	5.25	5.4	4.85	5.75	5.7	4.8	5.2	5	5.7
2	23	4	6	5	7	4	6	5	4	7	6	6	8	4.65	4.8	4.45	4.7	5.1	4.2	4.2	4.9	5.25	4.7	4.35	4.05
2	24	4	7	4	5	5	6	7	4	6	5	5	5	5.8	6	5.5	6.35	7	5.95	6.75	6.35	6.05	6.45	6.75	5.9
2	25	7	7	7	7	4	7	4	3	2	5	7	8	6.6	6.85	6.95	6.3	6.3	6.55	6	6.7	6.55	6.65	6.85	6.55
2	26	2	7	7	2	4	6	4	6	7	5	2	7	6.35	6.35	6.3	5.95	6.35	6.1	6.65	7.05	6.95	6.2	6.1	7.2
2	27	4	4	6	6	5	4	5	5	1	4	5	4	6.55	5.2	6.05	6.35	5.2	5.35	5.85	5.7	5.85	6.05	5.6	6.6
1	28	5	2	7	5	1	7	2	6	8	7	8	8	5.85	4.95	5.75	5.3	4.7	5.4	5.2	6.35	6.1	5.2	5.35	6.15
2	29	7	6	6	8	6	6	5	6	7	5	5	5	4.65	3.7	3.6	3.8	4.6	5.05	4	5.7	4.45	4.5	4.6	4.85
1	30	5	6	2	3	2	6	4	2	1	5	5	3	5.45	5.65	5.5	5.6	5.85	5.1	5.15	5.6	5.85	5.35	4.85	5.3
1	31	8	7	5	7	7	4	6	7	7	6	6	3	5.1	5.1	3.6	3.6	4.1	5.7	4.4	4.25	4.6	4.7	4	4.4
2	33	7	8	8	8	8	9	8	9	7	9	3	9	5.5	6.1	6.4	6.2	5.25	5.75	5.2	5.55	5.65	5.3	6.2	6.4
2	34	6	1	7	6	6	7	8	5	8	8	8	8	6.1	5.35	6.1	7.1	6.05	6.2	5.7	6.4	6.05	6.3	6.4	5.95
2	35	6	3	3	7	9	3	6	6	9	9	3	8	6.05	4.35	4.95	5.2	6.1	5.15	6.1	6.5	6.45	6.65	5.45	5.85
2	36	7	6	5	6	4	6	8	4	8	8	6	8	5.3	5.65	5.4	5.25	4.9	4.45	5.25	5.55	5.45	4.55	5.45	4.75
2	37	8	7	7	7	6	7	8	8	6	6	8	5	6.45	6.35	6.45	6.05	6	6.35	5.75	6.2	5.85	5.7	6.6	6.05
2	38	8	5	7	3	5	5	4	3	4	7	4	5	4.75	5.05	4.8	5.35	4.9	5	5.1	4.85	5.9	4.75	4.85	4.5
2	39	5	3	7	3	1	4	3	4	5	5	5	4	5.8	5.95	5.8	6.15	5.85	5.75	5.35	5.3	5.7	5.75	5.7	5.75
2	40	6	5	4	2	7	6	3	5	7	2	6	5	6.35	6.6	6.45	6.45	6.45	6.4	6.25	5.9	6.8	6.1	6.85	5.2
2	41	7	6	5	6	6	7	7	1	6	4	3	8	6.4	5.85	5.95	5.9	5.8	6.1	6	6	6.2	5.65	5.55	6.35
2	42	8	9	7	6	8	8	8	6	9	9	6	7	6.35	6.3	6.5	5.55	5.55	5.7	5.2	6.05	6.3	6.2	6.3	5.7
1	43	8	6	5	5	7	7	5	5	4	6	6	6	5.65	6.5	5.75	5.8	5.7	5.95	5.2	5.5	5.3	5.85	5.9	6.35
2	44	7	5	5	7	6	7	8	8	7	7	6	7	6.5	6.95	7.05	6.95	6.65	7.4	6.85	7.25	6.75	6.7	6.95	7.4
2	45	8	7	6	5	9	5	3	7	8	6	7	5	6.3	5.7	5.85	3.6	5.3	5.8	5.3	5.4	5.55	5.7	5.65	4.85
2	46	8	6	7	6	3	9	5	3	8	2	8	8	5.75	5.95	5.5	5.8	5	5.45	6.2	5.85	5.8	5.95	6.15	7.15
2	47	7	8	6	6	5	4	7	8	6	8	7	5	5.15	5.85	5	5.9	4.85	5.05	6.15	6	5.95	5.4	5.7	4.7
1	48	7	9	8	7	7	6	7	5	4	6	6	7	5.7	5.8	5.55	6.1	6	4.85	6.55	5.15	5.4	6.1	6.05	5.55
1	49	9	4	7	4	9	6	6	6	7	7	6	7	5.65	5	5.5	4.85	5.75	5.7	5.05	5.15	5.5	6.15	5.15	6.05
2	50	8	4	5	2	8	8	6	4	8	7	7	7	5.05	5.2	6.15	6.35	5.7	5.45	5.35	5.1	5.65	6	5.5	5.5
1	51	1	8	8	7	7	9	7	4	8	9	8	9	4.4	5.9	5.5	6.6	6.05	6.4	6.55	5.65	5.8	5.35	5.35	6.35
1	52	7	3	8	6	9	5	5	4	7	5	3	3	7.8	6.55	7.05	6	7.45	5.35	6.6	6.45	6.45	6.15	5.9	7
2	53	7	5	6	5	6	5	8	8	3	7	1	5	6.8	6.05	6.55	6.3	4.8	6.45	7	7.1	6.4	6.2	6.4	6.65
1	54	6	8	5	9	3	3	7	1	2	2	7	8	5.7	5.05	4.35	5.75	5	4.2	5.7	4.45	5.25	5.3	5.65	6
1	55	5	6	7	5	8	6	7	6	4	6	7	6	5.45	5	5.15	5.4	6.1	5.5	4.85	5.35	5.15	5.45	5.55	6.2
1	56	6	8	7	5	7	5	3	5	4	7	6	2	4.55	4.45	5	4.75	5.25	5.6	4.8	5.5	5.6	4.75	5.25	5.35
1	57	6	6	8	6	8	8	1	6	7	3	7	6	5.8	6.4	5.45	5.5	5.7	5.25	6.05	5.55	5.6	5.7	5.35	5.8
2	58	7	7	6	7	9	9	9	9	8	9	9	5	5.9	6.9	7.2	6.6	7.5	7.6	6.7	7.3	7.75	6.85	6.5	6.55
2	59	8	7	6	5	7	4	6	6	3	7	7	8	6.8	6.7	6.7	6.45	5.75	5.8	6.8	6.1	6.35	6.75	6.4	6.8
2	60	7	8	7	5	7	8	8	9	5	7	8	4	6.85	6.6	6.6	6.95	6.75	6.65	6.75	7.25	7.1	6.6	6.75	6.85
2	61	5	6	6	5	6	7	4	6	8	6	4	8	5.95	6.05	6.2	6.35	7.1	5.95	6.3	6.1	6.45	6.6	6.9	6.3
1	62	4	7	2	6	6	3	3	6	9	5	5	5	4.9	5.3	5.2	4.8	4.5	5.2	5.3	5.3	5.6	5.15	5.1	4.95
2	63	5	5	6	6	4	6	3	4	5	4	5	1	5.4	5.35	5.3	5.1	5.5	4.95	5.5	6	5.8	6.45	5.95	5.85
1	64	7	7	6	5	6	8	6	8	7	8	5	7	6.05	6.45	6.4	6.15	5.95	6.4	6.3	6.05	5.75	5.6	6.2	6.4
2	65	8	7	4	5	8	8	7	7	8	7	8	8	5.75	5.4	5.5	5.5	5.8	5.35	6.25	6.15	5.55	5.45	6.15	6.8
1	66	3	2	2	2	3	3	4	6	7	4	3	7	4.4	4.3	5.05	5.15	5.7	4.25	5.35	5.5	5.9	4.85	4.75	5.75
1	67	6	6	7	8	9	7	6	7	7	5	8	7	4.85	4.85	5.1	4.75	5.4	5.05	5.45	5.2	5.85	4.7	5.85	5.45
2	69	9	7	8	7	5	8	8	8	8	7	9	9	7	6.55	6.75	6.75	6	6.4	6.75	6.85	7.05	6.95	6.95	6.9
2	71	8	8	9	8	9	9	7	8	7	7	9	9	6.25	6.55	7	6.25	6.25	6.15	6.35	6.25	5.9	5.8	5.85	6.5
2	72	4	2	8	7	2	7	5	6	9	9	7	3	6.25	6.05	6	6.35	6.25	5.7	6.05	6.25	6.3	6.05	5.85	6.05
1	73	6	8	4	6	6	6	7	5	8	7	6	7	5.25	6.05	5.9	5.5	6.1	6	6.15	5.6	6.4	6.45	5.6	5.75
1	74	6	4	6	8	7	9	6	9	9	9	6	7	5.05	4.45	6.55	6.5	5.35	6.2	4.9	6.45	4.9	6.5	5.3	5.95
2	75	8	7	4	5	8	8	7	7	8	7	8	8	6.8	6.55	6.3	6.3	6.5	6.6	6.6	6.4	5.9	6.4	6.85	6.4
1	76	9	9	9	3	9	1	9	2	9	2	7	9	6.3	6.05	6.85	6.05	6.5	6.45	6.5	6.65	6.55	6.4	6.6	6.55
2	77	3	7	9	7	8	8	9	9	9	7	4	3	5.6	5.85	6.25	5.75	5.85	5.95	5.7	6.05	5.8	5.7	5.6	5.65
1	78	6	6	5	5	8	6	7	8	6	5	8	8	6.6	6.25	6.75	6.65	7	6.35	7.15	6.95	6.6	6.4	6.6	6.3
2	79	8	9	8	4	6	8	7	8	8	6	4	6	7.35	7.4	7.1	7.35	7.15	7.05	7.15	7.1	7	7.1	7.3	7.1
2	80	6	4	4	5	4	3	3	5	2	6	4	4	6.75	6.55	6.3	6.15	6.95	6.2	6.35	5.9	6.65	6.8	6.55	6.4
2	81	4	3	9	5	2	5	8	2	5	8	2	6	4.05	5.15	4.85	4.35	4.25	5.55	5.9	4.45	5.65	5.9	5.55	5.8
2	82	8	7	6	7	7	7	8	5	7	6	2	3	7.1	6.4	6.7	6.45	6.65	6.4	7	7.05	6.95	6.45	6	6.3
1	83	8	6	7	6	7	7	8	6	6	7	6	8	6.5	4.65	5.2	5.35	5.15	5.9	6.1	5.8	5.15	5.4	5.6	6.2
2	84	5	7	5	4	8	6	4	8	8	6	8	6	4.9	6.05	6.25	5.45	5.4	4.8	4.55	5.5	5.5	5.65	5.4	5.85
2	85	7	7	6	8	7	7	5	5	7	7	6	6	6.75	6.75	6.7	6.6	6.85	6.8	6.7	6	6.75	6.05	6.8	6.45
1	86	5	6	3	2	5	2	2	6	8	7	6	8	4.65	4.75	4.8	4.65	4.9	4.5	4.45	4.8	4.1	4.45	4.1	4.7
1	87	8	7	8	8	8	8	8	7	8	8	2	8	5.85	5.65	6.45	5.85	5.5	6.25	5.95	5.75	6.25	6.65	4.75	6.9
2	88	7	7	6	6	6	7	5	8	7	7	5	5	4.9	5	4.75	4.7	4.5	4.9	4.45	5.15	5.4	5.25	5.2	5.25
1	89	6	6	2	6	9	5	7	5	7	6	4	9	6.35	6.05	5.25	5.25	5.45	5.7	5.3	5.45	5.35	6	5.8	5.85
2	90	6	6	7	6	7	8	7	4	7	6	9	7	5.35	5.35	5.6	5.45	6.35	5.85	5.2	4.1	6.2	5.7	6.25	5.2
1	91	9	9	11	7	5	7	5	7	1	7	7	7	5.1	4.7	4.75	4.75	4.65	4.6	5.2	5.1	5.55	5.4	4.65	5.2
1	92	7	6	6	6	8	5	5	8	7	6	8	8	5.3	4.8	5	5.25	4.5	4.9	5.3	4.8	5.2	5.2	5.35	5.15
1	93	8	4	4	7	5	7	6	3	7	6	4	7	4.5	4.35	4.4	4.85	5.3	5	5.15	4.4	4.95	5.25	5.2	4.45
1	94	7	7	8	7	3	8	4	5	1	8	7	4	4.6	6.15	5.65	6.25	5.4	6	6.05	6.1	5.05	5.4	5.35	5.7
1	95	7	6	5	6	7	1	7	7	7	7	5	7	6.2	6	6.65	6.25	6.5	5.85	6.25	6.05	6.15	6.35	6.1	6.05
1	96	8	5	7	6	8	8	8	7	6	7	8	6	6.65	5.35	5.95	5.95	6.65	6.3	6.5	6.8	6.5	5.1	6.3	6.65
1	97	6	5	6	6	5	4	6	3	6	7	6	7	5.9	5.6	6.6	6.25	6.25	6.1	5.8	5.55	5.7	6.25	5.7	6.1
1	98	6	6	6	6	6	6	6	7	5	5	5	4	5.15	6	5.55	5.2	5.85	5.9	5.6	5.95	6.1	5.65	5.7	5.9
1	99	5	4	3	5	8	6	5	2	5	4	6	3	5.75	4.7	5.3	5.25	5.65	4.85	5.6	5.05	5.2	4.85	5.1	4.7
1	100	7	8	7	6	6	6	6	7	7	3	2	3	6.3	6.4	6.5	6.55	6.55	6.5	7.05	6.55	6.45	6.95	5.75	6.2
1	101	5	6	6	4	6	4	7	4	8	4	6	9	5.4	5.6	5.85	5.5	5.7	5.55	5.55	6.1	5.85	6.15	6.45	5.9
1	102	5	7	8	7	7	7	6	7	7	9	7	8	4.7	5.35	5.8	5.5	6.2	6.05	5.6	5.95	5.5	6.9	5.8	6.15
1	103	6	8	7	6	8	7	8	8	6	9	7	9	6	6	5.95	5.3	5.6	5.65	5.4	6.15	5.55	5.75	5.7	5.85
1	104	8	5	3	6	7	4	5	1	6	8	4	2	6.75	6.4	6.15	6	5.85	5.85	5.95	6.1	5.95	6.45	5.8	5.6
1	105	2	5	2	6	3	5	6	6	6	7	4	5	4.65	5.25	5.15	4.6	4.85	4.6	4.95	5.25	5.4	5.2	4.85	5.1
1	106	8	8	8	9	9	9	8	8	9	8	6	9	6.25	6.6	6.75	6.55	6.95	6.85	6.75	6.1	6.6	6.35	6.6	6.95
1	107	4	7	3	6	4	5	9	8	2	8	4	5	5.15	5.35	5.05	5.2	5.15	5.4	5.3	5.2	5.2	5.2	5.15	4.75
1	108	7	7	7	6	6	6	4	5	7	7	5	3	5.2	5.15	5.25	5.45	5.55	5.7	5.5	5.4	5.9	5.75	5.85	5.95
1	109	9	5	5	9	6	4	7	8	2	3	4	2	4.45	4.05	4.05	5.15	4.75	4.5	4.8	4.9	4.45	4.05	4.25	4.05
1	110	6	8	4	4	6	5	5	4	4	5	5	6	4.7	4.8	4.2	4	4.35	4.05	4.5	4.6	4.75	4.45	4.7	4.95
1	111	7	2	6	3	5	1	7	5	6	4	1	9	5.2	4.45	5.05	4.85	5	4.85	4.6	4.9	4.8	5.05	4.3	4.5
1	112	6	7	8	7	5	6	7	6	8	7	5	7	4.5	5.35	5.5	5.65	4.85	4.95	5.35	4.35	5.2	5.15	4.9	5.15
1	113	6	8	6	7	7	7	6	5	6	7	7	7	5.2	5.55	5.4	5.85	5.25	5.55	5.1	5.3	5.6	5.1	5.2	5.2

## Sheet: competence
		OWN-RATINGS												INTERNET RATINGS
Gender	participantID	PHOTO1	PHOTO2	PHOTO3	PHOTO4	PHOTO5	PHOTO6	PHOTO7	PHOTO8	PHOTO9	PHOTO10	PHOTO11	PHOTO12	PHOTO1	PHOTO2	PHOTO3	PHOTO4	PHOTO5	PHOTO6	PHOTO7	PHOTO8	PHOTO9	PHOTO10	PHOTO11	PHOTO12
1	1	5	7	6	5	6	5	6	2	5	5	8	6	5.5	5.7	4.45	5.55	6.15	5.25	5.05	5.5	4.3	5.75	6.25	5.3
2	4	9	7	7	8	9	6	5	7	6	6	7	8	6.35	6.3	6.45	5.6	6.55	5.8	5.65	5.85	6.45	6.1	6.45	5.75
2	5	5	6	2	4	5	5	2	5	4	5	4	3	5.5	5.4	5.8	5.6	5.85	6.35	5.45	5.05	6	7	5.4	3.9
2	6	6	6	6	6	6	6	6	2	5	7	5	5	6.85	5.95	7.25	6.45	6.4	6.1	6.6	6.35	6.65	6.4	6.45	5.45
2	7	5	1	2	5	1	5	6	6	7	7	6	5	5.65	6	6.45	6.2	6.1	5.8	6.35	6	6.15	6.3	6.5	6.3
2	8	7	6	6	6	4	6	5	5	6	2	4	6	5.85	6.1	6.3	6.05	7.1	5.6	6.25	6.05	6.1	6.25	6.45	6.35
2	10	3	7	6	5	5	4	6	1	3	7	6	4	4.5	5.55	5.8	5.85	5.45	3.5	5.85	6.1	5.55	6.1	6.65	5.45
2	11	7	8	6	5	3	4	7	6	4	7	9	5	5.75	5.9	5.65	5.85	5.5	5.55	6	5.75	5.75	6.35	6.75	6.4
1	12	7	6	8	6	5	5	6	5	6	4	6	6	7.2	5.35	6.5	6.15	5.5	5.9	5.55	5.6	5.85	4.8	5.55	5.1
2	13	9	1	6	5	6	2	7	2	1	2	8	7	6.55	5.1	6.6	5.9	6.3	6.65	6.4	5.95	6.1	5.95	6.2	6.4
2	18	8	6	5	4	4	4	2	4	5	5	7	8	6.35	4.7	5	5.15	5.45	4.75	5.2	6.05	6	5.5	6.6	6.4
1	20	2	6	5	6	5	6	4	5	7	8	7	4	5.2	5.7	5.5	5.55	5.45	5.25	4.7	5.65	5.35	4.6	5.6	5.6
2	21	7	7	8	8	6	7	6	4	8	6	7	4	6.3	6.65	7	6.95	6.8	6.45	6.8	6.95	6.4	6.7	6.35	6.7
1	22	7	3	5	6	5	7	9	4	2	4	6	4	5.2	3.95	3.8	5.05	5.65	4.95	6.05	6.1	5.05	5.9	4.25	6
2	23	5	6	3	6	4	6	6	4	6	5	5	7	5.3	4.55	5.2	5.4	5.65	4.9	5	5.25	5.75	5	4.95	4.45
2	24	5	7	5	5	5	5	6	4	5	5	5	6	5.85	5.9	6.05	6.3	7.15	5.95	6.6	5.85	6.1	6.4	6.55	6.2
2	25	6	5	5	5	3	5	3	2	2	4	5	5	6.55	6.65	6.35	6.55	6.7	6.65	5.9	6.35	6.5	7.15	6.75	7.1
2	26	2	7	5	2	3	2	3	3	4	6	1	6	6.85	6	6.5	6.7	6.75	6.5	6.7	6.75	6.75	6.55	6.2	7.05
2	27	4	4	1	4	5	5	4	5	1	3	1	3	7.25	6.2	6.8	7	6.35	6.3	6.75	6.6	6.65	6.9	6.2	6.75
1	28	5	3	7	6	1	6	2	6	8	5	7	8	5.65	6.05	4.2	5.7	6.1	6.05	4.95	6.4	6.6	5.45	5.55	6
2	29	8	7	6	7	6	6	5	7	6	6	5	4	4.9	5.15	4.6	4.95	5.4	5.65	5.25	6.05	5.45	4.85	4.65	5.5
1	30	5	5	4	2	3	6	5	3	1	6	3	4	6.15	6.4	5.95	5.75	6	5.3	5.1	5.65	5.9	5.7	5.3	5.4
1	31	7	7	6	7	8	5	6	7	7	5	7	3	4.95	4.7	4.45	3.65	4.25	5.75	4.45	4.05	4.15	4.95	4.2	4.9
2	33	8	8	8	6	8	6	6	9	9	7	7	8	3.6	5.4	6.3	5.55	5.75	3.4	3.7	3.45	6.4	3.8	6.4	5.65
2	34	6	1	7	7	6	7	8	6	8	8	8	8	6.25	5.9	6	6.6	6.45	6.45	6.35	6.45	6.25	6.35	6.5	6.35
2	35	6	3	4	7	8	3	7	7	9	9	3	8	6.05	5.35	5.85	5.8	6.4	6.15	6.6	6.55	6.45	6.7	6.35	6.55
2	36	7	7	6	5	5	6	6	6	7	8	7	7	5.6	6.05	5.7	5.55	5.65	5.4	5.75	5.6	6.2	4.6	5.65	5.45
2	37	8	7	7	7	7	7	7	8	6	7	7	6	6.3	5.95	6.2	6.4	5.5	6.05	5.7	6.3	5.55	6.1	6.15	6.7
2	38	7	5	5	2	2	6	4	5	1	7	4	5	4.85	5.1	4.75	5.05	4.95	5.2	5.2	4.55	5.5	4.7	4.85	4.3
2	39	5	3	8	5	1	4	2	4	6	5	5	4	6.4	6	6	6.5	5.95	5.9	5.65	5.6	4.95	5.95	5.9	6.25
2	40	5	5	5	4	6	6	3	4	6	3	5	4	5.65	5.8	5.95	6.05	5.7	6.05	6	5.5	6.05	5.85	6.2	4.9
2	41	7	6	5	6	6	6	6	1	6	4	3	7	6.8	6.25	6.2	5.75	5.95	6.4	6.15	6.05	6.2	5.9	5.95	6.35
2	42	7	7	6	6	7	8	7	7	9	9	7	6	6.05	5.9	6.35	5.7	5.05	5.6	5.3	5.95	6.4	5.7	6.15	5.6
1	43	7	6	5	6	6	7	5	5	4	6	6	6	6.1	6.6	6.5	6.3	6.1	6.35	5.8	6.3	5.8	6.45	6.65	6.05
2	44	6	5	6	6	5	5	6	8	6	6	7	7	6.75	6.75	7.05	6.85	6.85	7	6.8	7.25	6.7	6.7	6.8	7.35
2	45	8	7	7	6	8	5	3	8	8	6	6	6	6.2	5.6	5.9	4.2	5.3	5.65	5.4	5.95	5.75	5.95	5.4	5.75
2	46	6	8	8	8	5	9	7	5	5	7	9	8	5.2	5.85	5.45	5.65	5.35	5.7	6.2	6.35	5.3	6.1	6.1	6.75
2	47	7	8	5	7	5	6	6	6	7	5	7	5	5.75	5.9	5.65	6	6.1	5.8	5.7	5.7	6	5.7	6.15	5.15
1	48	7	8	8	7	7	8	7	5	4	7	5	7	5.25	5.05	4.95	4.75	4.7	4.05	5.7	4.95	5.1	5.5	5.5	5.15
1	49	6	6	7	5	7	7	6	6	6	7	7	9	6	5.65	5.95	5.95	5.45	5.25	5.5	5.75	6	6.4	6.1	6
2	50	8	4	2	2	6	5	7	3	8	5	7	4	5.75	5.9	5.9	6.05	5.75	5.55	5.65	5.55	6.2	5.75	5.75	5
1	51	1	9	9	8	6	9	7	5	6	9	7	9	4.6	5.65	5.95	6.45	5.7	5.35	5.7	5.95	5.9	5.5	5.05	6.4
1	52	4	3	7	3	9	6	4	4	3	4	3	1	7.05	6.3	6.6	5.65	7.1	5.9	6.4	6.1	6.6	5.95	5.15	6.7
2	53	6	4	6	6	5	6	7	8	4	6	2	6	5.5	5.25	5.9	5.75	4.7	5.8	6.35	6.55	6.1	6.1	5.8	5.8
1	54	5	7	5	4	6	3	5	1	2	2	7	7	5.85	5.3	4.85	4.85	5.6	4.45	5.6	4.35	4.3	5.15	5.85	5.35
1	55	6	5	7	5	6	7	2	6	4	6	7	5	5.6	4.65	5.2	5.6	5.05	5.4	4.85	5.2	5.2	5	5.45	6.15
1	56	7	8	6	5	7	5	3	5	5	6	6	3	4.75	4.55	3.9	5.2	5.35	4.95	5.05	4.9	5.45	4.85	4.8	5.2
1	57	6	8	7	5	8	7	3	4	5	3	1	8	4.7	5.5	4.75	5.1	5.7	4.75	5.8	4.75	4.2	5.35	4.35	5.45
2	58	7	6	8	7	9	9	7	9	7	9	9	6	6.1	6.35	6.35	6.5	7.1	6.7	6.7	6.7	7.35	6.3	6.2	6.5
2	59	6	6	6	6	7	4	5	4	5	6	7	7	6.4	6.55	6.55	6.7	6.05	6.3	6.3	6.25	6.3	6.55	6.7	6.7
2	60	7	7	7	2	7	1	7	9	5	5	7	4	6.45	6.2	6.5	6.75	6.6	6.05	6.45	7	6.9	6.45	6.6	6.75
2	61	4	6	6	5	6	7	4	5	8	6	4	8	5.8	5.55	6.15	6.25	6.4	6.05	6.2	6	5.95	6.3	6	5.95
1	62	4	4	4	2	3	5	3	8	9	3	6	7	5.85	5.85	5.65	5.6	4.55	5.45	5.1	5.4	5.15	5.4	5.35	5.45
2	63	5	5	6	6	4	6	3	5	5	4	5	1	5.9	5.8	5.85	5.3	5.85	5.05	5.5	6.15	6	5.7	6	5.8
1	64	7	8	6	6	5	7	7	7	7	7	5	6	5.9	6.15	6.15	6	5.95	6.1	6.3	5.65	5.9	5.9	6	6.55
2	65	7	7	5	4	7	8	6	7	7	8	9	9	6.1	5.7	6	5.6	6.05	5.6	6.2	5.95	5.9	5.75	6.35	6.7
1	66	2	2	2	2	2	3	3	6	4	4	4	6	5.4	4.95	5.55	5.45	5.75	5.1	5.65	6.05	5.8	4.9	5.45	5.7
1	67	6	5	7	8	9	7	7	7	7	5	8	7	5.95	6.2	5.85	5.9	6.15	6	6.6	6.45	6.7	6.1	6.7	6.3
2	69	9	9	6	5	6	7	8	7	7	7	8	7	6.1	6.5	5.35	7.45	5.85	6.3	6.6	6.2	6.95	5.9	6.2	6.75
2	71	7	7	9	9	9	9	6	7	7	7	9	8	6	5.9	6.4	6.15	5.85	5.8	6.2	6.15	6	5.85	6.05	6.1
2	72	6	3	2	5	8	5	3	4	7	9	7	3	6.7	5.65	6	6.45	6.2	5.8	5.65	5.7	6.15	5.85	5.85	6.1
1	73	6	6	5	4	5	6	6	5	6	5	6	5	4.55	5.75	5.7	5	6.25	5.8	5.5	5.3	6.05	6.05	5.25	5.65
1	74	6	5	5	8	7	8	6	9	9	9	6	7	6.05	5.9	6.9	6.4	6.25	6.4	6.25	6.75	5.1	6.45	6.1	6.65
2	75	7	7	5	4	7	8	6	7	7	8	9	9	6.75	6.75	6.45	6.4	6.35	6.45	6.45	6.35	6.3	6.5	6.4	6.3
1	76	9	9	6	6	9	1	6	2	9	2	3	9	5.05	5.5	5.9	5.3	5.15	5.65	6	5.4	5.8	5.8	5.6	5.85
2	77	3	7	9	8	8	7	7	5	7	7	6	5	5.55	5.7	6.15	5.65	5.45	5.75	5.3	5.4	5.75	5.55	5.45	5.6
1	78	3	5	6	4	7	5	6	8	5	4	7	7	5.35	5.4	6.25	6.25	6.6	6.05	6.55	6.45	6.3	6.2	6.3	6
2	79	6	8	8	6	7	6	7	7	8	6	6	7	7.1	6.85	6.55	7.15	6.85	6.8	6.6	6.8	6.5	6.85	6.9	6.85
2	80	5	3	4	3	4	4	2	5	3	6	3	5	6.4	6.6	6.2	6.4	6.5	6.45	6.5	6.5	6.6	6.75	6.1	6.8
2	81	5	6	9	6	3	5	9	2	7	9	2	8	4.45	5.4	5.15	4.7	4.75	5.55	5.7	5	5.75	5.8	5.45	5.85
2	82	7	7	7	7	8	7	8	5	7	6	3	3	6.9	6.6	6.9	6	6.75	6.15	6.75	6.3	6.7	6.9	6.3	6
1	83	8	7	7	6	7	7	7	6	6	6	6	8	6.1	5.4	5.95	6.1	5.55	5.9	6.4	5.95	6.2	6	5.95	6.55
2	84	6	7	6	3	8	5	4	8	9	6	8	6	5.3	6.2	6.15	5.75	5.5	4.65	4.65	5.4	5.65	5.85	5.4	5.5
2	85	6	5	6	6	6	5	5	6	6	6	6	6	6.7	6.45	6.5	6.75	6.4	6.6	6.75	6.1	6.5	6.2	6.9	6.6
1	86	6	7	3	2	3	4	2	6	5	8	7	5	4.45	4.8	4.7	4.4	4.6	4.55	4.45	4.65	4.25	4.35	4.05	3.8
1	87	8	6	7	8	7	7	6	6	8	7	4	6	6.35	5.75	6.7	6.4	6.3	6.35	6.5	6.2	6.35	6.85	5.6	6.8
2	88	8	8	9	6	7	8	7	8	7	8	5	4	5.45	5.5	5.35	5.3	5.35	5.45	5.55	5.65	5.4	5.75	5.4	5.6
1	89	3	7	2	5	5	7	8	4	4	6	9	2	4.8	5.7	4.9	5.2	4.35	5.05	5.05	4.75	4.6	5.4	5.65	4.6
2	90	6	7	4	3	8	7	2	3	8	5	8	7	6.15	6.15	5.2	5.95	6.3	6.05	4.95	4.85	6.45	5.8	6.35	5.75
1	91	7	8	1	7	5	7	1	7	7	7	7	5	5.25	5	5.1	4.7	5	5.2	5.3	5.25	5.65	5.35	4.95	5.1
1	92	7	6	6	6	6	6	6	8	7	6	6	8	5.05	4.8	4.9	5.6	4.55	4.85	5	5	5.45	4.75	5.05	5
1	93	7	5	4	6	7	6	6	4	6	6	4	7	6.1	5.7	5.75	5.75	6.1	5.7	6	4.4	5.65	5.5	5.9	5.35
1	94	5	7	8	8	3	7	4	5	1	5	5	4	5.6	6.35	6.25	6.1	6.05	6.35	6.2	6.15	5.45	5.5	5.5	6.1
1	95	5	5	6	6	7	7	7	7	5	7	5	7	6	5.65	6.25	5.85	6.1	5.8	6.1	6.05	5.9	5.95	5.8	5.9
1	96	8	5	4	6	7	5	8	7	4	5	8	7	6.2	4.55	5	5.35	6.3	5.9	6.1	6.8	6.3	5.1	6.1	6.35
1	97	5	7	6	6	6	5	6	3	6	7	5	6	5.15	5.6	5.85	6.35	6.3	6.35	5.65	5.65	5.5	6.3	4.65	5.9
1	98	6	6	5	6	6	6	6	8	6	5	5	4	4.8	5.85	5.35	5.85	5.8	5.75	6.2	5.95	6.15	5.7	6.15	6.1
1	99	6	4	3	6	7	6	5	1	5	2	6	2	5.65	5	5.15	5.4	5.6	5.15	5.65	5.45	5.3	5.1	5.5	5.25
1	100	8	7	5	6	6	6	6	6	4	4	3	2	6.35	6.55	5.75	6.45	6.6	6.1	6.45	6.45	5.55	6.7	6	6
1	101	4	6	6	4	6	4	7	4	8	5	1	9	5.75	5.9	6.2	6.1	6.2	5.95	6.05	5.8	5.75	5.85	5.95	6.2
1	102	5	6	6	5	7	3	5	6	7	9	3	7	5.4	5.65	5.75	5.75	5.95	5.65	6	6.3	5.8	6.75	5.15	6.05
1	103	6	8	3	3	7	8	8	8	2	5	4	4	5.75	6	5.85	5.15	5.65	5.75	5.25	6	5.7	5.7	5.95	5.9
1	104	7	7	5	4	6	5	6	2	7	7	2	6	5.75	5.85	6.25	6.2	5.65	6.05	6	5.8	6.05	6.2	6	5.85
1	105	2	6	2	7	4	5	6	6	6	7	4	6	5.15	5.25	4.95	4.75	5.05	4.65	5.15	5.35	5.25	5.3	4.7	5.4
1	106	8	8	8	9	7	9	9	9	9	8	7	9	6.25	6.6	6.75	6.55	6.9	6.4	6.55	6.4	6.65	6.45	6.95	6.85
1	107	4	6	2	5	3	4	9	8	1	8	8	5	4.2	4.5	4.25	4.45	3.95	4.85	4.4	4.7	4.2	4.55	5.15	3.65
1	108	7	7	7	5	6	6	4	5	7	7	5	3	5.3	5.1	5.1	5.3	5.45	5.65	5.4	5.55	5.75	5.65	5.6	5.8
1	109	2	4	3	7	7	5	8	7	1	4	2	2	3.85	4	4.15	4.8	4.4	4.9	4.9	4.75	4.6	4.2	4.5	4.6
1	110	6	7	4	5	5	5	5	4	4	4	4	4	4.65	4.2	4.1	3.75	4.35	3.8	4.2	4.35	4.05	3.85	4	3.9
1	111	3	5	5	5	1	7	4	2	3	3	5	3	4.95	4.55	4.85	4.9	4.55	4.85	4.6	4.95	4.85	4.6	4.5	4.15
1	112	5	7	7	4	5	5	7	3	7	6	5	5	4.5	5.4	5	4.85	4.5	4.6	4.65	4.05	4.75	4.3	4.5	4.6
1	113	7	8	7	7	7	7	6	5	6	7	7	7	5.65	5.65	5.65	6.05	5.4	5.75	5.35	5.1	5.55	5.4	5.3	5.3

## Sheet: facebook_selection_liklihood
		SELF-RATINGS												OTHER-RATINGS (i.e. to images of participant ID)
Gender	participantID	PHOTO1	PHOTO2	PHOTO3	PHOTO4	PHOTO5	PHOTO6	PHOTO7	PHOTO8	PHOTO9	PHOTO10	PHOTO11	PHOTO12	PHOTO1	PHOTO2	PHOTO3	PHOTO4	PHOTO5	PHOTO6	PHOTO7	PHOTO8	PHOTO9	PHOTO10	PHOTO11	PHOTO12
1	1	1	2	2	1	6	2	5	8	6	7	8	7	4	5	3	8	6	2	6	6	7	7	7	6
2	4	6	1	7	5	7	1	1	3	1	1	1	1	9	7	6	6	7	3	5	6	4	5	5	7
2	5	9	2	2	2	6	8	1	4	4	4	1	2	5	1	7	7	4	8	3	3	1	1	3	1
2	6	6	4	4	6	6	4	3	2	5	5	5	4	9	6	7	8	6	4	8	5	5	7	7	3
2	7	5	1	1	5	1	4	5	6	1	9	8	4	6	6	6	7	4	7	7	5	2	7	7	7
2	8	2	2	3	5	2	5	6	5	6	1	1	3	5	5	6	6	9	6	6	6	7	8	8	5
2	10	1	2	7	4	5	1	6	1	1	7	3	2	6	6	8	7	6	7	7	5	8	6	4	6
2	11	7	7	5	6	2	3	4	6	2	7	8	7	2	2	1	9	4	2	2	9	3	6	9	2
1	12	4	3	6	7	4	5	5	6	7	4	4	7	4	4	7	6	6	7	8	5	5	8	6	6
2	13	9	3	6	5	2	2	7	2	2	2	9	8	6	1	7	6	5	8	5	4	4	3	7	8
2	18	9	5	5	2	4	3	1	6	6	1	9	9	9	7	1	8	4	6	2	4	2	3	9	9
1	20	6	7	6	7	6	7	5	7	8	8	7	4	5	6	5	6	7	5	2	4	4	8	4	5
2	21	6	9	9	9	5	6	1	1	6	6	6	1	2	7	4	6	7	4	6	4	8	9	6	1
1	22	8	1	4	6	3	9	9	3	1	2	6	3	4	1	2	8	8	7	9	9	3	7	2	1
2	23	3	6	7	3	4	3	3	4	5	7	6	6	9	9	9	9	5	6	9	9	9	9	8	9
2	24	1	5	2	3	4	2	8	2	3	6	6	6	7	6	4	9	9	9	9	3	5	9	9	8
2	25	7	7	7	7	1	1	1	1	3	3	3	6	2	1	8	8	4	7	9	5	5	4	4	5
2	26	6	6	4	2	6	6	3	6	4	2	1	3	9	6	8	6	6	4	7	9	9	8	1	9
2	27	6	5	1	5	2	3	4	4	1	4	5	6	2	5	4	7	8	7	6	9	3	8	6	9
1	28	1	5	8	6	1	2	1	2	8	2	8	8	2	1	4	2	1	1	4	3	1	2	5	3
2	29	5	5	5	6	6	7	6	7	5	5	3	3	9	9	1	8	1	1	8	7	7	1	2	6
1	30	6	7	2	4	5	3	2	3	1	6	3	2	1	5	2	2	1	3	3	2	1	2	1	2
1	31	9	8	4	7	7	4	5	7	8	3	6	3	3	1	4	3	1	1	2	5	3	1	3	2
2	33	9	3	2	7	6	8	9	9	8	8	3	9	7	9	2	2	3	3	3	1	7	3	3	2
2	34	1	1	1	9	8	1	5	3	8	9	8	8	6	5	1	7	6	4	6	8	7	4	6	5
2	35	3	2	3	4	8	1	4	6	9	9	1	7	7	4	8	7	6	6	7	7	7	8	8	9
2	36	9	8	2	6	4	6	5	6	7	6	5	7	8	9	2	6	2	4	7	2	7	9	6	6
2	37	8	7	6	8	1	1	8	9	2	4	3	2	8	5	8	7	5	4	6	7	4	5	7	3
2	38	4	2	7	3	4	6	1	2	1	7	3	5	7	7	6	8	6	5	6	6	6	8	7	6
2	39	7	1	8	3	2	5	1	4	6	2	5	2	5	8	8	3	3	3	1	2	2	9	3	4
2	40	1	3	3	1	1	8	1	2	4	1	5	1	6	6	4	5	7	6	3	6	6	6	5	4
2	41	5	8	1	6	8	5	8	1	2	2	2	9	7	8	8	2	5	4	5	4	7	8	7	2
2	42	9	9	8	6	7	8	7	5	8	7	9	5	5	8	3	1	6	2	7	5	6	6	4	9
1	43	7	5	5	7	6	7	5	5	5	6	7	6	5	5	6	5	4	3	6	4	6	7	4	6
2	44	8	6	6	4	4	7	7	8	7	3	7	7	3	7	8	8	5	7	8	8	5	7	5	5
2	45	9	9	8	6	9	6	2	8	8	8	6	8	9	9	8	4	9	6	8	8	9	8	9	9
2	46	8	8	5	8	4	8	6	2	3	1	7	8	8	8	8	8	9	8	9	9	8	8	9	8
2	47	9	9	8	7	5	5	7	9	7	7	8	6	3	9	3	8	2	5	7	2	7	4	7	1
1	48	9	8	9	8	8	6	8	3	5	7	7	7	7	6	6	7	6	5	6	4	6	6	6	6
1	49	9	5	9	7	9	5	7	5	8	9	4	8	6	6	6	4	6	4	4	6	6	6	7	7
2	50	8	3	2	2	5	6	8	1	7	8	6	2	2	7	8	5	5	8	6	6	5	8	8	4
1	51	2	9	9	3	9	9	9	5	8	9	8	8	5	7	3	2	7	2	5	2	4	3	6	3
1	52	6	6	9	5	9	9	4	7	8	3	3	1	7	7	5	5	7	5	5	5	7	5	4	6
2	53	9	4	6	5	6	5	9	8	4	8	1	6	8	5	8	8	4	4	9	8	8	7	7	8
1	54	7	8	4	7	4	3	5	1	1	1	5	8	2	3	4	9	6	7	8	5	5	5	4	4
1	55	7	7	8	5	8	7	7	8	7	7	9	7	4	5	2	4	9	4	4	7	5	6	6	6
1	56	8	5	6	5	5	6	3	6	4	6	6	2	2	3	2	4	5	9	5	8	7	7	7	8
1	57	4	6	9	9	7	7	4	6	3	5	5	7	1	3	4	3	6	4	5	5	3	5	6	7
2	58	7	8	9	6	8	7	8	9	9	7	9	5	6	5	9	2	9	9	2	5	6	5	3	5
2	59	7	6	4	4	6	4	4	2	2	7	4	9	6	6	6	6	4	5	6	7	6	7	7	9
2	60	8	8	8	2	8	7	8	9	1	7	8	3	1	2	9	9	4	1	9	9	4	2	9	3
2	61	7	7	5	5	7	7	6	7	5	6	2	7	8	6	6	8	8	6	7	6	3	7	5	5
1	62	1	2	2	4	1	2	3	7	9	1	5	8	7	7	6	5	4	7	6	5	7	6	4	3
2	63	7	4	7	9	2	6	7	6	8	1	1	1	9	2	5	5	4	2	6	2	7	1	1	1
1	64	7	8	4	4	2	9	7	7	6	6	4	5	6	6	5	6	5	5	6	6	5	6	6	6
2	65	9	7	4	4	8	6	8	8	8	8	9	9	7	3	6	1	6	1	6	6	6	3	9	8
1	66	2	2	3	2	2	4	4	6	6	6	6	7	2	3	5	2	5	3	4	6	7	6	5	4
1	67	7	3	7	8	6	7	7	7	8	7	7	7	5	2	3	5	2	5	6	7	7	7	8	8
2	69	9	5	9	9	1	1	1	6	6	2	6	9	3	7	4	7	6	4	5	5	7	4	6	6
2	71	4	5	9	6	1	8	6	3	7	7	9	4	5	4	6	6	4	6	8	6	4	3	7	7
2	72	2	6	9	9	2	6	6	5	6	8	7	3	9	4	2	5	1	2	9	9	9	6	2	2
1	73	8	6	3	5	4	4	4	4	6	4	7	4	8	5	6	3	4	6	7	6	6	5	5	5
1	74	8	3	5	9	6	9	1	9	9	6	1	5	1	1	8	1	8	1	2	8	2	5	3	6
2	75	1	2	9	1	4	2	7	5	7	5	8	8	3	9	2	4	3	9	7	1	5	6	6	5
1	76	9	9	9	8	8	1	8	3	9	2	9	9	4	5	7	8	4	7	7	7	7	3	5	7
2	77	3	3	7	5	6	4	9	9	3	5	3	3	7	6	8	5	5	6	8	7	4	3	6	4
1	78	1	6	4	2	7	3	9	9	2	3	8	8	7	7	8	7	7	6	6	6	7	6	7	9
2	79	9	9	6	3	8	9	7	8	8	6	3	5	8	9	3	6	7	7	4	7	3	5	9	7
2	80	6	5	5	3	6	5	4	5	3	6	3	5	6	7	6	3	7	8	1	7	9	7	1	5
2	81	1	2	7	8	1	4	4	1	3	9	1	6	4	5	5	4	4	6	6	3	8	6	6	8
2	82	2	8	8	7	6	7	4	5	8	6	1	2	2	9	9	9	9	2	2	9	2	9	1	4
1	83	7	6	7	6	8	7	8	9	6	7	7	7	7	2	6	5	6	5	7	6	5	6	3	7
2	84	2	8	9	4	9	9	8	6	5	5	8	7	5	4	6	8	1	2	7	8	8	8	7	2
2	85	8	7	5	9	8	8	5	7	9	6	6	8	8	7	5	8	8	7	8	6	8	6	6	6
1	86	2	3	1	1	2	2	1	6	7	8	7	9	6	9	5	3	6	7	8	6	8	9	8	7
1	87	8	8	7	8	8	4	6	7	8	7	3	7	3	5	7	5	6	6	2	5	7	3	8	9
2	88	9	8	9	2	8	4	2	7	2	3	1	1	6	6	4	6	5	5	5	7	9	8	4	7
1	89	7	9	1	9	5	4	7	3	5	6	5	2	8	5	4	2	3	6	9	3	4	7	1	3
2	90	7	7	8	1	7	7	2	1	9	5	7	7	7	9	5	6	8	6	1	2	7	6	8	7
1	91	8	7	7	7	7	7	7	8	7	7	7	7	5	5	5	5	5	5	4	4	4	4	6	5
1	92	9	7	2	6	8	3	6	8	7	3	7	8	6	5	4	7	6	5	5	6	5	6	6	4
1	93	5	5	3	7	6	5	5	5	5	5	4	4	8	2	5	4	5	7	3	4	5	5	5	3
1	94	5	7	7	8	1	7	3	3	1	7	3	3	2	4	4	4	3	7	6	5	5	6	6	4
1	95	6	4	5	4	6	4	5	5	5	6	8	4	6	6	5	6	6	8	8	3	5	7	8	6
1	96	7	7	6	7	8	2	8	7	1	2	8	2	7	1	7	4	7	9	7	7	4	1	7	6
1	97	8	5	6	8	8	4	7	3	8	7	8	7	7	8	8	3	7	6	3	8	6	2	6	8
1	98	1	5	5	6	6	6	6	7	6	5	6	5	1	2	7	2	6	7	1	8	2	1	1	1
1	99	7	4	2	5	8	4	5	2	2	1	6	2	7	5	4	6	6	4	6	4	4	2	5	3
1	100	9	8	4	6	6	6	5	5	5	3	2	3	7	3	4	6	3	3	4	7	5	2	3	2
1	101	5	7	6	4	7	5	7	4	8	5	5	9	1	1	1	1	3	4	1	1	2	1	1	9
1	102	4	6	7	7	7	7	8	7	7	5	7	8	1	1	2	1	2	6	2	9	2	4	6	1
1	103	3	9	5	8	5	8	4	2	7	7	5	7	3	5	6	6	4	5	2	3	1	3	1	2
1	104	9	8	1	1	2	1	1	1	2	6	1	1	1	1	2	2	6	3	1	2	8	1	2	1
1	105	3	4	2	7	5	7	6	6	7	7	6	3	4	9	1	2	2	3	1	2	2	2	5	1
1	106	9	9	8	9	9	9	8	1	9	8	2	9	1	5	5	5	5	2	5	6	3	4	7	6
1	107	3	7	1	5	4	9	7	8	1	7	5	7	5	5	5	6	1	4	7	6	4	5	5	4
1	108	8	7	8	4	6	6	1	7	5	8	5	3	5	3	4	5	5	5	4	6	6	5	7	6
1	109	9	4	1	7	4	5	8	6	2	6	5	2	5	7	6	4	7	6	6	4	2	1	5	4
1	110	5	4	4	2	4	2	3	2	5	1	3	2	5	6	7	6	6	4	6	7	6	3	6	6
1	111	6	2	9	6	3	1	6	6	6	9	2	8	5	4	3	5	5	4	5	6	5	5	4	4
1	112	6	8	8	7	5	6	7	5	9	8	6	7	3	5	5	4	5	4	2	6	5	4	4	6
1	113	8	9	6	7	7	6	5	4	6	7	7	7	4	5	4	7	5	5	3	3	3	6	4	5

## Sheet: dating_selection_liklihood
		SELF-RATINGS												OTHER-RATINGS (i.e. to images of participant ID)
Gender	participantID	PHOTO1	PHOTO2	PHOTO3	PHOTO4	PHOTO5	PHOTO6	PHOTO7	PHOTO8	PHOTO9	PHOTO10	PHOTO11	PHOTO12	PHOTO1	PHOTO2	PHOTO3	PHOTO4	PHOTO5	PHOTO6	PHOTO7	PHOTO8	PHOTO9	PHOTO10	PHOTO11	PHOTO12
1	1	1	5	3	1	2	1	1	5	1	1	2	1	3	7	2	6	5	2	5	6	2	7	5	6
2	4	7	3	7	5	8	1	1	1	1	1	2	2	9	4	3	6	4	1	5	4	1	1	3	6
2	5	9	2	2	2	2	6	2	2	2	1	1	2	6	1	7	8	2	8	7	3	2	1	4	1
2	6	6	4	4	4	5	4	3	1	3	5	3	4	8	6	7	7	6	4	6	6	5	7	6	3
2	7	3	1	1	4	1	4	5	6	1	9	8	5	3	3	3	6	2	4	6	1	1	7	5	4
2	8	3	2	3	5	2	5	6	5	6	1	1	3	4	4	5	6	9	6	6	5	7	7	8	5
2	10	1	2	7	3	2	1	7	1	1	7	1	1	5	6	8	6	5	5	7	5	8	5	4	5
2	11	6	8	4	7	1	3	5	2	1	8	7	3	2	9	2	9	9	1	3	9	2	8	5	3
1	12	4	3	6	7	4	3	5	6	7	3	4	7	4	4	6	5	3	7	8	4	5	8	6	5
2	13	9	1	5	2	2	2	7	2	2	1	8	8	4	1	5	2	2	8	2	2	1	1	5	5
2	18	9	6	5	2	2	2	1	5	2	4	9	9	9	7	1	6	5	5	2	5	2	3	9	8
1	20	7	7	4	6	6	6	3	6	6	7	6	4	3	3	4	6	6	4	1	1	3	7	2	2
2	21	1	5	5	9	1	1	1	1	1	1	1	1	2	7	4	5	7	4	6	4	8	9	6	1
1	22	7	2	2	6	2	6	9	2	1	3	9	2	2	2	2	8	7	2	9	9	2	6	1	1
2	23	5	6	5	4	4	4	3	4	4	5	4	4	8	8	6	8	2	3	6	6	6	7	5	9
2	24	1	5	1	2	4	2	8	1	2	5	2	5	6	8	5	9	9	9	9	2	3	9	7	7
2	25	4	7	5	7	1	1	1	1	2	2	3	3	1	1	9	5	3	4	7	1	1	1	1	5
2	26	6	6	6	1	5	4	5	5	3	3	1	5	6	4	8	2	3	4	5	8	9	9	1	6
2	27	5	2	1	1	1	1	1	2	1	1	6	6	2	5	3	8	8	7	5	9	2	8	5	9
1	28	1	1	1	1	1	1	1	1	7	1	3	8	1	1	5	1	2	2	3	2	2	2	3	4
2	29	5	4	4	5	5	5	2	5	4	3	4	2	9	7	2	8	2	1	6	5	7	1	2	4
1	30	3	6	1	2	2	3	1	1	1	4	1	1	2	7	2	2	1	4	2	1	1	1	1	2
1	31	7	6	3	4	3	3	4	4	7	2	5	1	3	1	3	3	1	1	2	4	3	1	3	2
2	33	6	3	6	6	7	4	2	7	8	5	1	8	5	8	1	1	1	1	2	1	8	1	1	1
2	34	5	1	1	6	5	1	5	1	8	8	7	5	3	5	1	5	5	5	2	7	6	1	5	3
2	35	3	1	2	2	5	1	2	3	7	9	1	7	6	2	7	2	4	5	8	8	9	3	8	9
2	36	8	7	1	4	2	2	2	3	5	4	2	1	7	9	2	5	2	2	7	1	7	9	4	5
2	37	7	7	6	8	1	1	8	9	2	4	2	2	6	3	7	4	1	1	1	4	1	2	5	1
2	38	1	1	5	1	1	6	1	2	1	4	2	4	6	7	5	8	4	5	6	6	3	7	7	6
2	39	7	1	7	2	1	2	1	1	2	1	3	1	6	8	8	1	5	4	1	2	1	9	4	4
2	40	2	1	4	1	1	6	1	1	1	1	3	1	6	6	5	5	7	6	4	6	6	6	4	4
2	41	5	6	1	3	4	2	2	1	2	1	2	4	7	4	7	2	4	6	3	5	8	8	7	2
2	42	9	9	6	6	7	8	6	5	8	7	6	5	5	8	3	2	6	2	7	5	7	6	4	9
1	43	7	5	5	5	5	6	4	4	4	6	5	4	7	5	6	4	4	4	8	3	6	7	4	6
2	44	7	6	6	4	5	7	8	7	7	5	6	5	3	6	7	7	3	7	8	7	4	7	6	3
2	45	8	9	7	3	7	4	2	7	8	7	5	4	8	9	8	1	9	7	5	8	9	8	9	8
2	46	6	6	5	7	3	9	4	2	1	1	8	8	8	6	8	8	9	8	9	6	4	6	9	9
2	47	9	9	7	7	4	4	6	9	5	5	7	4	5	9	3	9	1	7	5	2	7	1	6	1
1	48	9	8	6	8	6	5	8	1	2	3	5	4	7	6	6	7	5	5	6	4	5	6	6	6
1	49	9	2	8	5	7	3	5	4	6	7	3	8	6	6	5	3	4	4	4	4	4	6	5	6
2	50	7	2	1	1	5	7	9	1	8	8	4	1	2	6	5	7	5	8	9	5	2	6	5	2
1	51	1	8	9	3	4	9	9	3	5	8	7	8	3	6	5	2	5	1	8	1	2	5	7	3
1	52	1	1	7	1	9	9	3	1	1	1	1	1	7	8	5	4	7	3	5	6	5	3	3	6
2	53	7	3	5	2	5	4	9	8	3	6	1	6	8	5	8	8	2	4	9	9	8	7	7	8
1	54	6	6	1	1	3	1	1	1	1	1	4	7	2	2	3	8	6	7	8	4	4	5	4	4
1	55	6	2	8	5	3	4	1	6	3	4	7	5	5	5	2	5	5	4	3	7	5	6	6	7
1	56	7	5	5	5	6	6	2	5	5	5	4	2	2	3	2	4	5	9	5	8	6	7	7	7
1	57	1	5	7	4	4	2	2	2	1	2	1	6	2	4	4	4	6	5	6	5	2	3	4	8
2	58	3	6	8	5	8	6	5	9	7	6	4	2	5	3	9	2	9	9	2	7	5	4	3	5
2	59	5	6	1	2	5	2	1	2	3	6	3	9	5	5	6	5	3	5	6	7	5	6	8	9
2	60	8	6	7	2	9	7	8	9	1	4	8	2	6	7	9	9	9	3	9	6	2	3	9	4
2	61	5	2	2	2	3	3	2	2	5	2	2	6	7	5	4	7	7	3	3	2	3	4	4	6
1	62	1	1	1	3	1	1	3	6	9	1	3	6	8	6	5	6	4	8	6	4	7	3	3	3
2	63	6	1	6	9	1	5	6	6	6	1	1	1	7	2	4	3	5	3	6	1	4	1	1	1
1	64	7	7	3	3	1	9	6	8	6	6	3	5	7	6	5	6	4	5	6	6	5	6	7	6
2	65	8	6	2	2	6	3	8	7	8	8	9	9	6	1	4	1	4	1	5	5	5	1	9	7
1	66	2	2	2	2	1	4	4	5	5	6	5	7	2	2	5	2	4	2	4	6	8	6	5	3
1	67	3	1	3	3	2	3	3	2	5	4	4	3	6	1	1	6	2	5	6	7	7	8	8	8
2	69	9	5	9	8	1	1	1	6	7	1	4	9	5	7	5	7	6	5	5	5	7	5	6	6
2	71	5	1	4	6	2	7	5	7	9	3	9	1	6	3	6	5	4	5	8	6	4	3	6	7
2	72	2	6	9	9	1	5	7	5	7	7	5	2	9	3	5	1	2	6	9	9	9	1	2	9
1	73	7	5	3	3	3	4	4	4	5	3	4	4	1	7	4	3	4	6	4	5	6	6	4	5
1	74	8	1	5	9	5	5	6	6	1	1	1	1	1	1	6	1	6	1	2	6	1	3	1	1
2	75	1	1	9	1	2	1	6	4	6	2	8	8	1	9	1	1	4	9	9	1	6	8	9	6
1	76	9	9	9	6	9	1	6	6	9	1	9	9	3	3	8	8	4	8	8	8	6	1	5	7
2	77	3	3	4	3	3	3	3	6	3	3	3	3	1	5	8	3	2	3	3	8	1	1	1	1
1	78	1	6	5	1	8	1	8	8	2	2	8	7	6	7	9	7	6	4	7	7	7	3	7	8
2	79	8	9	6	3	5	9	5	8	5	4	3	5	7	9	2	5	7	7	3	7	3	4	9	6
2	80	6	5	5	3	6	5	4	5	3	6	2	5	5	6	6	1	6	5	1	6	8	4	1	4
2	81	1	2	1	3	1	2	2	1	1	5	1	2	4	6	4	3	3	6	4	3	8	6	5	8
2	82	2	9	7	6	7	6	5	5	8	5	1	1	5	2	9	5	9	3	7	8	1	2	1	7
1	83	5	4	7	6	7	7	8	8	6	7	7	6	6	2	6	4	6	4	6	6	4	5	2	5
2	84	1	2	3	2	5	5	6	2	2	4	7	4	4	4	5	7	1	2	6	6	8	8	7	2
2	85	5	6	3	7	6	6	4	5	6	6	4	5	7	8	2	5	6	6	8	8	8	4	8	7
1	86	2	5	1	1	2	1	1	5	5	8	7	8	6	9	5	2	6	6	8	6	8	8	7	7
1	87	6	5	7	8	7	2	7	5	8	6	3	4	1	2	7	3	2	5	1	2	6	1	6	9
2	88	8	3	6	2	6	3	2	7	1	3	3	1	5	6	4	6	4	4	4	7	8	7	4	6
1	89	2	6	2	8	3	3	5	5	3	7	7	2	3	6	3	4	3	4	6	4	1	7	1	2
2	90	6	7	2	1	5	4	1	1	8	4	3	7	8	9	2	2	4	3	1	1	8	7	4	8
1	91	5	5	6	5	5	5	5	5	5	5	5	5	5	4	4	5	5	4	2	4	3	3	3	5
1	92	9	5	2	6	2	2	2	8	7	2	2	6	2	1	1	5	1	2	1	2	4	2	5	4
1	93	7	3	3	7	4	6	3	2	5	4	3	4	8	1	5	2	4	6	2	1	3	4	3	3
1	94	1	5	6	7	1	7	2	1	1	2	1	1	2	2	3	4	2	7	5	2	9	2	6	3
1	95	7	4	5	4	6	4	5	5	5	6	8	4	2	7	6	7	4	9	1	2	4	4	6	2
1	96	7	4	4	5	8	5	8	6	2	2	8	4	6	1	4	1	5	8	4	6	3	1	4	2
1	97	6	4	4	8	8	3	6	2	6	7	6	8	1	7	6	2	7	5	1	3	3	3	1	6
1	98	1	5	6	5	6	6	6	6	5	3	4	1	1	3	6	3	5	6	1	6	2	1	1	2
1	99	6	4	1	5	8	4	5	2	2	1	5	2	7	4	3	4	4	2	3	4	4	2	5	2
1	100	6	8	3	5	3	6	5	5	4	3	1	1	7	3	5	6	3	6	6	8	4	3	3	2
1	101	6	7	6	4	6	5	7	4	8	5	1	9	1	1	4	1	2	4	2	1	3	1	1	9
1	102	2	7	6	1	7	7	5	7	8	8	1	8	1	1	2	1	4	4	1	9	4	6	1	1
1	103	3	9	4	5	6	6	3	3	6	6	6	8	2	2	3	3	5	5	2	2	1	6	1	2
1	104	9	6	1	1	3	2	1	1	3	6	1	1	1	1	2	2	6	4	1	2	8	1	3	1
1	105	1	1	1	6	2	2	1	6	3	7	1	3	4	9	1	1	1	1	1	2	2	1	1	1
1	106	2	6	2	6	7	9	6	2	7	6	2	8	1	5	5	5	6	2	5	6	3	4	7	5
1	107	1	7	1	5	2	8	4	8	1	6	3	6	5	5	6	6	1	4	6	6	4	5	5	4
1	108	7	5	7	3	4	3	1	5	4	7	2	1	5	3	3	5	5	5	3	5	6	5	7	6
1	109	4	3	1	6	2	1	5	1	1	3	4	2	5	7	4	3	8	2	5	3	1	1	3	2
1	110	6	3	2	4	5	2	4	2	4	1	4	3	5	5	7	6	6	3	6	6	6	2	5	5
1	111	2	1	7	4	1	1	3	1	5	8	1	6	4	3	2	4	4	3	4	3	4	5	3	3
1	112	6	3	8	6	4	6	7	5	9	7	6	6	3	5	4	4	4	4	5	3	4	4	4	6
1	113	7	8	5	6	7	6	5	3	4	6	6	6	4	5	4	6	3	6	1	2	4	5	3	4

## Sheet: resume_selection_liklihood
		SELF-RATINGS												OTHER-RATINGS (i.e. to images of participant ID)
Gender	participantID	PHOTO1	PHOTO2	PHOTO3	PHOTO4	PHOTO5	PHOTO6	PHOTO7	PHOTO8	PHOTO9	PHOTO10	PHOTO11	PHOTO12	PHOTO1	PHOTO2	PHOTO3	PHOTO4	PHOTO5	PHOTO6	PHOTO7	PHOTO8	PHOTO9	PHOTO10	PHOTO11	PHOTO12
1	1	1	8		4	1	1	1	1	1	1	2	1	4	7	2	7	3	2	5	2	2	2	2	6
2	4	8	1	5	3	7	1	1	1	1	1	1	1	5	9	9	1	5	4	1	1	6	1	1	1
2	5	9	2	2	2	1	1	1	1	2	2	1	2	3	4	6	1	1	5	1	1	3	9	5	1
2	6	5	4	4	4	5	4	2	1	2	8	3	4	6	6	7	6	6	4	6	6	5	7	7	3
2	7	1	1	1	5	1	3	3	5	7	4	5	5	1	1	2	6	2	1	2	1	1	7	5	3
2	8	3	2	2	5	1	3	3	6	2	1	1	3	3	3	4	5	5	5	7	5	6	4	5	5
2	10	1	5	4	2	1	1	2	1	1	3	4	1	4	5	8	5	4	4	6	5	6	5	4	4
2	11	8	7	4	5	2	2	4	3	2	6	8	3	9	2	1	9	2	1	9	9	2	4	9	9
1	12	5	4	7	6	1	2	5	2	3	1	2	3	4	4	8	7	3	6	8	4	4	8	5	2
2	13	9	1	1	2	6	2	2	2	2	1	8	8	4	1	1	2	2	8	1	1	1	1	2	1
2	18	9	2	5	1	2	2	1	3	1	1	3	1	9	3	5	4	5	3	2	4	1	2	4	2
1	20	2	7	5	5	5	6	4	6	7	8	7	3	1	1	2	2	6	4	1	1	2	7	1	2
2	21	2	1	1	9	1	1	1	1	1	1	1	1	2	8	5	6	7	4	7	4	7	9	6	1
1	22	7	2	1	6	2	1	9	1	1	5	5	2	4	2	2	6	8	2	9	9	2	7	1	1
2	23	7	6	3	8	5	6	5	5	5	7	6	6	5	2	2	5	2	3	5	3	2	3	2	5
2	24	1	3	1	1	1	1	1	1	1	5	1	3	3	5	5	7	9	9	9	4	7	9	1	5
2	25	5	4	4	4	1	1	1	1	2	2	5	5	3	1	1	5	8	5	1	1	1	2	6	5
2	26	3	2	6	2	3	4	2	1	1	5	1	2	9	4	8	2	2	4	2	2	1	9	1	9
2	27	1	2	1	6	2	1	1	1	1	4	1	1	2	6	3	9	7	3	6	7	2	4	3	7
1	28	1	1	1	1	1	1	1	1	1	1	1	6	3	1	1	1	4	3	1	1	4	2	1	2
2	29	5	5	3	4	3	2	1	2	2	1	2	1	7	9	1	5	2	1	1	2	5	1	2	1
1	30	3	5	2	4	3	4	2	2	1	7	1	3	1	2	1	1	1	5	1	1	1	1	1	1
1	31	5	7	3	5	6	5	4	4	7	2	6	2	2	2	2	1	2	1	1	3	2	1	2	1
2	33	4	3	9	5	6	2	5	6	8	5	3	6	3	8	1	1	1	1	2	1	6	1	1	1
2	34	6	1	1	1	1	1	5	1	1	1	5	8	2	1	1	6	1	2	2	8	1	1	3	3
2	35	3	1	2	6	4	2	2	6	5	6	1	6	4	1	8	2	1	7	8	5	6	1	7	9
2	36	5	7	2	5	3	4	3	2	3	6	4	1	7	8	2	5	2	2	7	2	6	8	4	2
2	37	7	7	7	8	1	1	5	9	2	4	3	2	4	1	8	4	2	1	1	3	1	2	1	2
2	38	5	2	4	1	1	3	1	4	1	6	1	6	5	6	5	5	3	5	7	6	3	6	6	5
2	39	3	1	7	2	1	2	1	1	2	1	2	1	7	1	4	3	1	1	1	1	2	5	1	1
2	40	3	1	1	1	1	4	1	1	1	1	2	1	7	5	4	5	6	6	4	5	5	5	5	4
2	41	3	5	1	2	1	2	1	1	1	1	1	2	9	3	6	1	3	9	4	5	9	7	9	2
2	42	5	7	6	6	5	8	6	5	9	8	6	5	5	8	3	2	6	2	8	5	7	6	4	8
1	43	7	5	5	5	5	6	4	4	4	6	5	4	7	5	3	4	5	2	8	4	6	5	3	6
2	44	5	8	7	6	6	4	5	8	5	6	6	7	2	2	7	6	3	2	4	7	2	6	2	8
2	45	7	7	6	1	4	5	1	7	5	8	2	2	1	9	5	1	1	5	3	9	5	6	7	6
2	46	6	6	7	8	4	8	7	2	2	1	8	7	3	5	4	6	6	7	9	6	2	3	4	2
2	47	7	9	6	8	5	4	3	3	5	3	7	3	1	5	1	8	2	1	1	1	1	2	1	1
1	48	8	8	6	6	3	6	7	1	2	7	6	5	7	6	6	5	3	5	5	4	5	8	4	6
1	49	9	6	8	7	3	8	3	1	7	9	4	9	6	4	5	3	2	4	4	4	4	5	5	5
2	50	6	3	1	1	7	4	7	3	8	4	6	2	3	4	2	5	4	4	7	2	2	2	2	1
1	51	1	9	8	4	3	9	9	2	4	6	4	9	2	1	8	4	2	1	1	2	5	5	4	3
1	52	1	1	5	1	9	1	1	1	1	1	1	1	7	6	4	4	5	4	5	4	4	3	4	6
2	53	5	3	6	6	4	6	7	8	6	8	1	6	2	1	6	7	1	5	5	3	5	9	8	4
1	54	6	6	2	2	6	2	3	1	1	1	5	6	2	3	3	8	6	7	8	5	5	5	4	4
1	55	7	5	8	6	3	6	1	6	3	4	5	5	8	1	3	7	2	5	3	3	3	2	3	5
1	56	2	8	2	5	8	2	2	3	4	6	5	2	2	3	2	2	6	9	5	8	6	7	7	6
1	57	1	9	4	2	8	2	2	1	1	1	1	5	1	3	2	1	5	3	5	1	1	2	1	4
2	58	5	7	8	7	9	6	6	6	6	8	6	3	1	1	9	5	8	1	1	6	7	3	2	6
2	59	2	1	1	1	1	2	1	1	1	1	7	3	5	5	5	4	3	5	5	6	5	7	7	8
2	60	7	3	8	2	7	1	3	7	1	4	8	3	2	1	9	9	3	1	9	5	9	9	9	3
2	61	2	2	2	2	4	3	4	2	2	2	2	2	8	4	5	7	8	3	6	1	2	7	2	2
1	62	1	1	1	2	1	4	1	3	5	1	7	6	7	6	4	4	5	8	7	4	6	4	3	3
2	63	6	3	5	9	1	1	1	6	6	1	1	1	7	2	4	5	5	1	5	7	6	1	1	1
1	64	6	6	7	2	3	5	5	6	5	8	2	4	5	6	5	7	6	4	5	4	6	6	6	5
2	65	2	2	2	2	2	7	5	3	2	7	8	3	3	1	2	1	3	1	7	1	1	1	7	7
1	66	2	3	2	2	2	2	2	5	1	2	3	7	2	3	5	4	4	4	5	6	6	8	4	4
1	67	7	3	7	8	6	6	7	7	7	3	7	7	5	1	1	5	2	3	6	4	7	7	7	5
2	69	4	9	1	9	1	1	1	1	9	1	1	1	2	7	3	7	4	4	6	4	5	3	4	4
2	71	6	1	1	4	2	2	3	7	5	4	4	1	6	3	6	5	4	5	8	5	4	3	6	5
2	72	6	3	2	3	6	3	2	1	9	6	8	2	9	3	4	1	2	2	9	3	9	5	9	2
1	73	4	8	4	2	3	5	3	3	3	3	2	2	1	1	5	1	4	5	2	2	5	5	5	4
1	74	8	3	2	9	6	1	1	6	1	1	1	1	1	1	5	1	4	1	2	3	1	1	1	3
2	75	2	1	8	1	3	2	6	5	7	3	8	8	6	5	1	1	1	1	1	1	1	1	1	1
1	76	1	9	1	2	1	1	1	1	9	1	1	1	3	4	7	7	6	6	9	7	6	2	6	5
2	77	3	3	9	4	7	5	2	1	6	5	3	3	3	3	8	6	2	5	1	1	1	1	1	1
1	78	1	5	4	2	8	2	7	7	2	2	8	8	4	4	7	4	5	4	6	7	8	3	6	6
2	79	8	8	6	7	5	6	5	6	2	3	4	6	6	8	2	3	4	5	3	4	2	3	9	5
2	80	3	4	4	2	3	2	4	3	5	5	1	4	5	6	4	1	4	3	1	3	8	4	1	1
2	81	1	2	1	2	1	4	1	1	1	8	1	2	4	6	4	3	3	5	4	3	8	6	4	7
2	82	2	4	7	5	8	7	6	5	6	5	1	2	2	1	3	2	9	9	2	1	2	9	1	1
1	83	4	4	7	7	6	8	7	7	6	7	7	6	3	1	3	2	2	6	4	2	3	3	2	3
2	84	1	2	2	2	1	4	5	7	9	2	4	3	1	3	3	6	1	1	6	7	7	8	6	1
2	85	5	5	4	6	6	5	4	4	4	4	3	6	4	5	1	3	3	3	8	2	5	1	4	4
1	86	2	5	1	1	2	1	1	5	1	8	7	1	6	9	4	2	6	6	8	6	8	9	6	3
1	87	8	1	7	8	7	2	4	5	8	8	1	6	3	1	7	2	4	4	1	3	6	3	1	9
2	88	6	2	8	6	4	4	4	2	1	2	2	1	5	5	4	7	4	4	4	6	5	5	4	5
1	89	1	5	2	5	1	1	1	1	1	6	3	2	1	3	2	3	1	2	2	2	1	9	1	1
2	90	7	7	2	1	7	6	1	1	8	5	5	7	4	9	1	1	1	1	1	3	5	8	1	3
1	91	5	5	5	5	5	5	5	5	5	5	5	5	5	4	6	4	4	4	3	5	3	3	5	7
1	92	9	5	2	8	1	2	2	8	7	2	2	4	2	1	1	5	1	2	1	2	2	2	5	5
1	93	8	4	3	4	4	7	4	2	4	4	3	4	8	2	4	2	5	7	3	3	5	5	5	3
1	94	1	7	7	8	1	5	2	1	1	1	1	1	2	1	3	3	4	7	3	1	7	2	4	3
1	95	3	4	5	4	6	4	5	5	5	6	5	5	2	6	6	5	3	2	4	5	2	7	2	3
1	96	6	2	1	2	4	2	8	8	2	2	3	6	4	1	1	1	3	4	7	8	1	1	3	2
1	97	4	7	4	7	6	4	5	4	5	8	4	5	1	2	1	2	7	7	1	1	1	4	1	1
1	98	1	5	4	5	6	6	6	7	5	3	5	1	1	4	1	5	9	1	1	4	4	1	1	3
1	99	7	5	2	4	6	3	5	3	2	1	5	3	6	2	4	2	5	2	5	3	4	3	4	3
1	100	9	6	1	3	4	5	4	3	1	2	1	1	5	3	3	4	3	5	3	5	4	2	4	2
1	101	6	7	6	4	6	5	7	4	8	5	1	9	1	1	4	1	2	4	2	1	3	1	1	9
1	102	1	1	4	2	6	1	2	8	9	9	1	8	1	1	2	1	4	4	1	9	4	6	1	1
1	103	5	8	2	2	7	3	3	8	2	7	2	3	6	3	1	4	6	5	1	5	1	6	2	1
1	104	4	7	1	1	1	3	1	1	2	8	1	2	1	1	4	1	3	2	1	3	2	2	1	4
1	105	1	2	1	2	2	2	1	6	5	7	1	3	5	2	2	1	3	1	1	5	4	6	1	1
1	106	2	7	6	8	6	4	9	1	8	5	2	8	1	5	6	6	4	2	7	6	3	4	6	6
1	107	2	7	1	5	3	5	1	5	1	7	8	6	3	6	4	6	1	3	3	6	3	4	5	3
1	108	6	5	5	5	4	4	1	3	7	5	2	1	4	3	3	5	5	5	3	5	7	4	6	7
1	109	1	6	1	1	7	2	9	1	1	1	1	1	3	7	5	2	7	3	6	5	1	1	4	2
1	110	5	3	3	2	3	2	2	1	3	1	1	1	4	3	5	5	6	2	7	8	4	1	3	6
1	111	1	6	2	4	1	8	1	1	1	1	2	1	2	1	2	2	1	2	1	2	2	2	2	2
1	112	6	7	8	4	3	6	6	3	9	7	5	5	2	2	2	2	2	2	1	1	4	2	5	1
1	113	7	9	5	7	7	7	4	2	3	6	7	5	2	3	2	5	1	4	1	2	2	4	1	2
