# Supplementary material for: Choosing face: The curse of self in profile image selection
Source: Cogn Res Princ Implic. 2017 Apr 14;2:23. doi: 10.1186/s41235-017-0058-3 (PMC5391387; doi:10.1186/s41235-017-0058-3)
Supplement: Supplementary file 4 — Spearman's rho scores from Calibration experiment. (XLSX 125 KB) [file 41235_2017_58_MOESM4_ESM.xlsx]

## Sheet: ownCalibration
id	gender	ratingSource	fbAtrct	dateAtrct	cvAtrct	fbTrust	dateTrust	cvTrust	fbDom	dateDom	CVdom	FBcomp	dateComp	cvComp	fbConf	dateConf	cvConf
4	f	self	0.703	0.874	0.697	0.542	0.688	0.052	0.644	0.618	0.526	0.664	0.832	0.715	0.734	0.669	0.655
5	f	self	0.952	0.435	0.197	0.642	0.303	0.496	0.771	0.269	0.042	0.605	0.175	0.026	0.699	0.521	0.298
6	f	self	0.698	0.403	0.333	-0.042	-0.056	0.854	0.77	0.457	0.379	0.321	0.716	0.741	0.838	0.568	0.565
7	f	self	0.926	0.936	0.295	0.439	0.395	0.045	0.603	0.556	0.613	0.623	0.632	0.714	0.572	0.486	0.464
8	f	self	0.905	0.918	0.65	-0.33	-0.297	0.532	0.724	0.683	0.519	0.334	0.411	0.501	0.726	0.772	0.563
10	f	self	0.837	0.874	0.567	0.678	0.594	0	0.2	0.363	0.12	0.772	0.727	0.874	0.272	0.423	0.251
11	f	self	0.728	0.809	0.784	0.188	0.387	0.186	0.808	0.866	0.84	0.781	0.784	0.887	0.692	0.707	0.825
13	f	self	0.783	0.809	0.582	0.782	0.851	0.001	0.77	0.819	0.759	0.824	0.892	0.71	0.798	0.866	0.66
18	f	self	0.742	0.841	0.521	0.585	0.654	0.812	0.728	0.938	0.408	0.751	0.886	0.288	0.557	0.818	0.11
21	f	self	0.777	0.597	0.412	0.909	0.678	0.049	-0.414	-0.172	-0.134	0.838	0.588	0.387	0.839	0.644	0.301
23	f	self	0.28	0.213	0.331	0.364	0.185	0.159	-0.285	-0.367	0.042	-0.252	-0.288	0.38	0.228	-0.101	0.363
24	f	self	0.848	0.656	0.211	0.471	0.106	0.696	0.661	0.767	0.332	0.598	0.758	0.497	0.542	0.731	0.205
25	f	self	0.589	0.625	0.617	0.28	0.307	0.177	0.641	0.604	0.639	0.683	0.669	0.731	0.6	0.616	0.718
26	f	self	0.708	0.693	0.108	-0.116	-0.355	0.869	0.328	0.72	0.403	0.093	0.413	0.192	0.293	0.369	0.048
27	f	self	0.694	0.504	0.324	0.116	-0.148	0.06	0.271	0.054	-0.034	0.037	-0.146	0.19	-0.096	-0.174	0.166
29	f	self	0.559	0.855	0.644	0.326	0.609	0.008	0.392	0.812	0.837	0.374	0.705	0.767	0.33	0.718	0.737
33	f	self	0.627	0.498	0.228	-0.395	0.186	0.34	0	0.208	0.16	0.075	0.678	0.591	0.34	0.196	0.064
34	f	self	0.833	0.934	0.217	0.796	0.896	0.181	0.507	0.701	0.535	0.555	0.658	0.338	0.441	0.616	0.393
35	f	self	0.954	0.914	0.738	0.943	0.927	0.004	0.97	0.953	0.745	0.986	0.935	0.782	0.94	0.893	0.761
36	f	self	0.615	0.822	0.35	0.642	0.526	0.268	0.006	0.431	0.084	0.545	0.335	0.304	0.449	0.184	0.143
37	f	self	0.871	0.927	0.845	0.662	0.65	0.051	0.689	0.592	0.546	0.634	0.529	0.592	0.666	0.575	0.548
38	f	self	0.929	0.698	0.594	0.866	0.554	0.001	0.681	0.385	0.563	0.601	0.531	0.849	0.704	0.297	0.618
39	f	self	0.85	0.645	0.659	0.642	0.505	0.076	0.847	0.731	0.733	0.774	0.738	0.756	0.754	0.647	0.624
40	f	self	0.669	0.581	0.432	0.181	0.142	0.111	0.471	0.294	0.169	0.59	0.433	0.404	0.424	0.233	0.42
41	f	self	0.914	0.726	0.366	0.75	0.718	0.218	0.79	0.71	0.485	0.739	0.774	0.656	0.748	0.6	0.561
42	f	self	0.839	0.638	0.298	0.431	0.199	0.112	0.311	0.43	0.498	0.284	0.549	0.623	0.357	0.757	0.571
44	f	self	0.753	0.675	-0.174	0.162	-0.191	0.033	0.453	0.519	-0.399	0.47	0.039	0.324	0.47	0.434	-0.325
45	f	self	0.544	0.63	0.169	0.49	0.649	0.464	0.742	0.816	0.429	0.788	0.789	0.482	0.742	0.8	0.434
46	f	self	0.881	0.959	0.881	0.749	0.821	0.03	0.618	0.451	0.399	0.616	0.832	0.819	0.615	0.673	0.564
47	f	self	0.888	0.939	0.558	0.514	0.599	0	0.798	0.866	0.516	0.519	0.595	0.69	0.779	0.725	0.051
50	f	self	0.935	0.957	0.78	0.81	0.742	0.004	0.387	0.432	0.357	0.824	0.798	0.922	0.586	0.583	0.69
53	f	self	0.935	0.871	0.547	0.601	0.654	0.003	0.81	0.809	0.785	0.797	0.791	0.798	0.931	0.894	0.602
58	f	self	0.449	0.524	-0.095	-0.316	-0.416	0.924	0.556	0.825	0.343	0.339	0.475	0.37	0.299	0.312	0.194
59	f	self	0.666	0.89	0.558	-0.226	-0.073	0.854	0.43	0.441	0.442	0.631	0.558	0.354	0.839	0.701	0.428
60	f	self	0.965	0.82	0.727	0.692	0.714	0.001	0.815	0.728	0.667	0.902	0.738	0.725	0.758	0.684	0.27
61	f	self	0.34	0.53	0.197	-0.101	-0.013	0.666	0.119	0.344	0.117	0.204	0.512	-0.05	0.348	0.58	-0.113
63	f	self	0.888	0.935	0.678	0.913	0.949	0.013	0.483	0.405	0.474	0.528	0.497	0.551	0.499	0.397	0.457
65	f	self	0.856	0.934	0.501	0.284	0.359	0.027	0.625	0.762	0.686	0.629	0.661	0.649	0.678	0.565	0.208
69	f	self	0.982	0.931	0.29	-0.049	0.048	0.175	0.4	0.363	-0.058	-0.139	-0.086	0.14	0.464	0.468	-0.195
71	f	self	0.681	0.583	0.045	-0.116	0.373	0.37	0.544	-0.099	-0.407	0.296	0.091	-0.345	0.064	-0.133	-0.511
72	f	self	0.71	0.718	0.192	-0.018	-0.044	0.002	0.586	0.414	0.687	-0.107	-0.257	0.812	0.702	0.658	0.267
75	f	self	0.502	0.509	0.64	0.183	0.039	0.768	0.277	0.187	0.321	0.224	0.138	0.28	-0.033	-0.033	0.148
77	f	self	0.827	0.322	-0.03	-0.158	-0.061	0.008	0.273	0.119	0.679	0.413	0.048	0.718	0.685	0.531	0.211
79	f	self	0.816	0.861	0.227	0.42	0.497	0.591	0.432	0.595	-0.004	0.209	0.336	-0.038	0.82	0.903	0.363
80	f	self	0.891	0.879	0.339	0.62	0.581	0.832	0.603	0.62	-0.062	0.757	0.752	0.139	0.499	0.49	-0.135
81	f	self	0.913	0.601	0.395	0.769	0.461	0.164	0.665	0.431	0.25	0.798	0.488	0.275	0.853	0.466	0.304
82	f	self	0.936	0.891	0.681	0.122	0.214	0.026	0.631	0.76	0.623	0.408	0.592	0.691	0.232	0.367	0.337
84	f	self	0.74	0.587	-0.018	0.051	0.022	0.186	0.42	0.225	0.106	0.06	-0.088	0.214	0.188	0.099	0.281
85	f	self	0.886	0.844	0.602	0.21	0.129	0.818	0.376	0.424	-0.044	0.229	-0.058	-0.029	0.669	0.847	0.528
88	f	self	0.694	0.678	0.126	0.718	0.691	0.261	0.006	0.303	-0.198	0.836	0.651	0.41	0.522	0.433	-0.087
90	f	self	0.801	0.785	0.856	0.712	0.825	0	0.63	0.37	0.452	0.68	0.736	0.807	0.528	0.123	0.203
1	m	self	0.628	0.242	-0.24	0.128	-0.18	-0.15	-0.45	0.36	0.014	0.09	0.284	0.214	0.664	0.832	0.715
12	m	self	0.898	0.858	0.136	0.945	0.866	0.471	0.845	0.881	0.154	0.174	0.393	0.859	0.605	0.175	0.026
20	m	self	0.767	0.343	0.874	0.686	0.157	0.83	0.799	0.473	0.832	0.889	0.39	0.926	0.321	0.716	0.741
22	m	self	0.703	0.867	0.565	0.761	0.92	0.754	0.964	0.881	0.576	0.973	0.857	0.536	0.623	0.632	0.714
28	m	self	0.776	0.756	0.492	0.273	0.727	0.494	-0.266	-0.062	0	0.867	0.743	0.442	0.334	0.411	0.501
30	m	self	0.632	0.689	0.589	0.186	0.416	0.505	0.817	0.803	0.701	0.378	0.578	0.582	0.772	0.727	0.874
31	m	self	0.794	0.73	0.722	0.447	0.715	0.275	0.736	0.611	0.312	0.825	0.628	0.737	0.781	0.784	0.887
43	m	self	0.668	0.576	0.576	0.732	0.818	0.818	0.546	0.779	0.779	0.819	0.781	0.781	0.824	0.892	0.71
48	m	self	0.461	0.618	0.369	0.501	0.637	0.906	0.88	0.829	0.797	0.531	0.507	0.533	0.751	0.886	0.288
49	m	self	0.906	0.786	0.375	-0.01	-0.019	0.37	0.77	0.778	0.428	0.202	0.266	0.351	0.838	0.588	0.387
51	m	self	0.605	0.725	0.571	0.413	0.61	0.674	0.696	0.856	0.843	0.583	0.751	0.83	-0.252	-0.288	0.38
52	m	self	0.692	0.766	0.531	-0.027	-0.124	0.413	0.169	0.067	0.3	0.696	0.798	0.674	0.598	0.758	0.497
54	m	self	0.842	0.828	0.932	0.688	0.74	0.909	0.892	0.821	0.916	0.8	0.802	0.888	0.683	0.669	0.731
55	m	self	0.238	0.791	0.85	0.378	0.941	0.789	0.262	0.547	0.533	0.601	0.673	0.578	0.093	0.413	0.192
56	m	self	0.88	0.715	0.129	0.259	0.402	0.682	0.364	0.303	0.454	0.519	0.577	0.558	0.037	-0.146	0.19
57	m	self	0.832	0.826	0.61	0.926	0.718	0.632	0.26	0.224	0.078	0.51	0.651	0.799	0.374	0.705	0.767
62	m	self	0.821	0.894	0.607	0.276	0.26	0.549	0.565	0.591	0.38	0.655	0.562	0.7	0.075	0.678	0.591
64	m	self	0.883	0.918	0.233	0.477	0.395	0.797	0.648	0.733	0.648	0.896	0.856	0.626	0.555	0.658	0.338
66	m	self	0.955	0.948	0.217	0.528	0.506	0.699	0.825	0.842	0.247	0.962	0.942	0.414	0.986	0.935	0.782
67	m	self	0.494	0.725	0.135	0.198	0.055	0.309	0.151	-0.191	0.405	0.203	0.012	0.472	0.545	0.335	0.304
73	m	self	0.737	0.395	-0.498	-0.078	0.331	0.559	0.251	0.554	0.523	0.512	0.779	0.446	0.634	0.529	0.592
74	m	self	0.503	0.503	0.2	0.382	0.773	0.545	0.863	0.382	0.196	0.735	-0.007	-0.113	0.601	0.531	0.849
76	m	self	0.958	0.819	0.411	-0.155	-0.16	0.617	0.442	0.528	0.237	0.721	0.794	0.414	0.774	0.738	0.756
78	m	self	0.914	0.869	0.911	0.841	0.836	0.841	0.815	0.863	0.82	0.866	0.867	0.894	0.59	0.433	0.404
83	m	self	0.765	0.896	0.518	0.099	0.534	0.866	0.34	-0.103	-0.266	0.143	-0.312	-0.438	0.739	0.774	0.656
86	m	self	0.951	0.952	0.491	0.873	0.906	0.69	0.966	0.956	0.496	0.746	0.795	0.822	0.284	0.549	0.623
87	m	self	0.776	0.605	0.68	0.635	0.708	0.892	0.563	0.629	0.844	0.622	0.623	0.84	0.47	0.039	0.324
89	m	self	0.667	0.777	0.326	0.466	0.286	0.095	0.395	0.326	-0.055	0.484	0.697	0.181	0.788	0.789	0.482
91	m	self	-0.139	-0.328	0.509	-0.104	0.515	0.509	-0.236	0.499	0.509	0.218	-0.489	0.509	0.616	0.832	0.819
92	m	self	0.847	0.81	0.631	0.799	0.86	0.675	-0.274	-0.589	-0.505	0.672	0.809	0.621	0.519	0.595	0.69
93	m	self	0.396	0.889	0.704	0.261	0.839	0.583	0.276	0.315	0.539	0.391	0.685	0.757	0.824	0.798	0.922
94	m	self	0.897	0.704	0.634	0.81	0.679	0.709	0.774	0.685	0.554	0.911	0.775	0.76	0.797	0.791	0.798
95	m	self	0.274	0.285	-0.086	0.019	-0.008	0.345	0.504	0.47	0.632	-0.152	-0.206	0.486	0.339	0.475	0.37
96	m	self	0.607	0.831	0.491	0.455	0.434	0.475	0.519	0.733	0.499	0.721	0.825	0.838	0.631	0.558	0.354
97	m	self	0.69	0.895	0.637	0.275	0.585	0.733	0.561	0.591	0.183	0.067	0.418	0.852	0.902	0.738	0.725
98	m	self	0.072	0.51	0.276	0.28	0.346	0.286	-0.105	0.43	0.248	0.54	0.506	0.703	0.204	0.512	-0.05
99	m	self	0.947	0.917	0.895	0.614	0.514	0.584	0.735	0.723	0.581	0.863	0.836	0.641	0.528	0.497	0.551
100	m	self	0.745	0.885	0.736	0.534	0.527	0.6	0.812	0.846	0.862	0.917	0.876	0.922	0.629	0.661	0.649
101	m	self	0.943	0.876	0.876	0.762	0.528	0.528	0.934	0.947	0.947	0.895	0.92	0.92	-0.139	-0.086	0.14
102	m	self	0.239	0.734	0.844	0.227	0.662	0.783	0.378	0.464	0.714	-0.08	0.79	0.846	0.296	0.091	-0.345
103	m	self	0.667	0.665	-0.03	-0.192	0.041	0.17	0.208	0.084	0.357	-0.156	-0.097	0.756	-0.107	-0.257	0.812
104	m	self	0.746	0.8	0.64	0.195	0.322	0.613	0.668	0.627	0.238	0.839	0.814	0.747	0.224	0.138	0.28
105	m	self	0.581	0.302	-0.031	0.764	0.635	0.602	0.418	0.67	0.767	0.616	0.719	0.675	0.413	0.048	0.718
106	m	self	0.78	0.88	0.52	0.462	0.477	0.78	0.411	0.786	0.347	0.137	0.381	0.401	0.209	0.336	-0.038
107	m	self	0.901	0.83	0.492	0.557	0.538	0.57	0.83	0.771	0.345	0.635	0.532	0.506	0.757	0.752	0.139
108	m	self	0.899	0.87	0.444	0.691	0.791	0.775	0.629	0.726	0.92	0.782	0.839	0.868	0.798	0.488	0.275
109	m	self	0.629	0.485	0.394	-0.109	-0.015	0.802	0.591	0.417	0.172	0.444	0.225	0.598	0.408	0.592	0.691
110	m	self	0.569	0.71	0.574	0.48	0.662	0.516	-0.185	-0.264	0.044	0.323	0.452	0.591	0.06	-0.088	0.214
111	m	self	0.915	0.84	-0.542	-0.32	0.011	0.72	0.814	0.78	-0.448	-0.34	-0.068	0.891	0.229	-0.058	-0.029
112	m	self	0.827	0.75	0.894	0.53	0.829	0.404	0.894	0.535	0.812	0.76	0.505	0.851	0.836	0.651	0.41
113	m	self	0.871	0.913	0.888	0.936	0.954	0.893	0.759	0.609	0.727	0.832	0.851	0.871	0.68	0.736	0.807
4	f	other	0.875024	0.452408	0.457022	0.429873	-0.0562614	0.720353	0.444865	0.501374	0.0476219	0.254281	0.639393	-0.217962	0.184513	0.528403	-0.178328
5	f	other	0.973068	0.841367	0.0531424	0.378444	0.284689	0.877995	0.889869	0.27854	0.844932	0.691882	0.416858	0.721895	0.131239	0.747238	0.0473652
6	f	other	0.856693	0.854082	0.447533	0.697109	0.491373	0.40081	0.876148	0.483806	0.648612	0.83403	0.511157	0.732647	0.673161	0.26141	0.541985
7	f	other	0.947339	0.918533	0.643127	0.71635	0.743149	0.737156	0.347475	0.392305	0.509421	0.534975	0.634865	0.769024	0.559823	0.595627	0.754794
8	f	other	0.876123	0.905712	0.349501	0.622605	0.616628	0.25105	0.366603	0.178824	0.373301	0.252478	0.222174	0.245521	0.706892	0.186706	0.74409
10	f	other	0.823079	0.523606	0.363803	0.659764	0.836005	0.64276	0.869602	0.524249	0.713468	0.879016	0.533578	0.715868	0.838427	0.317366	0.613138
11	f	other	0.71417	0.693019	0.434114	0.46029	0.361336	0.578455	0.69411	0.702991	0.666151	0.563574	0.937899	0.436704	0.639387	0.812275	0.602945
13	f	other	0.890918	0.879977	0.272533	0.670618	0.660423	0.196139	0.728802	0.304747	0.755597	0.906528	0.621743	0.952197	0.899333	0.581631	0.850899
18	f	other	0.949827	0.96058	0.326717	0.82736	0.843547	0.48913	0.824069	0.0904161	0.85459	0.917428	0.379747	0.915633	0.828571	0.0935276	0.835714
21	f	other	0.994585	0.989242	0.947949	0.917086	0.912159	0.827564	0.941938	0.918826	0.963955	0.98011	0.962255	0.96945	0.921714	0.967493	0.92401
23	f	other	0.340269	0.330135	0.0311805	0.525762	0.51442	0.541376	0.543305	0.472456	0.272853	0.57937	0.640038	0.59911	0.531724	0.603202	0.389428
24	f	other	0.886523	0.947375	0.695187	0.614176	0.679328	0.703665	0.789393	0.71904	0.919666	0.671969	0.832009	0.738116	0.850757	0.751466	0.896032
25	f	other	0.801444	0.881613	0.0148481	0.283387	0.511917	0.579013	-0.142979	0.537767	0.0831724	0.353384	0.561896	0.673012	0.504645	0.483511	0.70625
26	f	other	0.758262	0.409988	0.176709	0.58188	0.29947	0.191283	0.495529	0.201852	0.16904	0.444043	0.409938	0.109724	0.74409	0.249099	0.512574
27	f	other	0.933277	0.917771	0.722151	0.405678	0.500354	0.776865	0.737631	0.576403	0.684247	0.43714	0.770954	0.526911	0.718415	0.755596	0.737212
29	f	other	0.935558	0.918334	0.698782	0.856731	0.864345	0.792394	0.697249	0.814432	0.733773	0.64307	0.892575	0.712463	0.929471	0.71485	0.886574
33	f	other	0.862871	0.785739	0.783792	0.723268	0.703986	0.702241	0.531437	0.363749	0.349459	0.461686	0.446404	0.427866	0.129038	0.131578	0.116768
34	f	other	0.614611	0.465909	0.441912	0.721156	0.603819	0.195402	0.86726	0.773946	0.563819	0.747066	0.585041	0.484033	0.636689	0.360884	0.446585
35	f	other	0.555635	0.687386	0.692842	0.36327	0.54318	0.302166	0.334721	0.551175	0.619399	0.393358	0.634771	0.743278	0.427569	0.501808	0.763126
36	f	other	0.922244	0.933094	0.869012	0.924964	0.941449	0.913915	0.934331	0.93294	0.927032	0.935149	0.932216	0.899112	0.887681	0.818721	0.869565
37	f	other	0.794459	0.87962	0.593459	0.367519	0.363529	0.686093	0.182006	0.134524	0.392774	0.66466	0.555852	0.837677	0.679951	0.287678	0.574962
38	f	other	0.806833	0.834951	0.405544	0.628699	0.574511	0.471867	0.555584	0.529029	0.70713	0.480308	0.788328	0.724561	0.671429	0.792127	0.863976
39	f	other	0.824499	0.909115	0.367149	0.878912	0.708072	0.628856	0.931463	0.441342	0.894088	0.901824	0.539785	0.723328	0.78546	0.321489	0.862569
40	f	other	0.838399	0.833333	0.79065	0.612132	0.49187	0.745935	0.453102	0.309259	0.592412	0.569716	0.530134	0.530134	0.762582	0.514312	0.74809
41	f	other	0.76742	0.923734	0.771083	0.632059	0.656446	0.684883	0.463911	0.880889	0.867384	0.488053	0.976106	0.838771	0.412099	0.697821	0.741897
42	f	other	0.97322	0.969711	0.969534	0.920674	0.920842	0.952955	0.951713	0.964095	0.950024	0.924398	0.951214	0.91916	0.973264	0.982112	0.951963
44	f	other	0.834033	0.80468	0.261569	0.430747	0.275673	0.844992	0.381862	0.540001	0.444181	0.356923	0.904581	0.194553	0.193552	0.637052	0.201527
45	f	other	0.582152	0.57625	0.483546	0.0842172	0.0311286	0.0974336	0.385428	0.638052	0.493559	0.373583	0.549095	0.441764	0.627188	0.530609	0.610456
46	f	other	0.216506	0.725917	0.29373	0.613642	0.931229	0.237173	0.418392	0.412642	0.423829	0.613068	0.405651	0.572718	0.797724	0.33285	0.715412
47	f	other	0.906498	0.801814	0.430937	0.881933	0.612903	0.344158	-0.637109	-0.0107117	-0.474596	0.49843	0.126372	0.299593	0.644008	0.242811	0.408602
50	f	other	0.79463	0.812813	0.355074	0.786139	0.740433	0.316092	0.581358	0.501905	0.74025	0.784311	0.383029	0.844642	0.81645	0.125755	0.470959
53	f	other	0.807807	0.855166	0.118928	0.615084	0.546315	0.513041	0.283307	-0.25948	0.349503	0.617861	0.616043	0.601921	0.331678	-0.00181524	0.350209
58	f	other	0.869258	0.965406	0.410587	0.819782	0.754966	0.236468	0.801117	0.155111	0.692178	0.886076	0.356858	0.825505	0.693132	0.100781	0.553289
59	f	other	0.874241	0.657807	0.774219	0.540655	0.331547	0.59397	0.256635	0.149681	0.15651	0.695293	0.841896	0.564626	0.461306	0.395285	0.494242
60	f	other	0.70925	0.438784	0.36747	0.620048	0.260379	0.932547	0.351337	0.285062	-0.149496	0.745732	0.821014	0.261364	0.485769	0.6494	0.125
61	f	other	0.638311	0.548008	0.698336	0.618644	0.524678	0.735287	0.384919	0.510838	0.435063	0.634792	0.789581	0.360081	0.165458	0.468754	0.51728
63	f	other	0.978424	0.878879	0.730986	0.782514	0.549647	0.959336	0.945658	0.763757	0.845174	0.792518	0.922425	0.536027	0.361374	0.197146	0.284202
65	f	other	0.933712	0.934659	0.698474	0.57605	0.474455	0.658486	0.904865	0.72204	0.844826	0.863636	0.918219	0.792591	0.932172	0.775772	0.920055
69	f	other	0.90392	0.893438	0.736863	0.791052	0.717805	0.806385	-0.437973	-0.765183	-0.257674	0.497935	0.559652	0.416667	0.173499	-0.192843	0.35924
71	f	other	0.845202	0.910326	0.876167	0.623553	0.628983	0.405478	0.956716	0.67075	0.837608	0.845202	0.876167	0.910326	0.790516	0.423194	0.637307
72	f	other	0.44296	0.801512	0.506222	0.621475	0.199328	0.652148	0.575444	0.50738	0.420597	0.773628	0.716513	0.34254	0.726006	0.752305	0.422006
75	f	other	0.663784	0.671684	-0.0800738	0.506373	0.416403	0.313618	0.0992486	0.727273	0	0.691632	0.299342	0.647273	0.307278	0.290394	0.288679
77	f	other	0.555993	0.646845	0.228125	-0.0172077	0.055251	0.792364	0.399187	0.747654	0.430429	0.0281688	0.766374	0.0407004	0.317501	0.546526	0.443328
79	f	other	0.974118	0.974118	0.946785	0.48818	0.484336	0.542831	-0.18325	-0.181601	-0.108742	0.701017	0.757689	0.710646	0.814401	0.871183	0.82772
80	f	other	0.729799	0.481481	0.604437	0.77406	0.482178	0.669291	0.431903	0.392927	0.10171	0.755535	0.536045	0.501852	0.543642	0.423456	0.277684
81	f	other	0.925926	0.777176	0.780038	0.953313	0.855113	0.839605	0.866667	0.839188	0.830584	0.940741	0.885399	0.909774	0.866667	0.822552	0.836109
82	f	other	0.19983	0.0274843	-0.110059	0.639812	0.548043	0.508599	0.487917	0.469841	0.581219	0.543305	0.521077	0.160935	0.400882	0.378799	0.609004
84	f	other	0.971107	0.928577	0.972808	0.816369	0.86718	0.811404	0.904196	0.929087	0.939292	0.84546	0.844373	0.903088	0.645093	0.734129	0.715945
85	f	other	0.665304	0.63349	0.737319	0.512642	0.483453	0.606884	0.206364	0.583629	0.678653	0.488921	0.714036	0.623924	0.290246	0.612319	0.770561
88	f	other	0.881207	0.829094	0.553839	0.490324	0.489869	0.574254	0.759503	0.680246	0.715773	0.648644	0.763397	0.65467	0.839894	0.799891	0.895891
90	f	other	0.839429	0.788515	0.430121	0.949197	0.7541	0.301843	0.707581	0.805612	0.920869	0.646209	0.798012	0.902884	0.685921	0.752411	0.928064
1	m	other	0.6815	0.828131	0.434625	0.280056	0.209657	-0.127802	-0.151585	0.505964	0.151307	0.173964	0.171377	0.453408	0.254281	0.639393	-0.217962
12	m	other	0.776562	0.961825	0.646524	0.718997	0.849638	0.489064	-0.0477941	-0.15625	0.0456217	0.603984	0.373715	0.779469	0.691882	0.416858	0.721895
20	m	other	0.727572	0.70536	0.605444	0.564923	0.599282	0.554904	0.310537	0.302388	0.509178	0.73727	0.561412	0.785587	0.83403	0.511157	0.732647
22	m	other	0.770446	0.619472	0.681323	0.700245	0.608369	0.67181	0.466282	0.2361	0.212121	0.801284	0.830152	0.699059	0.534975	0.634865	0.769024
28	m	other	0.759774	0.796299	-0.370222	0.136399	0.331412	0.300454	0.259428	-0.164768	0.126195	-0.159087	0.485834	0.40649	0.252478	0.222174	0.245521
30	m	other	0.339376	0.398374	0.463692	0.260184	0.694082	0.708572	0.0942357	0.478807	0.268643	0.379303	0.701334	0.788618	0.879016	0.533578	0.715868
31	m	other	0.642505	0.63159	0.753706	0.571167	0.628684	0.849551	0.507491	0.599307	0.596938	0.194269	0.628903	0.246996	0.563574	0.937899	0.436704
43	m	other	0.678108	0.879661	0.65718	0.711996	0.724136	0.711697	-0.367905	-0.341297	-0.0410862	0.661717	0.674632	0.703426	0.906528	0.621743	0.952197
48	m	other	0.910897	0.823379	0.561206	-0.520932	-0.470882	0.0897273	0.70242	0.515039	0.715527	0.551394	0.498614	0.6638	0.917428	0.379747	0.915633
49	m	other	0.903696	0.687184	0.718116	0.525762	0.51442	0.541376	0.415376	0.282517	0.315585	0.78611	0.765993	0.732608	0.98011	0.962255	0.96945
51	m	other	0.369093	0.745058	0.272729	0.398184	0.801118	0.189092	-0.296565	0.0126582	0.152879	0.0202987	0.782421	0.280814	0.625129	0.580855	0.600166
52	m	other	0.618021	0.635257	0.872791	0.70762	0.915411	0.78924	0.36439	0.238992	0.397253	0.80497	0.8332	0.774599	0.671969	0.832009	0.738116
54	m	other	0.437229	0.432944	0.401307	0.504749	0.504709	0.470744	-0.425996	-0.349555	-0.256365	0.73506	0.737447	0.723578	0.353384	0.561896	0.673012
55	m	other	0.426668	0.193851	-0.362501	0.316284	0.287108	0.259323	-0.182847	-0.0907374	-0.0491494	0.319605	0.535247	0.352387	0.444043	0.409938	0.109724
56	m	other	0.963738	0.94931	0.861365	0.877704	0.872544	0.801444	-0.360366	-0.110308	-0.276986	0.976532	0.863897	0.960345	0.43714	0.770954	0.526911
57	m	other	0.669689	0.787193	0.623137	0.136241	0.250821	0.44229	-0.288293	-0.258415	-0.103267	0.615096	0.497155	0.658185	0.64307	0.892575	0.712463
62	m	other	0.879333	0.671365	0.617511	0.820276	0.911336	0.821344	-0.25878	-0.172795	-0.0365646	0.798148	0.773492	0.785762	0.461686	0.446404	0.427866
64	m	other	0.613068	0.715707	-0.170991	0	0.156174	0.306786	0.214013	-0.307572	0.126047	0	0.460179	-0.0520579	0.747066	0.585041	0.484033
66	m	other	0.843208	0.811708	0.609109	0.837264	0.773728	0.625362	0.683086	0.577152	0.68182	0.782549	0.823864	0.828794	0.393358	0.634771	0.743278
67	m	other	0.776502	0.848121	0.662221	0.788017	0.8793	0.706632	-0.307973	-0.208671	-0.322905	0.798583	0.833706	0.895658	0.935149	0.932216	0.899112
73	m	other	0.516152	0.407967	-0.245682	0.303688	0.5246	0.51983	0.353273	-0.468221	-0.132758	0.277479	0.585813	0.590406	0.66466	0.555852	0.837677
74	m	other	0.770654	0.783619	0.814399	0.856894	0.787638	0.79843	-0.0164541	0.0536984	-0.0120119	0.844932	0.683266	0.67141	0.480308	0.788328	0.724561
76	m	other	0.902161	0.953642	0.738191	0.820791	0.881138	0.735781	0.0883534	0.153701	0.0136253	0.848479	0.821039	0.859851	0.901824	0.539785	0.723328
78	m	other	0.703895	0.678543	0.307758	0.595532	0.860559	0.649294	0.0157393	0.398893	0.200894	0.423556	0.815967	0.697064	0.569716	0.530134	0.530134
83	m	other	0.821129	0.575535	0.70334	0.268124	0.292234	0.62936	0.671932	0.479167	0.403113	0.507438	0.150243	0.511412	0.488053	0.976106	0.838771
86	m	other	0.922101	0.897661	0.690911	0.906648	0.805916	0.704164	0.414855	0.187083	0.411352	0.896673	0.693763	0.798557	0.924398	0.951214	0.91916
87	m	other	0.802298	0.781015	0.483485	0.741897	0.680698	0.666098	0.0387623	0.53907	0.0444594	0.364348	0.83005	0.394914	0.356923	0.904581	0.194553
89	m	other	0.866516	0.542813	0.397959	-0.512765	0.0255952	0.176888	0.0785719	0.241817	0.317122	0.137682	0.439372	0.348234	0.373583	0.549095	0.441764
91	m	other	0.367371	0.330802	0.0692636	-0.149379	-0.365022	-0.496255	-0.120106	0.142591	0.313098	0.697138	0.859538	0.761757	0.613068	0.405651	0.572718
92	m	other	-0.109141	0.150965	0.138253	0.0350883	-0.0689701	0.0392184	0.266914	0.310126	0.203353	-0.33955	0.016265	0.0556187	0.49843	0.126372	0.299593
93	m	other	0.914301	0.846767	0.906175	0.683821	0.663332	0.547089	0.271787	0.397261	0.450051	0.646273	0.654416	0.733739	0.784311	0.383029	0.844642
94	m	other	0.445575	0.619055	0.540918	0.123163	0.669219	0.748625	0.308118	-0.0920812	0.115679	0.582725	0.469726	0.70268	0.617861	0.616043	0.601921
95	m	other	0.846767	0.369375	0.0144936	0.422864	-0.218572	0.350142	0.331506	-0.231527	-0.399127	0.367113	0.282303	0.414639	0.886076	0.356858	0.825505
96	m	other	0.832692	0.762262	0.840294	0.569568	0.460012	0.67421	0.592839	0.745858	0.560253	0.729758	0.904361	0.756758	0.695293	0.841896	0.564626
97	m	other	0.476018	0.897834	0.349355	-0.0406655	0.608801	0.730171	-0.17837	-0.223967	-0.275293	0.232048	0.583196	0.777789	0.745732	0.821014	0.261364
98	m	other	0.904295	0.81331	0.284089	-0.227277	-0.342512	0.145539	0.353779	-0.363667	0.322988	0.711282	0.825506	0.725646	0.634792	0.789581	0.360081
99	m	other	0.962576	0.645594	0.528223	0.917771	0.62408	0.590173	0.626618	0.187848	0.435091	0.933458	0.607744	0.583888	0.792518	0.922425	0.536027
100	m	other	0.762443	0.915135	0.750477	0.712149	0.373715	0.403869	0.531254	0.468414	0.637202	0.805183	0.655414	0.810695	0.863636	0.918219	0.792591
101	m	other	0.670267	0.567115	0.567115	0.342487	0.30218	0.30218	0.408603	0.60685	0.60685	0.492133	0.466796	0.466796	0.497935	0.559652	0.416667
102	m	other	0.874453	0.660271	0.660271	0.197347	0.267307	0.267307	-0.0147905	0.312144	0.312144	0.484388	0.666417	0.666417	0.845202	0.876167	0.910326
103	m	other	0.700805	0.804947	0.626618	0.10772	0.173507	0.550967	-0.0296426	-0.266454	-0.133334	-0.300706	0.438047	-0.0763364	0.773628	0.716513	0.34254
104	m	other	0.859931	0.889433	0.0433238	0.361158	0.286342	0.274376	-0.0150482	-0.520754	0.055781	0.214905	0.601994	0.169192	0.691632	0.299342	0.647273
105	m	other	0.367288	0.829746	0.578035	0.359417	0.274975	0.136577	-0.0488777	0.0711655	-0.021463	0.0839695	0.718636	0.490234	0.0281688	0.766374	0.0407004
106	m	other	0.62984	0.62984	0.217186	0.769612	0.769612	0.810737	-0.278841	-0.234227	-0.434992	0.694996	0.78187	0.694996	0.701017	0.757689	0.710646
107	m	other	0.94536	0.878954	0.568785	0.787356	0.776292	0.586207	0.554871	0.34587	0.389514	0.847038	0.646273	0.685115	0.755535	0.536045	0.501852
108	m	other	0.982727	0.950957	0.919032	0.931374	0.993902	0.937061	-0.412559	-0.334594	-0.29962	0.891603	0.852435	0.931051	0.940741	0.885399	0.909774
109	m	other	0.916225	0.925779	0.848464	0.920584	0.709157	0.771031	0.344203	0.472191	0.684695	0.824226	0.795077	0.768774	0.543305	0.521077	0.160935
110	m	other	0.655523	0.673242	0.686756	0.765253	0.80331	0.791905	-0.262286	-0.182807	-0.467068	0.63409	0.689104	0.442319	0.84546	0.844373	0.903088
111	m	other	0.227177	0.373261	0	0.109649	0.0749835	0.37933	-0.0231804	0	0.191197	0.30851	0.282216	0.551343	0.488921	0.714036	0.623924
112	m	other	0	0.0989541	0.687455	-0.173913	0.0244558	0.663222	-0.214852	0.06418	0.497205	0.297156	0.528043	0.301879	0.648644	0.763397	0.65467
113	m	other	0.774618	0.69927	0.773308	-0.151749	0.125294	0.0512568	0.678234	0.44702	0.627708	0.805017	0.652592	0.739432	0.646209	0.798012	0.902884

## Sheet: internetCalibration
id	gender	ratingSource	fbAtrct	dateAtrct	cvAtrct	fbTrust	dateTrust	cvTrust	fbDom	dateDom	CVdom	FBcomp	dateComp	cvComp	fbConf	dateConf	cvConf
4	f	self	0.410288	0.70602	0.574143	0.00980309	0.0255645	0.0751515	0.0235274	0.0639112	-0.11064	0.33842	0.414145	0.347759	0.00391435	0.0328109	-0.0958583
5	f	self	0.323844	0.0355139	-0.333225	0.163721	-0.160857	0.448197	0.12414	-0.0355139	-0.161741	0.492962	0.0417811	0.0721013	0.644089	0.173391	0.113024
6	f	self	0.243715	0.298566	0.282205	-0.381267	-0.645749	-0.66585	0.151971	0.229159	0.156763	0.318975	0.018365	-0.0566071	0.160336	0.140317	0.0257006
7	f	self	0.664514	0.750172	0.228841	-0.0324413	0.23122	0.431953	0.877718	0.817336	0.308017	0.198253	0.333387	0.264275	0.836928	0.846623	0.28696
8	f	self	0.0893	0.010716	-0.403446	0.0540562	-0.014415	-0.071185	-0.402557	-0.490225	-0.56908	-0.403267	-0.505428	-0.662678	-0.1786	-0.212534	-0.521042
10	f	self	0.55206	0.735856	0.703206	0.557437	0.418057	0.462537	0.332219	0.456178	0.423444	0.429901	0.332212	0.53965	0.449103	0.549507	0.626894
11	f	self	0.473912	0.52398	0.364288	0.736677	0.482335	0.406766	0.427632	0.322756	0.239375	0.748279	0.595745	0.573983	0.471402	0.401063	0.34282
13	f	self	-0.240159	0.0455707	-0.104497	0.366873	0.680545	0.406275	-0.0365807	0.340845	0.40546	0.287969	0.613547	0.332406	-0.0365807	0.326185	0.250648
18	f	self	0.712806	0.442586	-0.0348322	0.835462	0.707617	0.369673	0.588983	0.366512	-0.0791088	0.669078	0.517243	0.0988236	0.630137	0.563939	-0.0695425
21	f	self	-0.261834	-0.131426	-0.220785	0.111221	0.549353	-0.16782	-0.42041	-0.0276686	-0.406567	-0.0296065	0.46277	-0.0459339	-0.141382	0.0488504	-0.0814929
23	f	self	0.213064	-0.177623	-0.606921	-0.120977	0.118415	-0.0619679	0.278558	-0.16212	-0.20449	-0.310023	-0.137909	-0.181939	0.0613914	0.224989	-0.16221
24	f	self	0.360099	0.462151	0.187091	0.484035	0.322033	0.168317	0.221834	0.352842	-0.0834461	0.73317	0.586172	0.00922286	0.582933	0.434965	-0.0923908
25	f	self	0.168635	0.131085	0.210627	-0.63646	-0.637922	-0.324347	0.378438	0.39967	0.2615	0.0550868	0.0899426	0.338325	0.396898	0.41233	0.407793
26	f	self	0.147929	0.328048	-0.275267	0.29244	0.0835012	-0.215615	0.0493098	0.115357	-0.440787	0.171355	0.12002	-0.159731	0.331064	0.444735	-0.380497
27	f	self	0.375038	0.253474	0.2302	0.263849	0.24126	-0.0501373	0.518824	0.324783	-0.113207	0.176804	-0.206316	0.159047	0.400747	0.159439	-0.0901462
29	f	self	0.400422	0.500773	-0.0540738	0.377364	0.0877899	-0.346712	0.234698	0.407324	-0.125951	0.51707	0.196256	-0.277093	0.214905	0.313447	-0.310023
33	f	self	-0.59656	0.292561	0.488452	-0.567723	0.235822	0.470625	-0.388612	0.401786	0.466239	-0.584718	0.200008	0.450224	-0.421737	0.101066	0.0802201
34	f	self	0.64155	0.360872	-0.133935	0.482012	0.42176	0.178196	0.0710808	-0.244226	-0.269962	0.520423	0.23622	-0.0275471	0.33047	0.220922	-0.241089
35	f	self	0.694895	0.796894	0.588316	0.231318	0.251805	0.112538	0.701418	0.701857	0.502841	0.63493	0.634663	0.453381	0.774261	0.763022	0.604508
36	f	self	-0.140302	0.0791449	-0.149735	-0.0609417	0.125468	-0.168746	0.220466	-0.00358481	-0.291308	-0.0788657	0.146977	-0.111905	0.164901	0.367443	0.0142102
37	f	self	0.745625	0.683238	0.745625	0.311517	0.328033	0.315057	-0.0976923	-0.151249	-0.0124336	0.417715	0.381227	0.506215	0.0923637	-0.017794	0.223804
38	f	self	-0.553813	-0.397213	-0.498581	-0.554175	-0.641541	-0.765984	-0.757097	-0.589551	-0.609143	-0.511512	-0.456896	-0.719457	-0.690275	-0.533986	-0.836324
39	f	self	0.0676161	0.269567	0.322215	-0.252224	-0.051165	-0.0650949	-0.0891267	0.18637	0.247855	-0.015986	0.2274	0.23549	-0.0660714	0.163841	0.207877
40	f	self	0.591087	0.321481	0.0322392	0.512275	0.219192	0.294759	0.628284	0.199702	-0.0642526	0.549868	0.368708	0.286558	0.568699	0.247202	0.138657
41	f	self	0.0873553	-0.24828	-0.248236	0.23049	0.391952	0.517451	-0.283958	-0.385691	-0.378929	0.187519	0.37668	0.560499	0.133707	0.203302	0.362503
42	f	self	0.531522	0.356198	0.196839	0.329825	0.00359164	0.116441	0.372846	0.323248	-0.320212	0.483039	0.133125	0.244226	0.663706	0.351486	0.161529
44	f	self	0.430692	0.210604	0.166411	0.152929	0.124117	0.280046	0.608913	0.350365	0.046782	0.201958	-0.138227	0.378713	0.213352	-0.00546601	0.350342
45	f	self	0.626927	0.678128	0.418463	-0.0147772	0.173863	0.584392	0.783189	0.82809	0.634128	0.384884	0.488394	0.77582	0.31032	0.548475	0.694521
46	f	self	0.221937	0.552029	0.633993	0.00725114	0.239019	0.138812	0.131912	-0.0301958	-0.0521596	-0.0653746	0.140846	0.089138	0.0509364	0.0723105	0.0428615
47	f	self	-0.113766	-0.0127738	0.209472	-0.436963	-0.355545	0.222258	0.497479	0.494738	0.0518884	-0.0835012	0.0126367	0.585632	0.41384	0.479557	-0.0071445
50	f	self	-0.0356534	-0.0304708	-0.26726	0.405751	0.297851	0.222817	-0.105178	0.0466025	-0.0442484	0.0653367	0.0273723	0.0288311	-0.172615	-0.166401	-0.259724
53	f	self	0.457321	0.578484	0.821986	0.112106	0.218695	0.69076	0.380805	0.379189	0.504856	0.307697	0.436173	0.804375	0.545335	0.649652	0.454846
58	f	self	0.361202	0.841037	0.385763	-0.0217101	0.424795	0.315349	0.400531	0.705692	0.251993	0.1807	0.510714	0.0790783	0.400934	0.830435	0.389403
59	f	self	0.504943	0.656621	-0.110915	0.0679312	-0.360723	-0.00420027	0.368911	0.511585	0.392742	0.353892	0.260876	0.40907	0.553612	0.21825	0.151479
60	f	self	-0.0506646	-0.0301966	-0.196449	-0.352776	-0.234468	0.13037	-0.185203	-0.041145	0.00359722	-0.139847	-0.0948123	0.0845346	-0.153902	-0.00899286	-0.198915
61	f	self	-0.482374	-0.0864562	0.0161684	-0.586415	-0.363509	0.138586	-0.65188	-0.167312	0.245268	-0.245916	-0.359579	0.50353	-0.518315	-0.110035	0.0993201
63	f	self	-0.627256	-0.57052	-0.576955	-0.0943156	-0.1133	0.0452283	-0.770969	-0.633372	-0.549315	-0.0714327	0	0.308259	-0.558775	-0.385221	-0.252525
65	f	self	0.345262	0.386072	0.184263	0.543604	0.506382	-0.146658	0.378987	0.451512	0.448285	0.771808	0.704464	0.187693	0.68685	0.633876	0.15982
69	f	self	0.418654	0.482127	0.759068	-0.0291521	0.0271284	0.555374	0.426218	0.337024	0.100855	0.133879	0.147257	0.534624	0.481009	0.406926	0.199256
71	f	self	0.264654	-0.158082	-0.462377	-0.282416	0.163411	0.247318	0.11464	-0.536163	-0.428869	0.0814161	0.107965	0.0303589	-0.279586	-0.587848	-0.609404
72	f	self	-0.0250496	0.251369	-0.0715702	-0.371682	-0.26299	0.111325	0.284202	0.297508	-0.431699	-0.161316	-0.164302	0.433761	-0.238097	0.0529211	0.150184
75	f	self	0.441707	0.387186	0.393639	-0.474246	-0.502769	-0.475943	0.0212767	-0.0197874	0.0302499	-0.413244	-0.484593	-0.517056	-0.197861	-0.222441	-0.135957
77	f	self	0.0219511	0.467445	0.177438	-0.312803	-0.0594438	0.367421	0.410858	0.65273	-0.112716	-0.367681	0.010808	0.638058	0.519509	0.643074	0.365629
79	f	self	-0.00356552	-0.0752862	0.189661	0.33813	0.264431	0.147236	-0.228423	-0.189889	0.249112	-0.245009	-0.333944	0.420766	-0.0381821	-0.0877515	0.565693
80	f	self	0.4552	0.487531	0.347293	0.513506	0.549113	0.456825	-0.00371396	-0.0147702	-0.26321	0.253	0.292232	0.711027	0.468351	0.450985	0.355085
81	f	self	0.263004	0.298145	0.110521	0.176814	0.213677	0.390084	0.794378	0.61349	0.327616	0.42789	0.377089	0.385468	0.477701	0.46824	0.351299
82	f	self	0.0815649	0.235829	0.358176	-0.00710508	-0.0142102	0.046183	0.415173	0.422394	0.512649	0.102151	0.164875	0.25448	0.0515118	0.120786	0.293084
84	f	self	0.517887	0.192126	-0.378865	0.0178898	-0.255422	-0.348957	0.442102	-0.0161316	-0.1416	-0.0607178	-0.362704	-0.335771	-0.00891335	-0.363858	-0.121883
85	f	self	0.1763	0.0991709	0.192103	0.0504604	-0.292519	-0.244254	0.0971449	-0.0275475	0.107134	0.0504604	-0.248365	-0.0148032	0.184802	0.0813811	0.0930146
88	f	self	-0.404989	-0.290901	-0.77281	0.421719	0.097138	-0.255043	-0.202495	-0.159816	-0.453213	-0.131676	-0.0161897	-0.526366	-0.380122	-0.289105	-0.814339
90	f	self	0.561064	0.843993	0.859695	0.567571	0.757552	0.847391	0.33013	0.331551	0.382309	0.554459	0.621263	0.708858	0.497264	0.251779	0.365866
1	m	self	0.702198	0.441	-0.03	0.381912	0.028	0.025	0.422768	0	0.714	0.270003	-0.19	0.363	0.33842	0.414145	0.347759
12	m	self	0.486485	0.685992	0.594647	0.223275	0.124562	0.596432	0.510087	0.615207	0.679733	0.302813	0.272464	0.594005	0.492962	0.0417811	0.0721013
20	m	self	0.0348935	0.119175	0.256704	0.0312205	-0.141875	0.244226	0.185161	0.543842	0.128127	-0.0329989	-0.0377668	0.110331	0.318975	0.018365	-0.0566071
22	m	self	0.123903	0.218357	0.341237	-0.11901	-0.125996	0.183834	0.046183	0.361555	0.513654	0.0212778	0.0382794	0.253678	0.198253	0.333387	0.264275
28	m	self	0.369071	0.478142	0.393731	0.12324	0.267125	0.0438248	0.226147	0.482739	0.393731	-0.00723669	0.220681	0.0437479	-0.403267	-0.505428	-0.662678
30	m	self	0.316204	0.329762	0.117456	0.338718	0.283536	-0.00359081	-0.0373703	0.144524	0.0748759	0.508948	0.465478	0.27098	0.429901	0.332212	0.53965
31	m	self	-0.169925	-0.309098	-0.159591	-0.547903	-0.355908	-0.376583	0.471542	0.441097	0.602519	-0.362359	-0.322663	-0.309626	0.748279	0.595745	0.573983
43	m	self	0.173818	0.282413	0.282413	0.151657	0.227074	0.227074	0.253209	0.227476	0.227476	0.190975	0.482066	0.482066	0.287969	0.613547	0.332406
48	m	self	0.347883	0.297683	0.524366	-0.129311	-0.349843	0.057156	0.347232	0.460195	0.339958	0.0738941	0.0354619	0.424799	0.669078	0.517243	0.0988236
49	m	self	-0.237508	-0.0281697	0.237186	-0.21269	-0.255736	-0.0992964	0.185653	0.252208	0.679116	0.22509	0.36945	0.49286	-0.0296065	0.46277	-0.0459339
51	m	self	0.0961102	0.188631	0.172399	-0.184682	-0.0088977	0.158032	0.0396444	0.0730895	0.160109	-0.15669	-0.0374361	0.102542	-0.310023	-0.137909	-0.181939
52	m	self	0.492055	0.541065	0.433492	0.484126	0.429592	0.52143	0.469045	0.518085	0.651584	0.276117	0.227707	0.503497	0.73317	0.586172	0.00922286
54	m	self	0.379025	0.423494	0.572704	0.360596	0.489294	0.589791	0.459101	0.543091	0.396906	0.584693	0.665823	0.780689	0.0550868	0.0899426	0.338325
55	m	self	-0.293125	0.219858	-0.00715592	0.0118415	0.189047	-0.0998295	-0.256116	0.105822	0.156599	-0.126982	0.632328	0.516142	0.171355	0.12002	-0.159731
56	m	self	-0.460296	0.127408	0.214717	-0.753866	-0.155785	0.176814	0.0439918	0.188023	0.0730414	-0.658718	-0.0976003	0.0929642	0.176804	-0.206316	0.159047
57	m	self	0.0125225	0.284467	0.386977	0.37836	0.534342	0.611144	-0.0358425	0.448336	0.513198	0.264292	0.593246	0.691644	0.51707	0.196256	-0.277093
62	m	self	0.438417	0.182958	0.373692	-0.128803	-0.260537	-0.0809559	-0.0996498	-0.0548582	-0.273418	-0.217477	-0.379	-0.200735	-0.584718	0.200008	0.450224
64	m	self	0.0608253	-0.114495	-0.440089	-0.344095	-0.44804	-0.234773	-0.021392	-0.0820028	-0.0410014	0	-0.213648	-0.219034	0.520423	0.23622	-0.0275471
66	m	self	0.437421	0.320809	0.00980309	0.331711	0.230694	-0.0686216	0.48311	0.492099	-0.0039075	0.302018	0.106149	0.0606724	0.63493	0.634663	0.453381
67	m	self	0.363495	0.664433	0.0156917	0.24233	0.439201	0.313834	0.244484	0.416595	0.0732193	0.0167124	0.230862	0.0156917	-0.0788657	0.146977	-0.111905
73	m	self	-0.0806881	-0.0761771	0.297513	-0.337171	-0.250387	0.351989	0.581214	0.534248	-0.257551	-0.404605	-0.244823	0.278658	0.417715	0.381227	0.506215
74	m	self	0.150837	0.464634	0.459734	-0.201828	0.14744	-0.0188311	0.462473	-0.0293324	-0.011239	0.100558	0.189159	0.0168882	-0.511512	-0.456896	-0.719457
76	m	self	-0.0797109	-0.19885	-0.285614	0.241218	0.019745	-0.0391972	-0.362463	-0.276916	-0.381112	0.0621889	-0.128342	-0.131426	-0.015986	0.2274	0.23549
78	m	self	0.598944	0.587549	0.409121	0.614845	0.647024	0.591153	0.455033	0.45518	0.257276	0.50707	0.645222	0.490225	0.549868	0.368708	0.286558
83	m	self	0.46238	0.259403	0.10233	0.100792	0.182781	0.057052	0.5165	0.296471	0.150803	-0.0627572	-0.0516957	-0.0608554	0.187519	0.37668	0.560499
86	m	self	-0.287781	-0.323875	0.13865	-0.670294	-0.673423	-0.215915	-0.691774	-0.617183	-0.187134	-0.548098	-0.490269	0.0675695	0.483039	0.133125	0.244226
87	m	self	-0.172151	0.251787	0.35964	-0.133278	0.358176	0.468785	0.298285	0.519009	0.620438	-0.0669928	0.295904	0.528832	0.201958	-0.138227	0.378713
89	m	self	0.504445	0.372597	0.305939	0.299653	0.407184	0.481339	0.0922009	0.0714359	0.223747	0.519517	0.698286	0.695685	0.384884	0.488394	0.77582
91	m	self	0.326744	0.220291	0.169416	0.261395	-0.308407	0.181093	0.524661	-0.0884315	0.0828745	0.26047	-0.0878044	0.259046	-0.0653746	0.140846	0.089138
92	m	self	0.0304138	0.334601	0.366986	0.519655	0.762917	0.722848	-0.590094	-0.766127	-0.656798	0.193904	0.575369	0.655959	-0.0835012	0.0126367	0.585632
93	m	self	-0.00196062	-0.0126161	0.243117	0.282329	0.540689	0.47643	0.276935	-0.362901	-0.276935	0.219977	0.223879	0.300504	0.0653367	0.0273723	0.0288311
94	m	self	0.470898	0.665365	0.713523	-0.0476395	0.359146	0.398153	0.215065	0.438094	0.44506	0.454625	0.634756	0.709033	0.307697	0.436173	0.804375
95	m	self	0.376591	0.411165	0.0323871	0.247369	0.201911	0.565822	0.473587	0.421426	0.541994	0.37459	0.366986	0.471855	0.1807	0.510714	0.0790783
96	m	self	0.119615	0.292887	0.545984	0.28404	0.39399	0.718194	0.134114	0.414328	0.337816	0.0326224	0.298245	0.728588	0.353892	0.260876	0.40907
97	m	self	-0.0514143	0.323181	0.261243	-0.173527	0.217815	0.397658	-0.175658	0.381416	0.247492	-0.22402	0.28346	0.380826	-0.139847	-0.0948123	0.0845346
98	m	self	0.462506	0.385665	0.493829	0.662016	0.542649	0.723251	-0.480554	-0.224448	-0.429704	0.56571	0.0734599	0.374878	-0.245916	-0.359579	0.50353
99	m	self	0.529692	0.58323	0.414309	0.815543	0.764364	0.762983	-0.397215	-0.401121	-0.514287	0.69366	0.71793	0.65424	-0.0714327	0	0.308259
100	m	self	0.069402	0.256718	0.331012	-0.494671	-0.524191	-0.31602	0.183939	0.372122	0.459665	0.310044	0.26572	0.544187	0.771808	0.704464	0.187693
101	m	self	0.270454	0.0536673	0.0536673	0.391098	0.13322	0.13322	-0.246481	-0.359949	-0.359949	0.259563	0.0948123	0.0948123	0.133879	0.147257	0.534624
102	m	self	0.33272	0.546936	0.471435	0.172534	0.663245	0.759574	0.4689	0.244254	0.540397	0.301935	0.621792	0.849358	0.0814161	0.107965	0.0303589
103	m	self	0.326804	0.40397	0.195352	-0.270966	0.267617	0.352098	-0.199308	-0.259828	0.209085	-0.0767901	0.257072	0.32197	-0.161316	-0.164302	0.433761
104	m	self	0.390269	0.387499	0.51123	-0.041466	0.083319	0.175753	0.50459	0.638901	0.365973	-0.328582	-0.262277	0.00564933	-0.413244	-0.484593	-0.517056
105	m	self	0.266823	-0.116079	0.0971015	0.0270822	0.157615	0.459237	0.0108907	0.0755435	0.397567	-0.18023	0.407979	0.642162	-0.367681	0.010808	0.638058
106	m	self	0.0709244	0.62223	0.221248	0.0158728	-0.0183229	-0.0641712	0.339457	0.630615	0.338661	-0.0118415	0.129404	0.319157	-0.245009	-0.333944	0.420766
107	m	self	0.431433	0.401786	0.315983	0.236182	0.205318	0.158379	-0.0107734	0.179399	-0.155366	0.534987	0.541614	0.523185	0.253	0.292232	0.711027
108	m	self	-0.297687	-0.355366	-0.233837	-0.419939	-0.468824	-0.201103	-0.53405	-0.637344	-0.580494	-0.352322	-0.404651	-0.271131	0.42789	0.377089	0.385468
109	m	self	0.176991	0.0647587	0.0711017	-0.0388695	-0.190342	0.288081	0.284956	0.142109	-0.0982877	0.196114	-0.0197525	0.212929	0.102151	0.164875	0.25448
110	m	self	0.417506	0.269972	0.385135	0.299735	0.441563	0.397759	0.315292	0.072347	0.147158	0.621137	0.410924	0.485742	-0.0607178	-0.362704	-0.335771
111	m	self	0.525898	0.462066	-0.141165	0.324352	0.171606	-0.0885401	0.471117	0.476619	-0.133322	0.143701	0.0146831	-0.0118687	0.0504604	-0.248365	-0.0148032
112	m	self	0.621003	0.11177	0.366074	0.389932	-0.0879499	0.366074	0.688331	0.553093	0.437968	0.635445	0.190558	0.494646	-0.131676	-0.0161897	-0.526366
113	m	self	-0.380593	-0.315349	-0.160106	-0.00738415	0.182064	0.310209	-0.168635	-0.109562	0.0492098	0.30275	0.354933	0.534147	0.554459	0.621263	0.708858
4	f	other	0.471537	0.316776	0.625797	-0.18641	-0.662568	0.607315	-0.215088	-0.271456	0.299263	0.122315	-0.37995	0.611351	0.0858843	-0.142621	0.350986
5	f	other	0.358027	0.313848	0.218739	-0.133136	-0.186181	0.842146	0.127738	0.317394	0.808679	0.271669	0.187954	0.486695	0.205101	0.150718	0.191397
6	f	other	-0.0178256	0.154516	0.208396	0.108544	-0.0257072	0.232613	-0.0638334	-0.256168	0.28646	0.678535	0.586557	0.441752	0.0446431	0.044226	-0.199277
7	f	other	0.771298	0.796521	0.774466	0.120821	0.120786	0.362932	0.453079	0.460054	0.107852	0.400219	0.47604	0.722198	0.767536	0.771741	0.679484
8	f	other	0.72781	0.816504	0.625017	0.334772	0.395694	0.509382	0.613391	0.525054	0.829896	0.461775	0.477676	0.150684	0.52615	0.586528	0.42794
10	f	other	0.198342	0.518944	0.696742	-0.0863154	0.0564069	0.384602	0.193987	0.382224	0.126254	-0.318839	-0.0584935	0.391557	0.384987	0.454217	0.461824
11	f	other	0.022113	0.0398616	0.308081	0.370264	0.319006	0.650731	-0.168339	0.125939	0.838296	0.242811	0.206189	0.622661	0.139307	0.185637	0.319691
13	f	other	0.445241	0.472194	0.0945659	0.599671	0.675447	0.424802	0.621671	0.625657	0.50442	0.730984	0.772064	0.36314	0.770872	0.742059	0.269358
18	f	other	0.424795	0.476125	-0.178276	0.491194	0.537133	0.266946	0.353469	0.387217	0.243414	0.424052	0.441721	0.00711856	0.427586	0.445255	-0.19932
21	f	other	0.135245	0.100889	0.0424795	0.0286237	0	0.138791	-0.142363	-0.132749	0.895712	-0.0446454	-0.0817063	0.0461818	0.0269304	0.0142857	0.0375
23	f	other	-0.0875065	-0.541493	-0.426133	-0.179619	-0.226672	-0.521453	0.216846	0.106327	0.790132	0.0183901	-0.238844	-0.117541	0.0460561	-0.142119	-0.489679
24	f	other	0.462563	0.645195	0.356855	0.480445	0.223784	0.0377818	0.364595	0.501156	0.20019	0.725341	0.596758	0.492962	0.574927	0.457469	0.35325
25	f	other	0.121222	-0.0131353	-0.274949	0.0966049	0.0150649	0.544486	-0.095154	-0.328829	0.0879362	-0.560746	-0.308284	0.661041	-0.403956	-0.364736	-0.291674
26	f	other	0.933749	0.710768	0.10274	0.425795	0.15453	-0.217829	0.687268	0.366848	0.571206	0.735125	0.330963	0.161845	0.739252	0.502665	0.0508268
27	f	other	-0.0759722	0.0125013	0.0410756	-0.185188	-0.149752	-0.319114	-0.0530974	0.0286248	0.276987	-0.13251	-0.0767936	-0.0107154	-0.040708	0.00894525	-0.0196795
29	f	other	-0.247369	-0.192928	-0.102663	-0.0559625	-0.14082	-0.180935	-0.103785	-0.141351	0.972982	0.050103	0.0247364	-0.0585621	-0.181045	-0.240717	-0.168661
33	f	other	-0.17814	-0.209273	-0.221279	0.0275475	0.0146491	-0.0104377	-0.709477	-0.676853	0.0173766	0.0568315	0.00835621	-0.0145871	-0.337916	-0.263684	-0.25468
34	f	other	0.360932	0.235558	0.565642	0.138512	-0.181096	0.154538	0.228052	0.292165	0.0514852	0.407283	0.35685	0.658284	0.255437	0.208535	0.524326
35	f	other	0.324489	0.465505	-0.0707992	0.240444	0.182143	-0.00892857	0.10468	0.487601	0.943315	0.40332	0.504445	0.201778	0.203493	0.325676	-0.189388
36	f	other	0.00358444	0.0645199	0.13194	0.06965	0.121441	0.188082	-0.0160731	-0.0571487	0.756137	0.085723	0.160731	0.206342	0.0678641	0.033932	0.184429
37	f	other	0.469825	0.595714	0.245229	-0.0837897	0.0291102	0.284157	-0.0697729	0.264741	0.365752	0.336942	0.514886	0.628813	0.506301	0.695631	0.187654
38	f	other	-0.312916	-0.283765	-0.266612	-0.0683409	-0.202572	-0.365453	-0.04927	-0.0577753	0.954217	-0.194841	-0.257728	-0.16536	-0.0983664	-0.097324	-0.091041
39	f	other	0.27341	0.153852	0.329831	0.132872	-0.00714327	0.0979903	0.526168	0.301083	0.55674	0.6482	0.389308	0.419398	0.583067	0.418318	0.315244
40	f	other	-0.15982	-0.0737748	-0.128633	0.114694	0.0472915	0.189166	0.0711985	0.109332	1	-0.196236	-0.261973	0.00379671	0.150951	0.0721376	0.189836
41	f	other	-0.237538	0.0673797	0.332196	0.0781818	-0.133577	-0.0381818	0.162812	0.243349	0.574102	0.037572	0.0497355	0.309521	-0.367916	-0.0851112	0.150024
42	f	other	-0.056638	-0.00883398	-0.0248678	-0.46821	-0.396831	-0.406051	0.166082	0.141095	0.775645	-0.29027	-0.185514	-0.232691	-0.135473	-0.0836304	-0.137746
44	f	other	0.235037	0.172936	-0.00548777	0.398744	0.166461	0.498377	0.179004	0.164706	0.525219	0.325588	0.084778	0.634044	0.410933	0.291712	0.396523
45	f	other	0.671555	0.714521	-0.0927036	-0.187296	0.0556304	0.541127	0.50073	0.530343	0.986816	0.099557	0.0371524	0.273725	0.0802697	0.181726	0.117869
46	f	other	0.334029	0.586557	0.294861	0.409673	0.317823	0.155764	0	-0.0166143	0.938418	0.333443	0.221402	0.156037	0.154167	0.15947	-0.216705
47	f	other	0.823457	0.732871	0.163756	0.475189	0.255783	0.479235	0.530994	0.540811	0.363505	0.502675	0.500003	0.355554	0.583072	0.460212	0.0291956
50	f	other	0.437958	0.529875	0.168635	0.412033	-0.116168	-0.310134	0.309995	0.351448	0.434593	0.00183489	-0.066056	0.171685	0.196105	0.102551	-0.0768504
53	f	other	0.560309	0.651894	0.201773	0.15982	0.306774	0.470803	0.520824	0.631808	0.934726	0.54817	0.662708	0.441281	0.701972	0.79293	-0.0459375
58	f	other	0.49301	0.601519	0.720281	0.0648886	0.0873553	0.353628	0.380988	0.507195	0.0789829	0.209125	0.294972	0.37479	0.572179	0.569485	0.392232
59	f	other	0.336033	-0.0366598	0.257076	0.208396	0.28328	0.197726	0.565354	0.365954	0.124673	0.534307	0.440409	0.401184	0.444104	0.390663	0.365973
60	f	other	0.453717	-0.0986058	0.287675	0.36773	0.0054781	0.675003	0.536174	0.248269	0.17576	0.58408	0.0110342	0.431744	0.287134	-0.149766	0.12375
61	f	other	0.433351	0.537721	0.588667	0.0451408	-0.0788657	0.102839	0.039794	0.197512	0.592336	0.514605	0.0537721	0.464551	-0.0234732	0.164901	0.108159
63	f	other	-0.491052	-0.423457	-0.371438	0.181513	0.182504	0.480368	-0.643066	-0.567988	0.311088	0.087505	-0.0790049	0.465813	-0.455562	-0.518884	-0.0359826
65	f	other	0.531376	0.519061	0.805848	0.533202	0.583944	0.63749	0.451827	0.509145	0.0380958	0.933288	0.881574	0.929063	0.787021	0.836265	0.760448
69	f	other	0.642854	0.650929	0.673807	0.817775	0.717538	0.917878	-0.0107364	0.102418	0.265648	0.650688	0.587088	0.772879	-0.0902621	-0.0057403	-0.3286
71	f	other	0.0742876	0.173303	0.14885	0.559874	0.546988	0.252319	0.0233887	0.15595	0.667069	0.639139	0.701552	0.649366	0.28886	0.360661	0.239941
72	f	other	0.406775	0.357274	0.113345	0.202283	0.106097	-0.144438	-0.186211	0.0916249	0.209247	-0.0982344	-0.113214	-0.131568	0.487019	0.0765011	-0.110497
75	f	other	0.469142	0.496692	-0.368872	0.570922	0.316423	0.270678	0.194691	0.233703	0.178487	0.342866	0.204478	0.654284	0.414593	0.506614	0.407464
77	f	other	0.21213	0.505929	0.528218	-0.147956	-0.154538	0.390994	0.370128	0.855808	0.147453	-0.172912	0.125102	0.609048	0.258477	0.809486	0.434229
79	f	other	0.620872	0.69781	0.586913	0.386047	0.34834	0.41816	0.431433	0.4549	0.277026	0.639345	0.546449	0.577632	0.580292	0.481752	0.502733
80	f	other	0.58715	0.182691	0.180548	0.837052	0.709613	0.68307	-0.295519	-0.513714	0.416105	0.404356	0.225492	0.226891	0.196818	0.171234	0.523547
81	f	other	0.691557	0.542296	0.538887	0.740811	0.792298	0.732247	0.48752	0.276535	0.303579	0.90685	0.808806	0.786641	0.845035	0.678768	0.668652
82	f	other	-0.402552	0.0971756	0.131744	-0.282855	-0.0743373	0.144806	-0.0815726	0.133101	0.90393	0.104125	0.144644	0.464185	0.0879144	0.391156	0.161303
84	f	other	-0.398616	-0.262413	-0.22972	0.305787	0.319716	0.369653	-0.315463	-0.2708	0.666514	0.17417	0.235817	0.249617	0.105752	0.111506	0.18598
85	f	other	0.678162	0.421814	0.771507	0.240102	0.131707	0.366755	-0.117053	0.286687	0.669975	0.275466	0.135365	0.472309	0.385468	0.126893	0.329145
88	f	other	0.748291	0.844789	0.635598	0.524191	0.49673	0.27288	0.203592	0.336079	0.907072	0.497356	0.401063	0.21982	0.644709	0.681341	0.344282
90	f	other	0.663153	0.806426	0.572322	0.832825	0.730538	0.280976	0.299291	0.182144	0.916564	0.815029	0.620602	0.1536	0.463494	0.186508	-0.240188
1	m	other	0.236634	0.282724	-0.0972345	0.364552	0.364552	0.101151	0.488463	0.396149	0.273483	0.346594	0.59512	0.140488	0.122315	-0.37995	0.611351
12	m	other	-0.224261	-0.0682254	-0.0868108	-0.104896	-0.104896	0.341817	-0.389266	-0.218264	0.113536	-0.19754	-0.0855725	0.222682	0.271669	0.187954	0.486695
20	m	other	0.340634	0.0907525	0.287424	0.0702896	0.0702896	0.14093	0.0737644	-0.0177634	-0.207322	-0.0557731	-0.344609	-0.409091	0.678535	0.586557	0.441752
22	m	other	0.599671	0.513138	0.560843	0.438944	0.438944	0.476779	0.55753	0.43277	0.532344	0.598955	0.535911	0.62445	0.400219	0.47604	0.722198
28	m	other	-0.333455	0.040332	0.511553	-0.579607	-0.579607	0.278835	-0.293801	-0.379488	0.45137	-0.670515	-0.40332	0.473939	0.461775	0.477676	0.150684
30	m	other	-0.174038	-0.211124	0.102136	-0.31567	-0.31567	-0.059655	0.0649151	-0.237931	0.2154	-0.226275	0.1133	0.0457724	-0.318839	-0.0584935	0.391557
31	m	other	-0.610244	-0.56655	-0.307353	-0.429375	-0.429375	-0.572913	-0.35238	-0.269882	0.279645	-0.58505	-0.624281	-0.402135	0.242811	0.206189	0.622661
43	m	other	-0.12324	-0.0684873	-0.273545	-0.194264	-0.194264	-0.674394	-0.158233	-0.160972	-0.263818	-0.275964	-0.362901	-0.738453	0.730984	0.772064	0.36314
48	m	other	0.395527	0.481138	0.154011	-0.0583911	-0.0583911	0.215518	0.555688	0.494745	-0.179913	0.257406	0.391574	0.364064	0.424052	0.441721	0.00711856
49	m	other	0.37844	0.155524	0.380657	0.15796	0.15796	0.218429	0.426491	0.521175	0.420197	0.608481	0.506193	0.684168	-0.0446454	-0.0817063	0.0461818
51	m	other	-0.436776	-0.211005	-0.0677449	-0.488476	-0.488476	0.297721	-0.107154	-0.175851	-0.558986	-0.453618	-0.300189	0.307174	0.0183901	-0.238844	-0.117541
52	m	other	0.566625	0.572266	0.634402	0.571347	0.571347	0.547104	0.545639	0.723801	0.688833	0.766947	0.727366	0.634402	0.725341	0.596758	0.492962
54	m	other	0.0640606	0.290369	0.152759	-0.10658	-0.10658	-0.0265972	-0.177946	0.0412253	-0.103024	-0.345825	-0.12569	-0.281146	-0.560746	-0.308284	0.661041
55	m	other	0.195337	0.604724	0.252885	-0.0378482	-0.0378482	0.434596	0.12414	0.490341	-0.0401022	-0.123209	0.293721	0.859134	0.735125	0.330963	0.161845
56	m	other	0.38587	0.303904	0.309098	0.216324	0.216324	-0.0818588	0.502684	0.530155	0.679197	0.441514	0.339836	0.220663	-0.13251	-0.0767936	-0.0107154
57	m	other	0.606847	0.642666	0.774321	0.493825	0.493825	0.799915	0.550374	0.64743	0.698317	0.354859	0.64513	0.833534	0.050103	0.0247364	-0.0585621
62	m	other	0.37501	0.307275	0.0914078	0.430213	0.430213	0.314112	0.178757	-0.189305	0.0592575	0.379852	0.32024	0.0521667	0.0568315	0.00835621	-0.0145871
64	m	other	-0.103142	-0.151869	-0.0783113	-0.258314	-0.258314	-0.117676	0.179862	0.232674	-0.351158	0.0258775	-0.0666794	-0.0954314	0.407283	0.35685	0.658284
66	m	other	0.23133	0.226256	0.164343	0.503587	0.503587	0.478421	0.446853	0.433033	0.331174	0.474282	0.473228	0.342692	0.40332	0.504445	0.201778
67	m	other	0.763022	0.718453	0.804352	0.720235	0.720235	0.528523	0.714047	0.6457	0.673259	0.60079	0.518783	0.519626	0.085723	0.160731	0.206342
73	m	other	-0.136437	0.728128	0.531768	-0.190676	-0.190676	0.523487	0.181703	0.158199	0.0371288	-0.225179	0.651286	0.532671	0.336942	0.514886	0.628813
74	m	other	0.605572	0.7697	0.554855	0.803052	0.803052	0.849985	0.379617	0.228534	-0.0313148	0.592955	0.564446	0.60387	-0.194841	-0.257728	-0.16536
76	m	other	0.268414	0.443414	0.303838	0.255262	0.255262	0.132891	0.00940115	0.264275	0.154712	0.305939	0.331128	0.253211	0.6482	0.389308	0.419398
78	m	other	-0.021023	0.484128	0.567723	-0.204497	-0.204497	0.117149	-0.0515113	0.325932	0.561329	-0.273299	0.084441	0.522666	-0.196236	-0.261973	0.00379671
83	m	other	0.731669	0.484781	0.637164	0.553889	0.553889	0.411992	0.693507	0.458395	0.657835	0.575753	0.196081	0.467919	0.037572	0.0497355	0.309521
86	m	other	-0.153049	-0.21911	0.178325	-0.212342	-0.212342	0.102062	-0.412943	-0.418547	-0.141353	-0.228193	-0.199704	0.147649	-0.29027	-0.185514	-0.232691
87	m	other	-0.338672	-0.172615	0.142363	-0.132986	-0.132986	0.336333	-0.103078	-0.0490025	0.335758	-0.128344	0.0322016	0.443667	0.325588	0.084778	0.634044
89	m	other	0.459375	0.595442	0.52303	0.118586	0.118586	0.479359	0.329208	0.119655	0.0780351	0.111506	0.496479	0.646577	0.099557	0.0371524	0.273725
91	m	other	-0.589214	-0.558353	-0.231395	-0.132724	-0.132724	-0.112964	-0.288598	0.22562	0.181024	-0.827591	-0.503126	-0.442995	0.333443	0.221402	0.156037
92	m	other	-0.106092	0.420729	0.297696	0.0222177	0.0222177	0.230945	0.150232	-0.0364566	-0.0970176	0.212937	0.715945	0.608782	0.502675	0.500003	0.355554
93	m	other	0.248341	0.277098	0.299181	0.323208	0.323208	0.120754	-0.0932921	-0.284705	0.0668027	0.331096	0.361219	0.301515	0.00183489	-0.066056	0.171685
94	m	other	0.193872	0.142919	-0.0542567	0.23917	0.23917	0.343626	0.302786	0.21871	0.0359796	0.0559698	-0.0748579	-0.230676	0.54817	0.662708	0.441281
95	m	other	-0.358817	-0.402888	0.292971	-0.262639	-0.262639	0.415947	0.0221553	0.0969518	-0.0252734	-0.344031	-0.610066	0.228454	0.209125	0.294972	0.37479
96	m	other	0.255711	0.311967	0.387119	0.217724	0.217724	0.52862	0.522704	0.541932	0.503985	0.297076	0.434971	0.558766	0.534307	0.440409	0.401184
97	m	other	-0.0325587	0.56355	0.525558	-0.260043	-0.260043	0.71834	0.140592	0.522349	0.258913	-0.245999	0.384646	0.702712	0.58408	0.0110342	0.431744
98	m	other	0.584007	0.559746	0.356799	0.263991	0.263991	0.27137	-0.0735896	0.0253235	-0.122925	-0.235072	-0.267233	0.198222	0.514605	0.0537721	0.464551
99	m	other	0.5272	0.63471	0.645788	0.825452	0.825452	0.513565	-0.388612	-0.249325	0.222274	0.702896	0.547277	0.738025	0.087505	-0.0790049	0.465813
100	m	other	-0.0430207	0.30529	-0.150442	-0.440719	-0.440719	-0.512944	-0.00539656	0.423507	0.0181895	-0.187745	-0.0343626	-0.257383	0.933288	0.881574	0.929063
101	m	other	0.0904032	0.174212	0.174212	0.515623	0.515623	0.443734	-0.285491	-0.411048	-0.411048	0.302746	0.501808	0.501808	0.650688	0.587088	0.772879
102	m	other	0.192855	0.407055	0.407055	0.517614	0.517614	0.792888	0.0726481	0.142972	0.142972	0.178613	0.532367	0.532367	0.639139	0.701552	0.649366
103	m	other	0.208564	0.0054982	-0.346652	-0.348774	-0.348774	0.331623	0.225595	-0.357953	-0.368822	-0.0944779	-0.384874	-0.110134	-0.0982344	-0.113214	-0.131568
104	m	other	-0.546216	-0.534397	-0.765827	0.268926	0.268926	-0.157515	0.0149137	-0.007371	-0.301521	0.111655	0.088295	0.024005	0.342866	0.204478	0.654284
105	m	other	0.32121	0.204439	0.279533	-0.0514143	-0.0514143	0.563411	-0.0553811	0.111704	0.0809174	-0.285947	0.397618	0.496681	-0.172912	0.125102	0.609048
106	m	other	0.185577	0.160106	0.138273	0.437917	0.437917	0.0732915	0.00729034	-0.0565001	-0.0236936	0.58505	0.610566	0.360872	0.639345	0.546449	0.577632
107	m	other	0.438348	0.341517	0.462392	0.333656	0.333656	0.361155	0.35507	0.541687	0.625512	0.399654	0.342167	0.608647	0.404356	0.225492	0.226891
108	m	other	0.75563	0.746054	0.784606	0.7083	0.7083	0.696395	0.77821	0.687073	0.797921	0.726697	0.758	0.774174	0.90685	0.808806	0.786641
109	m	other	-0.153858	-0.0355881	0.0478726	-0.237524	-0.237524	-0.26549	-0.316662	-0.204632	-0.140072	-0.157159	-0.344596	-0.143365	0.104125	0.144644	0.464185
110	m	other	-0.307485	-0.348609	-0.175844	-0.141165	-0.141165	0.32509	-0.066897	-0.316355	-0.297872	0.327423	0.335637	0.448766	0.17417	0.235817	0.249617
111	m	other	0.292411	0.242133	0.223782	0.379754	0.379754	-0.140359	0.294322	0.503182	0.335673	0.491699	0.133598	0.395112	0.275466	0.135365	0.472309
112	m	other	0.172235	0.68743	-0.190473	0.542357	0.542357	0.0595229	-0.105524	0.659052	-0.15367	0.0183229	0.533351	0.138887	0.497356	0.401063	0.21982
113	m	other	0.119405	0.198971	0.263991	0.350449	0.350449	0.144266	0.137739	0.265761	0.244254	0.452663	0.781256	0.638102	0.815029	0.620602	0.1536
