# Supplementary material for: Choosing face: The curse of self in profile image selection
Source: Cogn Res Princ Implic. 2017 Apr 14;2:23. doi: 10.1186/s41235-017-0058-3 (PMC5391387; doi:10.1186/s41235-017-0058-3)
Supplement: Supplementary file 6 — Rating data from the Selection experiment (by viewer). (XLSX 87.4 KB) [file 41235_2017_58_MOESM6_ESM.xlsx]

## Sheet: participantDifferenceScores
					Self-selected			Other-selected
Ppt Number	Age	Gender	Counterbalance Version	Rating Type	Facebook	Dating	Professional	Facebook	Dating	Professional
1	22	f	1	Attractiveness	0.75	0.3125	0.0625	1.5	1	0.6875
2	28	m	1	Attractiveness	-0.0625	0.5	0.25	-0.0625	0.5	0
3	40	f	1	Attractiveness	0.375	0.3125	1	0.875	0.3125	0.875
4	57	f	1	Attractiveness	0.5	0.4375	0.1875	0.625	0.6875	0.5625
5	50	f	1	Attractiveness	0.125	-0.0625	0.3125	0.875	0.5625	0.125
6	31	f	1	Attractiveness	0.5	0.25	0.25	0.625	0.1875	-0.0625
7	32	f	1	Attractiveness	-0.1875	0.875	-0.125	0.6875	0.4375	-0.125
8	39	m	1	Attractiveness	0.6875	0.75	0.5	0.9375	0.5625	0.5
9	43	f	1	Attractiveness	0.1875	0.3125	0.5	0.8125	1	0
10	50	m	1	Attractiveness	0.3125	0.375	0.1875	0.6875	0.75	0.75
11	30	f	1	Attractiveness	0.6875	0.125	0.3125	0.75	1.125	0.3125
12	27	f	1	Attractiveness	-0.0625	0.5	1.375	1.875	0.875	0.25
13	46	f	1	Attractiveness	0.6875	-0.625	0.25	1.1875	0.875	-0.8125
14	43	m	1	Attractiveness	0.8125	0.0625	0.125	0.3125	0.3125	0.375
15	35	m	1	Attractiveness	0.125	-0.3125	0.4375	0.5625	0.625	-1.0625
16	24	f	1	Attractiveness	1.125	1.6875	-0.375	1.25	0.0625	0
17	57	f	1	Attractiveness	1	0.375	-0.3125	0.75	0.5	-0.1875
18	39	f	1	Attractiveness	0.4375	-0.125	0	0.625	1.3125	-0.3125
19	22	m	1	Attractiveness	1.1875	0.3125	-0.0625	0.9375	0.6875	-0.4375
20	57	f	1	Attractiveness	0.375	0.625	-0.0625	0.5	1.125	0.3125
21	58	f	1	Attractiveness	0.5625	0.625	0.4375	0.8125	0.75	0.625
22	44	f	1	Attractiveness	1.3125	0.4375	0.5	0.375	1.25	-0.0625
23	30	m	1	Attractiveness	0.625	0.8125	-0.1875	0.875	0.6875	0.75
24	54	f	1	Attractiveness	0	0.625	0.8125	0.8125	0.25	0.3125
25	26	f	2	Attractiveness	1	0.375	0.5625	0.3125	0.875	0.5
26	49	m	2	Attractiveness	0.8125	0.875	-0.5625	0.4375	0.3125	0.4375
27	29	m	2	Attractiveness	0.0625	0.375	-0.4375	0.1875	0.375	0.4375
28	27	f	2	Attractiveness	0.1875	-0.4375	0.125	0.125	-0.25	0.6875
29	55	f	2	Attractiveness	-0.0625	-0.25	0.6875	1.125	0.6875	2.125
30	43	m	2	Attractiveness	0.5625	-0.25	-0.375	0.375	0.3125	0.25
31	30	m	2	Attractiveness	1.6875	1	0.25	0.375	-0.625	-0.9375
32	56	f	2	Attractiveness	0.1875	1.25	-0.875	0.125	0.4375	1.3125
33	35	f	2	Attractiveness	0.75	0.875	-0.5	0.75	0.3125	0.625
34	24	f	2	Attractiveness	0.9375	0.625	-0.125	0.875	0.3125	0.5625
35	27	f	2	Attractiveness	1.3125	0.875	-0.3125	1.1875	0.625	0.0625
36	43	m	2	Attractiveness	-0.0625	0.5	0.1875	0	0.25	1.1875
37	30	f	2	Attractiveness	-0.1875	0.5625	0.3125	0.6875	0.875	-0.3125
38	40	f	2	Attractiveness	0.3125	0.9375	-0.125	1	0.625	0.5625
39	50	m	2	Attractiveness	0.5	-0.0625	-0.6875	0.125	0.125	0.4375
40	55	m	2	Attractiveness	0.6875	1.25	-0.5	0.9375	0.875	0.5
41	33	m	2	Attractiveness	0.3125	1.1875	1.1875	0.5	0.8125	-1.8125
42	36	f	2	Attractiveness	0	1.9375	1.25	1.25	-0.5625	-0.0625
43	26	m	2	Attractiveness	-0.4375	0	-0.0625	0.625	0.5625	0.125
44	65	f	2	Attractiveness	0.6875	0.9375	-0.1875	0.875	-0.1875	0.5
45	36	m	2	Attractiveness	0.0625	0.125	0.0625	0.5	0.25	0.25
46	37	m	2	Attractiveness	0.625	0.5	0.5625	0.1875	0.625	1.125
47	21	f	2	Attractiveness	0.25	0.3125	-0.3125	1.3125	0.8125	0.4375
48	25	m	2	Attractiveness	0.75	1.125	0.5	0.3125	1	0.25
49	24	f	3	Attractiveness	1	-0.375	0.1875	-0.25	0.25	-0.375
50	23	f	3	Attractiveness	0.9375	-0.0625	-0.3125	1.25	0.9375	0.375
51	31	f	3	Attractiveness	0.25	-0.0625	0	1.0625	1.625	-0.25
52	33	m	3	Attractiveness	0.625	0.5625	-0.5625	0.875	0.125	-0.4375
53	41	m	3	Attractiveness	0.375	0	0.4375	0.0625	0.25	0
54	43	m	3	Attractiveness	-0.3125	0.8125	0.9375	1.125	1.0625	-0.125
55	36	f	3	Attractiveness	2	0.6875	0.75	1.25	1.125	-0.75
56	32	f	3	Attractiveness	1	0.4375	-0.625	0.625	0.125	0.1875
57	51	f	3	Attractiveness	0.25	0.375	0.8125	0.625	0.125	-0.125
58	44	m	3	Attractiveness	0.0625	0.4375	0.25	-0.25	0.1875	-0.375
59	39	f	3	Attractiveness	0.4375	0.6875	0.9375	1.0625	0.125	-0.375
60	31	f	3	Attractiveness	0.1875	0.375	0.5625	0.9375	0.6875	-0.5
61	60	f	3	Attractiveness	-0.1875	0.25	1.1875	0.4375	0.875	0.1875
62	35	f	3	Attractiveness	0.4375	1.0625	0	-0.0625	1.3125	0.875
63	24	f	3	Attractiveness	0.3125	1	0.1875	0.4375	0.4375	-1.3125
64	52	f	3	Attractiveness	0.0625	0.75	0.25	0.0625	0.3125	-0.125
65	28	f	3	Attractiveness	0.9375	0.75	1.25	0	0.6875	-1.375
66	24	f	3	Attractiveness	0.5625	0.9375	1.6875	1.0625	2.5625	1.0625
67	51	f	3	Attractiveness	0	0.4375	0.3125	0.8125	1	-0.75
68	50	f	3	Attractiveness	0.3125	0	0	0.9375	0.625	-0.375
69	32	f	3	Attractiveness	0.5625	0.8125	-0.0625	0.5	0.75	0.5
70	22	m	3	Attractiveness	0.3125	0.9375	0.25	0.25	0.9375	-0.75
71	50	m	3	Attractiveness	0.125	0.125	0.375	0.75	0.625	-0.0625
72	23	m	3	Attractiveness	0.6875	0.9375	1.25	1	1.75	0.0625
73	27	m	4	Attractiveness	0.8125	0.5625	0.1875	0.4375	0.75	-0.5
74	59	m	4	Attractiveness	0.3125	0.9375	0.25	-0.0625	0.625	0
75	27	m	4	Attractiveness	1.375	-0.5	0.125	0	0.75	0.4375
76	33	f	4	Attractiveness	1.5	-0.25	-0.125	0.3125	0.4375	-0.0625
77	39	f	4	Attractiveness	1.25	0.875	-0.4375	0.8125	0.625	-0.25
78	37	f	4	Attractiveness	0.625	-0.125	0	0.4375	0.3125	-0.0625
79	42	f	4	Attractiveness	0.75	0.125	0.375	0.875	0.625	-0.1875
80	44	m	4	Attractiveness	0.4375	0.875	-0.125	0.25	0.0625	-0.0625
81	45	f	4	Attractiveness	1.3125	0.125	1.4375	1.4375	2.125	1.25
82	43	m	4	Attractiveness	0.25	0.25	0.625	0.5625	0.875	0.375
83	31	f	4	Attractiveness	2.3125	0.375	0.375	0.5625	0.4375	-0.25
84	34	f	4	Attractiveness	1.6875	0.375	0.1875	0	0.75	-0.3125
85	32	m	4	Attractiveness	0.9375	1.0625	0.5625	0.0625	1.375	0.625
86	63	f	4	Attractiveness	0.125	0.0625	0	0.375	0	0.5
87	38	m	4	Attractiveness	2.5	1.375	0.4375	0.8125	1.3125	-0.1875
88	24	f	4	Attractiveness	1.0625	0.6875	-0.25	0.75	0.375	1.125
89	26	f	4	Attractiveness	0.75	0.3125	0.5	0.5625	0.1875	0.8125
90	24	m	4	Attractiveness	1.9375	1.4375	-0.625	-0.375	0.9375	0.4375
91	25	m	4	Attractiveness	1.4375	0.5625	-0.125	-0.375	-0.8125	-0.875
92	29	f	4	Attractiveness	0.8125	0.4375	-0.125	0.6875	0.4375	0.4375
93	23	m	4	Attractiveness	1.75	-0.3125	0.8125	0.1875	0.4375	0.4375
94	44	m	4	Attractiveness	0.4375	0.125	0.125	0.625	1.375	0.875
95	35	f	4	Attractiveness	0.4375	0.3125	0.8125	1.25	0.375	-0.5
96	31	m	4	Attractiveness	1.4375	0.75	-0.125	0.1875	1.125	0.3125
97	32	f	5	Attractiveness	-0.25	0.4375	0.625	0.9375	0.1875	0.3125
98	41	f	5	Attractiveness	0.9375	0.375	0.0625	1	1.5625	0.6875
99	29	m	5	Attractiveness	1.0625	0.4375	0.125	0.0625	0.9375	0.1875
100	27	f	5	Attractiveness	0.3125	0.5	-0.0625	0.5625	0.8125	0.25
101	24	m	5	Attractiveness	0.25	0.5	-0.0625	0.25	-0.0625	0.4375
102	44	m	5	Attractiveness	0.375	0.25	0.125	0.1875	0.4375	0.5
103	43	m	5	Attractiveness	0.6875	0.6875	0.4375	0.25	0.125	1
104	54	f	5	Attractiveness	0.5	0.375	0.125	0.625	-0.125	0
105	33	f	5	Attractiveness	0.625	0.5	1.0625	0.4375	0.0625	0.5625
106	35	m	5	Attractiveness	0.75	0.5625	0.0625	2	0.3125	0.6875
107	18	f	5	Attractiveness	0.75	0.75	0.5	0.25	0.0625	0
108	30	f	5	Attractiveness	0.6875	0.1875	1.0625	0.375	0.375	0.625
109	25	f	5	Attractiveness	0.0625	0.4375	0	0.6875	0.3125	0.6875
110	57	f	5	Attractiveness	0.3125	0.375	0.3125	0.625	-0.0625	0.1875
111	36	m	5	Attractiveness	0.75	-0.125	0.5	-0.0625	0.8125	0.3125
112	28	f	5	Attractiveness	0.375	1.0625	1.1875	1.25	0.6875	1.1875
113	44	f	5	Attractiveness	-0.9375	0.4375	0	1.5625	2	0.6875
114	29	f	5	Attractiveness	0.0625	0.5625	0.6875	0.75	-0.125	0
115	21	f	5	Attractiveness	0.25	0.5625	0.6875	0.0625	-0.125	-0.4375
116	36	f	5	Attractiveness	0.875	1.1875	-0.25	1.0625	-0.125	0.875
117	29	m	5	Attractiveness	0.25	0.5	0.6875	0.3125	0.25	-0.3125
118	47	f	5	Attractiveness	0.125	0.625	-0.625	0.75	1.0625	0.4375
119	43	m	5	Attractiveness	1.0625	0.9375	0.125	1.125	1	0.25
120	40	m	5	Attractiveness	0	-0.1875	-0.375	-0.3125	-0.375	0.125
121	33	f	6	Attractiveness	1.25	0.3125	0.5	1.4375	0.375	1
122	53	m	6	Attractiveness	1.1875	0.25	0.375	0.4375	0.1875	0.875
123	40	m	6	Attractiveness	0.1875	-0.125	0.1875	0.125	0.5625	0.625
124	39	f	6	Attractiveness	0.75	-0.0625	-0.3125	1.1875	0.0625	0.5625
125	29	m	6	Attractiveness	0.4375	0.0625	0	0.875	0.4375	0.0625
126	44	f	6	Attractiveness	0.0625	0.1875	0.25	1.3125	-0.3125	0.0625
127	32	f	6	Attractiveness	1.0625	0.3125	1.1875	0.875	0.5	0.5625
128	36	m	6	Attractiveness	0.0625	0	0.5	1.1875	1	0.1875
129	55	f	6	Attractiveness	0.4375	-0.625	1.125	1.875	0.0625	0.6875
130	66	f	6	Attractiveness	0.0625	-0.75	0.5	1.875	1.125	1.8125
131	20	m	6	Attractiveness	0.0625	0.375	0.3125	1.25	1	-0.125
132	28	f	6	Attractiveness	0.1875	0.625	1.625	1.5	0.8125	0.375
133	32	f	6	Attractiveness	0	0.3125	0.1875	2.3125	0.0625	0.3125
134	44	m	6	Attractiveness	0.3125	0.0625	0.25	0.375	0.375	0
135	43	m	6	Attractiveness	-0.5625	0.5625	0.5	0.875	0.375	0.5625
136	42	f	6	Attractiveness	1	0.625	1.375	2.375	0	0.5
137	21	f	6	Attractiveness	0.1875	-0.25	0.75	0.875	0.0625	0.125
138	38	m	6	Attractiveness	1	-1.0625	-0.0625	1.25	0.1875	0.9375
139	30	f	6	Attractiveness	-0.0625	0	0.0625	1.25	0.25	0.5
140	32	m	6	Attractiveness	0.5	0.3125	0.1875	0.9375	0.125	-0.1875
141	35	f	6	Attractiveness	-0.0625	0.25	0.25	0.8125	-0.4375	-0.0625
142	50	f	6	Attractiveness	0.125	-0.3125	1	-0.125	-0.125	0.5625
143	44	m	6	Attractiveness	0.25	-0.3125	0.0625	0.625	0.3125	-0.25
144	21	f	6	Attractiveness	0.75	1.4375	-0.8125	0.5625	-0.375	0.375
145	49	f	1	Competence	0.6875	-0.125	0.9375	0.8125	1.5625	0.5
146	36	f	1	Competence	0.4375	-0.9375	0.5	1.75	-0.0625	1.6875
147	43	f	1	Competence	0.625	0	1.25	1.4375	-0.0625	1.6875
148	23	m	1	Competence	0.625	0.0625	3	2.4375	2.0625	1.3125
149	35	f	1	Competence	0.5	0.5625	1.625	0.25	0.3125	0.875
150	23	m	1	Competence	0.875	-0.75	2.125	1.1875	-0.3125	0.75
151	25	f	1	Competence	0.75	0.3125	0.8125	0.3125	0.875	0.8125
152	46	m	1	Competence	0.5625	-0.25	2	0.5625	0.6875	1.75
153	25	f	1	Competence	1.8125	-0.4375	0.6875	0.6875	0.875	1.125
154	31	m	1	Competence	0.75	0	1.8125	1.0625	0.625	0.4375
155	32	f	1	Competence	0.5	0.4375	1.125	0.5625	0.4375	1.125
156	30	f	1	Competence	0.4375	0.1875	0.8125	0.125	0.6875	1.125
157	30	f	1	Competence	1.1875	-0.1875	1.25	0.8125	0.0625	0.6875
158	28	m	1	Competence	0.75	-0.0625	0.9375	-0.625	-0.0625	0.1875
159	58	f	1	Competence	-0.1875	-0.375	1.625	0.25	0.4375	2.75
160	34	f	1	Competence	0.8125	0	2.25	1.25	0.5625	3.75
161	30	f	1	Competence	-0.375	-0.5	0.0625	0.5625	0.5	-0.125
162	59	f	1	Competence	1.375	-0.5625	1.1875	0.6875	0.625	1.1875
163	44	f	1	Competence	0.6875	-0.9375	0.375	-0.0625	-0.25	0.0625
164	41	f	1	Competence	-0.25	-0.75	0.8125	-0.125	0.25	0.5625
165	30	f	1	Competence	1	0.3125	1.6875	0.1875	1	0.9375
166	32	f	1	Competence	0.8125	-0.4375	1	0.3125	0.375	0.6875
167	64	f	1	Competence	1.5	0.8125	2.875	1.375	1.875	3.5625
168	21	f	1	Competence	1.1875	-0.3125	2	0.3125	0.5	1.0625
169	19	m	2	Competence	0.0625	0.375	-0.5625	0.1875	0.1875	0.9375
170	20	f	2	Competence	1.6875	0.5	1.8125	0.625	0	0.4375
171	28	f	2	Competence	0.625	0.625	1.5	0.875	1.0625	2.3125
172	28	m	2	Competence	0.3125	0.6875	0.125	0.8125	0.125	1.5625
173	23	f	2	Competence	1.3125	0.6875	0.5	0.5	-0.0625	0.8125
174	35	f	2	Competence	0.4375	-0.375	1.3125	0.5625	0.125	3.375
175	64	m	2	Competence	-0.25	0.375	1.125	0.0625	0.5625	1.3125
176	27	f	2	Competence	1	0.0625	0.5	1.3125	0.6875	1.75
177	30	m	2	Competence	-0.0625	-0.1875	0	0.375	0.5	0.5
178	28	f	2	Competence	-0.25	-0.5625	0.875	0.5	-0.5	1.25
179	24	m	2	Competence	-0.8125	-1.0625	0.875	0.5625	0.0625	1.5
180	32	m	2	Competence	0	0.3125	0.5	0	0.4375	0.25
181	55	m	2	Competence	0.25	0.8125	1.0625	1.375	0.25	0.875
182	49	f	2	Competence	-0.6875	0.375	0.875	0.1875	0.875	2.5625
183	50	m	2	Competence	0.625	0.3125	1.125	0.0625	0.5	1.4375
184	31	m	2	Competence	-0.1875	0.5625	-0.1875	1.75	-0.6875	0.8125
185	23	f	2	Competence	-0.1875	0.5	1.1875	0.375	0	1
186	22	m	2	Competence	-1.375	0.9375	0.625	0.375	0.8125	1.375
187	25	m	2	Competence	-2.125	0.0625	-0.875	0.125	1.375	2.5
188	34	f	2	Competence	-0.25	-0.1875	1.125	0.5	-0.0625	1.4375
189	33	m	2	Competence	0.8125	0.0625	0	1.125	0.5625	1
190	25	m	2	Competence	-0.6875	0.9375	1.125	0.375	0.25	1.75
191	24	f	2	Competence	-0.4375	0.25	0.1875	0.3125	-0.0625	0.8125
192	31	f	2	Competence	-0.0625	-0.5625	0.8125	0.0625	0.1875	2.125
193	22	f	3	Competence	0.125	0.3125	0.3125	0.0625	0.625	0.5625
194	48	m	3	Competence	0.0625	0.1875	0.1875	0.4375	0.0625	0.3125
195	43	m	3	Competence	0.0625	0.5	2.1875	0.375	1.125	1.5
196	46	m	3	Competence	-0.75	-0.375	1.6875	0.625	0.5625	0.5
197	39	f	3	Competence	0.125	0	1.375	0.3125	0.625	1.0625
198	35	f	3	Competence	0.4375	-0.6875	0.8125	0.1875	0.6875	0.625
199	34	m	3	Competence	0.3125	-0.0625	0.9375	-0.1875	0.625	0.125
200	53	m	3	Competence	0.4375	-0.1875	1.4375	0.8125	0.375	1.25
201	27	f	3	Competence	0.5	-0.125	0.9375	0.5	1.125	1.1875
202	51	m	3	Competence	0.3125	-0.0625	0.75	0.0625	0.6875	0.1875
203	31	f	3	Competence	0.125	-0.375	1.5625	-0.1875	1.0625	0.9375
204	21	f	3	Competence	-0.4375	0.625	1.125	0.1875	1.4375	0.25
205	33	f	3	Competence	0.5	-0.1875	0.75	-0.6875	0.8125	1.1875
206	28	f	3	Competence	0.75	-0.875	1.75	1.375	1.0625	1.125
207	31	m	3	Competence	0.6875	-0.75	2.0625	1	0.75	1.5
208	31	f	3	Competence	-0.25	0.125	0.625	0.0625	0.3125	0.4375
209	48	f	3	Competence	0.75	0.375	0.625	1.5625	0.75	0.1875
210	24	f	3	Competence	-0.4375	0.9375	0.75	-0.625	0.6875	0.625
211	30	m	3	Competence	-0.5	0.6875	1.4375	0.1875	0.8125	0.3125
212	22	f	3	Competence	0.5625	0	1.4375	0.875	0.3125	0.125
213	59	m	3	Competence	-0.5625	0.0625	0.875	-0.4375	0.875	1.5625
214	45	f	3	Competence	0.8125	0.6875	0.125	0.9375	0.875	1.75
215	37	m	3	Competence	0.875	0.5	1	1	0.875	1.875
216	46	f	3	Competence	0.6875	-0.5	0.5625	0.625	1.25	0.625
217	45	m	4	Competence	0	-0.25	0.8125	0.25	-0.5	1.375
218	41	m	4	Competence	0.75	-0.5	1.8125	0.5625	0.4375	1.1875
219	31	f	4	Competence	-0.75	1.0625	1.0625	0.5	0.875	0.75
220	39	m	4	Competence	0.5625	-0.8125	0.5	0.1875	0.0625	0.25
221	22	f	4	Competence	0.125	0.5	0.3125	-0.3125	-0.875	0.375
222	27	m	4	Competence	0.1875	0.125	0.3125	0.9375	0.9375	-0.3125
223	46	f	4	Competence	0.125	0	0.125	0.625	0.375	0.375
224	59	f	4	Competence	0.375	0.75	-0.0625	0.875	-0.625	2.1875
225	54	f	4	Competence	0.9375	0.25	1.4375	0.0625	1	1.3125
226	48	f	4	Competence	0.3125	0.5625	0.1875	-0.1875	0.75	0.3125
227	32	m	4	Competence	0.25	0.4375	-0.0625	0.3125	-0.1875	1.125
228	26	m	4	Competence	0.375	0	-0.125	0.0625	-0.25	-0.125
229	33	f	4	Competence	0.0625	0.0625	0.6875	0.4375	-0.25	0.9375
230	24	f	4	Competence	1.1875	-0.25	1.8125	0.3125	0.6875	0.8125
231	31	f	4	Competence	0.5625	-0.5	0.9375	2	1.0625	1.625
232	41	f	4	Competence	0.125	0.0625	1.3125	0.0625	0.4375	1.25
233	55	m	4	Competence	0.125	0.3125	1.125	0.3125	0.375	1.75
234	24	m	4	Competence	1	-0.8125	0.9375	0.4375	0.75	0
235	43	f	4	Competence	0.4375	-0.25	1	-0.6875	1.9375	0.5
236	26	f	4	Competence	0.3125	0.0625	0.3125	0.4375	-0.5625	1.0625
237	23	m	4	Competence	0.5625	0.125	1.125	-0.1875	-0.3125	0.25
238	54	f	4	Competence	0.75	-0.125	-0.0625	-0.0625	0.8125	0.1875
239	46	f	4	Competence	0.6875	-0.5	1.125	0.9375	0.3125	0.5
240	53	f	4	Competence	0.5	-0.3125	1.25	1.5	1.625	0.8125
241	28	f	5	Competence	0.4375	-0.1875	1.375	0.75	0.375	1.125
242	32	f	5	Competence	0.625	0.1875	1.4375	2	-0.0625	1.3125
243	30	f	5	Competence	1	0.375	2	1.0625	0.1875	2
244	52	f	5	Competence	-0.1875	0.1875	0.625	0.75	0	0.4375
245	20	f	5	Competence	0.25	-0.125	0.8125	0.5	1.9375	1.8125
246	34	m	5	Competence	0.375	-0.1875	0.25	0.9375	0.1875	1.125
247	28	f	5	Competence	0.375	-0.375	0.0625	-0.5	0.1875	0.5625
248	57	f	5	Competence	-0.25	-0.375	1.25	0.5	1.0625	2
249	36	f	5	Competence	0.0625	1.3125	1.4375	0	0.375	1.5
250	26	m	5	Competence	0.3125	-0.25	0.9375	1	0.125	1.5625
251	26	f	5	Competence	1.25	-0.375	1.75	0.375	0.875	0.125
252	24	f	5	Competence	-0.3125	-0.125	0.6875	2.375	0.6875	2.125
253	40	f	5	Competence	0.125	-1.5625	0.5	-0.8125	0.25	1.6875
254	37	m	5	Competence	0.25	0.125	-0.125	0.75	0.25	0.625
255	44	f	5	Competence	0.625	-0.0625	1.5625	1.125	-0.1875	1.5
256	50	f	5	Competence	0.625	-1.125	0.5625	1.75	0.9375	0.1875
257	55	m	5	Competence	0.5	0.5625	1.3125	0.625	-0.375	1.125
258	26	f	5	Competence	1.1875	0.3125	1.1875	1.0625	0.3125	1.4375
259	55	f	5	Competence	-0.25	0.1875	1	0.9375	-0.3125	1.1875
260	43	f	5	Competence	-0.3125	1.0625	1.375	0.75	1.25	1.8125
261	23	m	5	Competence	-0.5625	0.5	1	0.625	0.75	2.8125
262	59	f	5	Competence	0.125	-0.125	0.5	0.875	0.4375	0.875
263	23	m	5	Competence	-0.5625	0.5	1	0.625	0.75	2.8125
264	29	m	5	Competence	0.875	0.9375	0.1875	0.625	0.25	0.25
265	35	m	6	Competence	-0.6875	-0.25	-0.0625	1.0625	-0.25	0.5625
266	40	f	6	Competence	1.3125	-0.8125	1.375	-0.4375	1.0625	2.0625
267	24	m	6	Competence	0	0.5	-0.8125	0.25	0	1.25
268	45	m	6	Competence	0.375	-0.3125	0.5	0.1875	-0.3125	1.1875
269	49	f	6	Competence	-0.0625	-0.9375	0.4375	-0.375	0	0.4375
270	35	f	6	Competence	0.125	-0.125	0.25	0.125	0.5	0.9375
271	42	f	6	Competence	-0.125	0.6875	0.125	-0.25	0.1875	-0.4375
272	20	f	6	Competence	0.6875	-0.5	0.3125	0.5625	1.5	2.125
273	50	f	6	Competence	-0.375	-0.125	1.8125	0.4375	-0.4375	1.8125
274	67	f	6	Competence	-0.625	0.875	0.25	-0.375	0.125	0.0625
275	42	f	6	Competence	-1.9375	0.4375	2.875	-0.4375	1.375	4.6875
276	30	f	6	Competence	-0.25	-0.0625	0.25	0.25	-0.0625	0.875
277	18	m	6	Competence	-0.1875	-0.5	1.0625	-0.3125	-0.1875	0.6875
278	42	f	6	Competence	0.25	-0.3125	0.5625	0.25	0.125	1.0625
279	59	f	6	Competence	-0.5	0.0625	1.75	0.375	1	2.375
280	55	m	6	Competence	-0.125	0.1875	0.25	0.1875	0.625	0.375
281	28	f	6	Competence	-1	0.25	2.875	0.375	0.375	1.6875
282	28	f	6	Competence	-0.125	-0.8125	1.125	-0.625	-0.25	1.5
283	43	m	6	Competence	0.3125	-0.6875	0.375	0.4375	0.5	0.5
284	25	m	6	Competence	-0.3125	0.125	0.6875	-1.5625	0.375	1.25
285	36	f	6	Competence	-0.1875	0.375	1.5625	0.1875	0.25	1.1875
286	23	m	6	Competence	-0.375	0.5	0.9375	0.875	0.1875	2.125
287	25	f	6	Competence	0.125	-0.5625	-0.1875	0.875	-0.625	0.3125
288	47	f	6	Competence	0.0625	0.1875	1	-1.125	0.5	1.75
289	21	m	1	Trustworthiness	-0.125	-0.0625	0.0625	0.25	0.25	0.1875
290	35	m	1	Trustworthiness	0.9375	-0.5625	2.375	-0.3125	1.0625	2.0625
291	20	m	1	Trustworthiness	-2.125	-0.6875	0.6875	0.875	-0.4375	0.875
292	31	f	1	Trustworthiness	0.25	-0.375	1.0625	-1	-0.8125	0
293	36	m	1	Trustworthiness	-0.1875	-0.5625	0.4375	-0.125	-0.1875	1.5625
294	29	m	1	Trustworthiness	-0.3125	-0.625	0.5	0.1875	1.875	1.25
295	21	m	1	Trustworthiness	0.0625	0.125	0.3125	0.5625	0.125	1.125
296	39	f	1	Trustworthiness	-0.0625	-1	0.375	-0.3125	0.25	0.5
297	62	f	1	Trustworthiness	-1.3125	0.625	0.25	0.875	-0.375	0.875
298	23	f	1	Trustworthiness	-0.625	0.125	0.5	0.9375	0.3125	1
299	21	f	1	Trustworthiness	-1.75	0.25	0.625	0.875	1.0625	-0.1875
300	43	f	1	Trustworthiness	0.4375	-0.5	0.9375	0.0625	-0.5	0.1875
301	49	f	1	Trustworthiness	0.0625	-0.25	0.6875	1.3125	1	0.625
302	41	f	1	Trustworthiness	-0.25	0.625	0.5	0	0.25	1.5625
303	23	f	1	Trustworthiness	0.625	-0.625	0.125	1.5625	-0.25	0.4375
304	25	f	1	Trustworthiness	0.6875	-0.5	0.375	1.5625	1	0.6875
305	29	m	1	Trustworthiness	-0.5	0.8125	1.375	-0.6875	-1.25	-1.3125
306	26	f	1	Trustworthiness	-0.625	-1.125	0.75	1.3125	1	1.75
307	30	m	1	Trustworthiness	0.625	-0.1875	1.625	0.625	0.0625	1.25
308	30	f	1	Trustworthiness	0.875	-0.4375	1.3125	0.25	0.875	1.625
309	44	f	1	Trustworthiness	-0.5	-0.4375	1	0.5625	0.4375	0.75
310	56	f	1	Trustworthiness	0.5625	0.5	0	0	0.125	0.6875
311	32	m	1	Trustworthiness	0.0625	0.5	0.5	2	0.6875	0.5625
312	36	f	1	Trustworthiness	0.125	-0.25	-0.375	0.0625	-0.25	0
313	55	f	2	Trustworthiness	-0.5	-0.1875	0.6875	0	0.3125	0.875
314	48	f	2	Trustworthiness	-0.0625	-0.125	0.8125	0.5625	0	-0.8125
315	30	f	2	Trustworthiness	-0.75	-0.125	1.625	0.25	0.3125	1.125
316	24	f	2	Trustworthiness	0.25	-0.375	-0.0625	-0.625	0.25	1.25
317	39	f	2	Trustworthiness	-0.375	0.1875	0.1875	0.25	0.0625	0
318	61	f	2	Trustworthiness	0.75	-0.0625	1.75	0.5	0.1875	0.3125
319	29	f	2	Trustworthiness	-0.0625	0.8125	0.875	0.5	-0.25	-0.625
320	51	f	2	Trustworthiness	0.0625	-0.25	0.125	0.0625	0.375	-0.4375
321	33	m	2	Trustworthiness	-1.75	-0.875	0.25	0.5	1.4375	1.625
322	34	m	2	Trustworthiness	-0.3125	0.25	0	-1.25	-0.25	-0.25
323	31	f	2	Trustworthiness	-1.0625	0.625	-0.6875	0.6875	-1	-3.125
324	34	f	2	Trustworthiness	0.1875	-0.0625	0.4375	0.4375	-0.125	0.875
325	34	f	2	Trustworthiness	-0.25	0.5	1.0625	0.6875	0.375	0.625
326	30	m	2	Trustworthiness	-0.125	-0.6875	0.875	-0.875	0.4375	0.5625
327	27	f	2	Trustworthiness	0.625	-0.0625	0.8125	0	0.4375	-0.5625
328	23	f	2	Trustworthiness	0.1875	-0.3125	1.3125	0	0.625	2.5
329	22	f	2	Trustworthiness	0.1875	-0.0625	1.125	1.1875	0.6875	3.6875
330	24	f	2	Trustworthiness	0.0625	-0.125	-0.0625	0	-0.25	0.125
331	51	f	2	Trustworthiness	-0.9375	-0.625	1.9375	1.875	1.0625	2.375
332	40	m	2	Trustworthiness	-0.375	-0.25	0.0625	-0.5	-0.375	0.875
333	18	f	2	Trustworthiness	-0.4375	-0.3125	1.3125	-0.375	0.375	-0.6875
334	31	f	2	Trustworthiness	-0.9375	-0.375	-0.5625	0.0625	0.1875	1.375
335	18	f	2	Trustworthiness	-0.4375	-0.3125	1.3125	-0.375	0.375	-0.6875
336	41	f	2	Trustworthiness	-1	0.3125	0.625	0.875	0.6875	1.5
337	43	f	3	Trustworthiness	0.375	-0.25	0.625	0.0625	0.0625	0.0625
338	29	m	3	Trustworthiness	-0.375	-1.4375	1.1875	-0.875	-0.4375	-0.0625
339	52	m	3	Trustworthiness	-0.9375	-0.375	1.8125	0.8125	0.875	0.75
340	27	m	3	Trustworthiness	0.9375	-0.625	-1.4375	0.6875	0.5625	1.75
341	35	f	3	Trustworthiness	0.25	-0.875	0.4375	1.0625	0.1875	0.5625
342	28	f	3	Trustworthiness	-0.125	-0.375	0	-0.125	-0.0625	0.0625
343	38	f	3	Trustworthiness	0.125	-0.5	-1.3125	-0.125	-0.8125	-0.5
344	37	m	3	Trustworthiness	0.75	0.375	-0.25	-1.1875	0.1875	-0.125
345	53	f	3	Trustworthiness	-0.625	0.3125	0.25	0.6875	0.0625	0.75
346	31	f	3	Trustworthiness	0.1875	-1.0625	-0.1875	1.3125	0.9375	0.9375
347	43	f	3	Trustworthiness	-1.125	-0.125	0.125	0	-1.125	1.25
348	24	m	3	Trustworthiness	-0.75	-0.0625	-0.25	0.5	0.1875	-0.0625
349	19	m	3	Trustworthiness	-0.1875	0.5	0.8125	0.3125	0.8125	-0.8125
350	38	f	3	Trustworthiness	0.5625	0.375	0.3125	0.625	0.5625	2.125
351	28	m	3	Trustworthiness	-1	0.125	0.5	-0.375	0.4375	0.1875
352	36	f	3	Trustworthiness	0.375	-0.0625	-1.25	0.375	0.8125	0.125
353	36	f	3	Trustworthiness	-0.75	0.375	0.5	0.9375	0.3125	1
354	19	m	3	Trustworthiness	1.0625	1.5	-0.1875	-0.3125	-0.375	0.3125
355	25	m	3	Trustworthiness	-0.1875	-0.9375	-0.4375	-0.125	-0.0625	0.1875
356	25	m	3	Trustworthiness	-1.375	-0.5625	0.375	-0.375	-1.125	-0.0625
357	48	f	3	Trustworthiness	1.8125	0.3125	1.3125	0.25	0.8125	1.5
358	26	m	3	Trustworthiness	1	-0.375	0.625	-0.3125	0.125	-0.1875
359	29	m	3	Trustworthiness	0.5	-0.6875	0.5625	0.0625	0.6875	0.3125
360	19	f	3	Trustworthiness	-0.375	-0.3125	0	0.1875	0.5625	0.625
361	32	f	4	Trustworthiness	0.375	-0.1875	-0.25	0.375	-0.25	1.25
362	25	f	4	Trustworthiness	0.5625	0.1875	-0.5	0.6875	0.25	-1.25
363	30	f	4	Trustworthiness	0.875	0.125	0.3125	0	0.3125	1.0625
364	37	f	4	Trustworthiness	-0.0625	-0.6875	0.1875	-0.6875	-0.6875	-0.25
365	22	f	4	Trustworthiness	1.125	0.125	0.8125	0.0625	0.3125	1.0625
366	50	m	4	Trustworthiness	0.5	-1	0.5	0.75	-0.3125	0.125
367	58	f	4	Trustworthiness	0.3125	-0.6875	0.9375	0.625	-0.25	0.5625
368	31	m	4	Trustworthiness	0.3125	0.125	0.4375	0.125	-0.1875	0.0625
369	26	f	4	Trustworthiness	0.5	-0.0625	0.125	0	0.3125	0.0625
370	31	f	4	Trustworthiness	0.0625	0.125	0.3125	-0.0625	0.25	0.6875
371	57	f	4	Trustworthiness	-0.125	1	1.1875	0.3125	0.3125	1.125
372	44	f	4	Trustworthiness	0.3125	0.125	0.625	0.3125	-0.1875	0.875
373	25	f	4	Trustworthiness	1.0625	0.0625	0.625	0.6875	-0.0625	0.75
374	46	m	4	Trustworthiness	0.125	-0.1875	0.375	0.375	0	0.375
375	22	m	4	Trustworthiness	0.875	0.3125	-0.0625	-0.875	-0.1875	0.25
376	58	f	4	Trustworthiness	0.3125	0.0625	-0.1875	0.1875	-0.3125	0.375
377	31	m	4	Trustworthiness	0.1875	-1.25	1.75	0.5	0.1875	1.25
378	25	f	4	Trustworthiness	0.75	0.1875	2	1.3125	0.375	1.0625
379	41	f	4	Trustworthiness	0.5625	0.375	0.625	-0.0625	-0.0625	0.5625
380	30	m	4	Trustworthiness	-0.0625	0	0.125	0.3125	-0.125	-0.3125
381	28	f	4	Trustworthiness	0	-0.3125	1.5	0.9375	-0.5625	1.1875
382	38	f	4	Trustworthiness	0.125	-0.4375	1.125	0.6875	-0.9375	1.75
383	34	f	4	Trustworthiness	0.6875	-0.5	0.5625	0.6875	0.5625	0.75
384	40	f	4	Trustworthiness	-0.25	-0.5625	-0.0625	-0.25	0	-0.3125
385	27	f	5	Trustworthiness	0	-0.375	0.625	1.5	0.9375	0.25
386	32	f	5	Trustworthiness	0.25	-0.4375	0.8125	0.125	-0.375	1
387	41	f	5	Trustworthiness	0.4375	0.5625	1.4375	1.125	0.375	1.75
388	51	f	5	Trustworthiness	0.75	-0.5	-0.125	0.6875	0.3125	0.9375
389	59	f	5	Trustworthiness	-1	0.625	0.375	0.1875	-0.75	0.25
390	19	f	5	Trustworthiness	0.125	0.3125	0.25	0.6875	0.5625	0.9375
391	31	f	5	Trustworthiness	-0.3125	1	-0.3125	0.125	0.0625	0.5625
392	22	f	5	Trustworthiness	-0.375	-0.25	0.125	-0.375	0.5	1.625
393	39	f	5	Trustworthiness	0.625	0.125	0.25	0.25	-0.5625	2.0625
394	31	f	5	Trustworthiness	1.9375	-0.8125	0.9375	0.0625	0.5625	2.9375
395	50	m	5	Trustworthiness	0.1875	0.3125	-0.0625	0.5	0.0625	0.125
396	30	f	5	Trustworthiness	0.0625	-0.5625	0	0.375	0.5	1.0625
397	55	m	5	Trustworthiness	0.125	-0.3125	0	0.0625	0.5	0.9375
398	38	m	5	Trustworthiness	0.75	0.25	1.75	0.5625	0.6875	1
399	33	m	5	Trustworthiness	-0.25	0.3125	-0.0625	-0.25	0.1875	0.3125
400	54	m	5	Trustworthiness	0.5625	1.5	-0.875	0.9375	0.8125	0.375
401	26	f	5	Trustworthiness	-0.4375	0.125	1.0625	1.6875	0.5625	1
402	33	f	5	Trustworthiness	0.125	-0.8125	0.5625	0.0625	-0.5	0.9375
403	28	f	5	Trustworthiness	0.125	-0.125	0.625	0.4375	0.875	0.125
404	48	f	5	Trustworthiness	0.125	0.0625	0.5625	0.75	-0.0625	0.625
405	24	m	5	Trustworthiness	0.5625	-0.1875	0.25	0.625	0.0625	-0.1875
406	29	m	5	Trustworthiness	0.125	-0.1875	0.6875	0.5625	-0.125	0.625
407	70	f	5	Trustworthiness	-0.125	-0.8125	1.375	0.875	0.75	1.375
408	37	f	5	Trustworthiness	-1.125	-0.125	1.75	2.4375	-1	1.625
409	34	m	6	Trustworthiness	-0.5625	-0.1875	0.5625	-0.75	0.1875	1.5625
410	37	m	6	Trustworthiness	0.8125	1.25	1.625	-0.5625	0	2.0625
411	32	m	6	Trustworthiness	-0.1875	-0.0625	0.25	-0.25	0.125	0.4375
412	48	m	6	Trustworthiness	0.125	-0.25	0.125	0	1.1875	0.125
413	30	m	6	Trustworthiness	-0.5625	0.3125	0.1875	-0.9375	-0.125	1.3125
414	35	f	6	Trustworthiness	0.6875	0.0625	0.3125	0.4375	0.25	0.0625
415	25	m	6	Trustworthiness	0.5	0.625	0.375	0.9375	1.0625	1.25
416	28	f	6	Trustworthiness	-1.3125	-0.625	-0.6875	-1.0625	1.125	0.5
417	35	f	6	Trustworthiness	0.4375	0.875	0.25	-0.375	0.8125	0.8125
418	53	f	6	Trustworthiness	0.375	0.9375	0.0625	-0.8125	0.75	0.8125
419	60	m	6	Trustworthiness	0.25	-0.0625	0.6875	0.1875	-0.125	1.375
420	34	f	6	Trustworthiness	0.3125	0.1875	0.25	0.4375	0.875	0.6875
421	49	m	6	Trustworthiness	0.5625	-0.3125	-0.125	-0.0625	0.75	0.75
422	63	f	6	Trustworthiness	-2.0625	-0.5625	0.6875	-0.9375	-0.25	2
423	55	f	6	Trustworthiness	-0.6875	0.4375	0.375	-0.1875	0.25	1.6875
424	32	f	6	Trustworthiness	0	-0.625	-0.5625	-0.125	0.5	0
425	25	m	6	Trustworthiness	-0.6875	0.9375	-0.1875	0.0625	-0.5625	1
426	64	f	6	Trustworthiness	-0.25	-0.4375	0.125	-0.1875	0.375	0.5625
427	25	m	6	Trustworthiness	0.9375	-0.5625	-1.25	0.75	1	0.5625
428	32	m	6	Trustworthiness	0.3125	-2.0625	0.125	0.375	0.875	0.4375
429	50	f	6	Trustworthiness	-1.375	0.125	0.875	1.875	0.6875	4
430	29	f	6	Trustworthiness	0.4375	-0.625	0.9375	-0.625	1.375	0.875
431	30	m	6	Trustworthiness	-0.5625	-0.5625	1.25	0.5	1.6875	2.625
432	58	f	6	Trustworthiness	-0.0625	0.25	0	0	-0.125	0.375
