# Supplementary material for: Choosing face: The curse of self in profile image selection
Source: Cogn Res Princ Implic. 2017 Apr 14;2:23. doi: 10.1186/s41235-017-0058-3 (PMC5391387; doi:10.1186/s41235-017-0058-3)
Supplement: Supplementary file 7 — Rating data from the Selection experiment (by image). (XLSX 528 KB) [file 41235_2017_58_MOESM7_ESM.xlsx]

## Sheet: attractiveness
Trial	Version	**	Self/Other	ID	Network	M	SD	N	s1	s2	s3	s4	s5	s6	s7	s8	s9	s10	s11	s12	s13	s14	s15	s16	s17	s18	s19	s20	s21	s22	s23	s24	V2			Self/Other	ID	Network
01CVO	2	OCV	O	01	CV	0.166667	1.83366	24	0	-1	0	2	1	4	-2	2	-1	0	-3	1	0	4	2	0	-4	-1	0	0	0	0	0	0	01CVO	2	CVO	C	01	VO	0	-1	0	2	1	4	-2	2	-1	0	-3
01CVS	3	SCV	S	01	CV	-0.333333	1.30773	24	0	-3	-1	-3	0	1	1	-1	0	0	1	0	1	-3	1	0	0	1	1	-1	-2	-1	0	0	04CVO	2	CVO	C	04	VO	1	1	0	0	5	2	-1	2	1	0	4
01ODA	4	ODA	O	01	DA	0.958333	1.73153	24	1	2	0	2	3	2	1	1	1	1	4	1	2	0	-2	2	1	3	-2	0	2	-4	1	1	05CVO	2	CVO	C	05	VO	3	3	2	-1	7	1	-2	3	4	3	0
01SDA	5	SDA	S	01	DA	0.416667	1.47196	24	-1	-1	1	0	2	-1	2	0	0	2	4	0	-2	0	0	1	0	-2	1	0	1	-1	3	1	06CVO	2	CVO	C	06	VO	2	0	1	0	0	0	1	1	-2	1	1
01OFB	6	OFB	O	01	FB	0.916667	2.24416	24	0	0	-1	2	2	0	1	1	1	1	2	7	2	0	1	3	1	1	4	1	0	-1	0	-6	07CVO	2	CVO	C	07	VO	0	1	-1	-1	0	0	-1	0	2	0	0
01SFB	1	SFB	S	01	FB	0.458333	1.8877	24	-1	0	0	0	0	1	0	1	-1	-1	-2	0	0	0	-4	1	3	0	1	4	3	5	1	0	08CVO	2	CVO	C	08	VO	0	0	0	0	0	-1	1	3	0	0	-1
04CVO	2	OCV	O	04	CV	0.583333	1.93181	24	1	1	0	0	5	2	-1	2	1	0	4	2	1	0	0	0	-5	-1	0	2	1	1	0	-2	10CVO	2	CVO	C	10	VO	0	0	0	-1	0	0	-2	3	0	2	0
04CVS	3	SCV	S	04	CV	0.666667	1.60615	24	1	1	-1	-3	1	2	1	1	2	-1	0	1	3	-2	-1	1	0	1	2	0	0	3	0	4	11CVO	2	CVO	C	11	VO	-1	0	-1	3	3	1	-2	2	-3	1	0
04ODA	4	ODA	O	04	DA	1.04167	1.08264	24	2	1	1	-1	1	1	1	0	2	1	2	1	0	-1	3	1	1	0	2	3	0	2	0	2	12CVO	2	CVO	C	12	VO	-1	-1	1	0	1	0	-1	1	1	2	0
04SDA	5	SDA	S	04	DA	0.416667	1.50121	24	1	3	-1	-1	-2	0	1	2	-1	2	-1	1	4	1	0	-1	2	1	-1	1	-1	-1	1	0	13CVO	2	CVO	C	13	VO	3	4	3	2	3	1	4	3	4	1	0
04OFB	6	OFB	O	04	FB	1.375	1.31256	24	1	0	1	3	0	2	1	0	2	0	4	1	4	0	2	2	3	2	2	0	1	-1	1	2	18FBS	2	FBS	F	18	BS	0	0	3	2	-4	0	5	-2	2	0	0
04SFB	1	SFB	S	04	FB	-0.0416667	1.45898	24	0	1	0	1	0	0	0	1	-1	0	-1	0	-3	1	0	1	2	-1	1	-5	0	1	1	0	20CVO	2	CVO	C	20	VO	1	-1	2	-1	0	-1	-4	2	-1	0	-1
05CVO	2	OCV	O	05	CV	2.29167	2.42234	24	3	3	2	-1	7	1	-2	3	4	3	0	3	1	-1	5	4	0	7	0	2	1	2	6	2	21FBS	2	FBS	F	21	BS	0	0	0	3	-1	0	2	1	-1	0	0
05CVS	3	SCV	S	05	CV	2.16667	2.099	24	4	0	1	1	4	3	6	-1	3	1	6	1	1	3	-1	0	4	5	-1	1	2	2	3	4	22CVO	2	CVO	C	22	VO	1	1	1	0	3	0	0	-2	0	0	-1
05ODA	4	ODA	O	05	DA	-0.583333	1.83958	24	-1	-2	1	-1	1	-4	-1	-1	-2	-1	-3	0	1	-2	2	-1	-1	1	-3	0	2	4	-2	-1	23FBS	2	FBS	F	23	BS	0	2	-1	2	2	0	2	-1	0	3	2
05SDA	5	SDA	S	05	DA	0.75	1.72576	24	1	-1	4	0	2	1	1	0	0	1	-1	1	1	2	-1	0	-1	0	-1	6	3	1	0	-1	24FBS	2	FBS	F	24	BS	0	-2	-1	-2	-1	0	-1	0	-2	0	-1
05OFB	6	OFB	O	05	FB	2.08333	1.97631	24	3	-2	4	1	4	4	-1	2	4	7	4	2	2	2	2	2	2	0	3	1	1	-1	1	3	25FBS	2	FBS	F	25	BS	0	-2	-1	2	1	-1	3	0	0	0	1
05SFB	1	SFB	S	05	FB	0.75	1.45213	24	0	-1	1	1	-1	-1	0	0	1	1	2	-2	2	2	-1	2	4	0	0	3	2	2	0	1	26FBS	2	FBS	F	26	BS	0	2	-1	1	0	1	6	1	4	3	3
06CVO	2	OCV	O	06	CV	0.583333	1.28255	24	2	0	1	0	0	0	1	1	-2	1	1	2	-1	2	-2	3	2	1	-1	0	1	2	0	0	27FBS	2	FBS	F	27	BS	0	0	2	-2	1	1	1	2	2	4	1
06CVS	3	SCV	S	06	CV	-0.0416667	1.33447	24	1	1	2	-2	-1	1	0	0	-2	0	0	0	-3	-2	0	0	1	2	2	0	-1	-1	0	1	28CVO	2	CVO	C	28	VO	0	-1	-3	2	5	-2	-3	3	-1	1	0
06ODA	4	ODA	O	06	DA	0.708333	1.73153	24	1	4	0	0	0	-1	-1	1	2	1	1	1	3	1	0	0	0	2	-3	0	-1	5	-1	2	29FBS	2	FBS	F	29	BS	0	3	-1	-1	1	-2	1	0	3	2	2
06SDA	5	SDA	S	06	DA	-0.0833333	1.47196	24	-2	2	0	4	-2	-1	1	0	0	0	-1	-1	0	0	0	1	-3	-1	1	0	0	-1	-1	2	30CVO	2	CVO	C	30	VO	0	1	0	1	4	2	4	0	1	-1	0
06OFB	6	OFB	O	06	FB	1.75	1.51083	24	4	-1	2	3	1	2	2	3	3	2	2	5	1	2	-1	4	0	0	1	2	1	0	2	2	31CVO	2	CVO	C	31	VO	0	0	2	5	2	0	-2	2	3	-1	1
06SFB	1	SFB	S	06	FB	0.5	1.31876	24	0	1	1	0	1	0	1	1	-1	-1	2	0	-1	1	3	0	1	4	1	-1	-2	1	0	0	33FBO	2	FBO	F	33	BO	0	0	-1	2	-1	0	-1	-1	0	-1	-1
07CVO	2	OCV	O	07	CV	-0.0416667	0.907896	24	0	1	-1	-1	0	0	-1	0	2	0	0	0	0	-1	1	-1	-2	1	0	0	-1	1	0	1	34FBO	2	FBO	F	34	BO	0	1	3	0	4	-2	0	2	5	3	5
07CVS	3	SCV	S	07	CV	1.58333	1.47196	24	1	-1	0	2	2	0	0	1	2	2	0	0	6	1	3	3	2	3	2	1	2	3	2	1	35FBO	2	FBO	F	35	BO	0	1	2	0	5	4	2	3	6	3	4
07ODA	4	ODA	O	07	DA	1.95833	1.68056	24	1	-1	0	2	2	3	2	1	3	1	2	2	1	1	8	1	0	3	3	3	2	3	2	2	36FBO	2	FBO	F	36	BO	0	0	0	2	0	0	-1	-1	1	-1	1
07SDA	5	SDA	S	07	DA	2.45833	1.5598	24	2	4	1	2	3	1	1	2	4	2	5	1	1	2	1	2	7	4	3	3	3	2	3	0	37FBO	2	FBO	F	37	BO	0	0	-3	1	0	1	0	-1	-1	0	3
07OFB	6	OFB	O	07	FB	2.45833	1.7932	24	4	3	3	4	1	5	0	4	2	3	1	2	4	1	0	1	2	6	1	3	1	0	2	6	38FBO	2	FBO	F	38	BO	0	4	3	-2	6	0	2	2	-2	-1	4
07SFB	1	SFB	S	07	FB	0.833333	1.55106	24	3	2	1	2	-1	2	-2	0	1	1	0	0	1	1	4	3	0	-2	3	0	-1	1	1	0	39FBO	2	FBO	F	39	BO	0	1	0	-1	2	3	3	0	3	2	5
08CVO	2	OCV	O	08	CV	0.291667	0.80645	24	0	0	0	0	0	-1	1	3	0	0	-1	0	0	0	1	0	0	0	0	1	1	0	1	1	40FBO	2	FBO	F	40	BO	0	0	-1	0	-1	-1	0	-1	0	0	0
08CVS	3	SCV	S	08	CV	0.333333	1.49395	24	0	-3	0	-1	0	3	-3	-1	1	0	0	1	1	0	2	3	1	1	0	2	0	-1	1	1	41SDA	2	SDA	S	41	DA	0	-1	-2	3	-2	-2	2	-1	1	-3	0
08ODA	4	ODA	O	08	DA	0.0416667	1.12208	24	1	0	0	0	-2	2	0	0	0	0	0	-1	1	-1	1	0	0	-1	-2	2	-1	2	1	-1	42SDA	2	SDA	S	42	DA	0	3	2	-3	4	3	4	1	1	3	-1
08SDA	5	SDA	S	08	DA	-0.791667	1.53167	24	-1	-5	-2	-2	2	0	-1	0	-3	0	0	-1	-1	0	0	-1	3	-1	-2	0	-1	-1	-1	-1	43CVO	2	CVO	C	43	VO	0	0	0	0	0	-3	-5	-4	2	0	1
08OFB	6	OFB	O	08	FB	1.25	1.39096	24	1	2	0	1	1	0	-1	3	4	3	0	0	1	1	2	1	1	-1	4	3	1	1	2	0	44SDA	2	SDA	S	44	DA	0	0	1	2	-1	0	0	1	2	0	-1
08SFB	1	SFB	S	08	FB	-0.5	1.93368	24	1	-2	-2	-1	0	1	-1	0	0	1	-5	-5	-4	0	-1	0	2	1	2	0	-1	1	1	0	45SDA	2	SDA	S	45	DA	0	2	2	-3	3	1	1	0	2	3	3
10CVO	2	OCV	O	10	CV	0.0833333	1.38051	24	0	0	0	-1	0	0	-2	3	0	2	0	1	-2	-2	0	0	-2	2	2	-1	0	0	0	2	46SDA	2	SDA	S	46	DA	0	1	-2	1	-1	-1	3	3	1	3	2
10CVS	3	SCV	S	10	CV	0.291667	2.25503	24	0	0	1	0	0	4	8	-1	0	0	-1	2	3	0	-2	0	-2	-2	-2	1	-2	-1	0	1	47SDA	2	SDA	S	47	DA	0	0	-2	-3	1	-2	0	4	2	0	1
10ODA	4	ODA	O	10	DA	0.958333	1.65448	24	0	1	-1	2	1	-2	1	0	1	2	3	4	1	0	1	0	0	1	2	0	-1	5	-1	3	48FBS	2	FBS	F	48	BS	0	1	2	-3	4	-1	3	0	3	1	2
10SDA	5	SDA	S	10	DA	0.416667	1.34864	24	3	-2	-1	0	1	0	2	1	0	0	0	0	-1	-1	2	1	2	1	3	0	-2	0	1	0	49FBS	2	FBS	F	49	BS	0	1	0	-2	-1	1	1	2	0	0	1
10OFB	6	OFB	O	10	FB	0.791667	1.58743	24	2	0	0	0	0	1	1	-2	1	0	-1	3	4	0	1	5	2	1	1	1	0	-1	-1	1	50SDA	2	SDA	S	50	DA	0	1	2	3	-3	0	2	2	0	-1	1
10SFB	1	SFB	S	10	FB	0.916667	1.34864	24	2	-2	4	0	1	0	-1	-1	1	2	3	1	0	2	1	1	2	2	0	1	2	1	0	0	51FBS	2	FBS	F	51	BS	0	3	-1	1	1	0	3	-1	2	2	2
11CVO	2	OCV	O	11	CV	0.125	1.985	24	-1	0	-1	3	3	1	-2	2	-3	1	0	1	-1	1	0	2	-3	-4	-1	0	1	-1	4	1	52FBS	2	FBS	F	52	BS	0	2	2	2	1	0	1	-1	-2	0	5
11CVS	3	SCV	S	11	CV	0.5	1.28537	24	0	1	-3	2	0	0	-2	0	1	0	0	1	1	2	0	0	2	3	1	1	0	0	0	2	53SDA	2	SDA	S	53	DA	0	3	3	-1	1	2	5	2	1	4	0
11ODA	4	ODA	O	11	DA	0.5	1.53226	24	1	0	0	1	0	-4	1	0	2	1	2	2	2	-2	3	-1	-1	0	0	0	2	2	0	1	54FBS	2	FBS	F	54	BS	0	2	1	-1	1	2	3	4	4	-1	0
11SDA	5	SDA	S	11	DA	0.0416667	1.36666	24	-1	-1	0	0	0	1	2	-1	-2	1	2	0	1	2	-4	1	-1	0	1	1	0	-1	0	0	55FBS	2	FBS	F	55	BS	0	1	-1	-2	0	6	0	1	4	3	1
11OFB	6	OFB	O	11	FB	1	1.41421	24	1	1	0	0	1	1	1	0	0	2	1	0	5	1	1	4	-1	2	0	1	-1	0	3	1	56FBS	2	FBS	F	56	BS	0	1	-2	2	-3	0	0	-2	0	-1	1
11SFB	1	SFB	S	11	FB	0.583333	0.928611	24	1	0	1	1	0	1	0	1	1	0	1	-2	1	1	3	-1	1	0	0	0	1	1	1	1	57FBS	2	FBS	F	57	BS	0	-1	0	1	-3	2	-3	-1	-7	-1	1
12CVO	2	OCV	O	12	CV	0.0833333	1.41165	24	-1	-1	1	0	1	0	-1	1	1	2	0	1	1	0	-1	1	-1	-3	0	1	-1	3	-3	1	58ODA	2	ODA	O	58	DA	0	2	-1	-2	2	2	0	1	1	-2	1
12CVS	3	SCV	S	12	CV	-0.291667	1.92194	24	-5	1	0	-3	0	0	-1	-1	0	1	-4	0	2	2	-1	0	4	1	0	0	-2	-1	-1	1	59ODA	2	ODA	O	59	DA	0	1	2	-2	3	-1	-1	2	-1	1	4
12ODA	4	ODA	O	12	DA	-0.875	1.6501	24	-1	1	1	-1	-1	-2	-1	0	1	0	-5	1	0	-1	-2	1	-2	-1	-5	0	0	-2	-2	0	60ODA	2	ODA	O	60	DA	0	-1	3	0	0	-1	-7	0	0	0	1
12SDA	5	SDA	S	12	DA	0.416667	1.44212	24	0	4	0	0	0	0	-1	0	0	1	1	-1	1	0	0	2	-1	1	3	2	1	1	-1	-3	61ODA	2	ODA	O	61	DA	0	0	3	-1	1	1	0	0	-2	0	-1
12OFB	6	OFB	O	12	FB	0.0416667	1.0417	24	0	1	-2	1	0	0	0	2	0	0	0	2	-2	-1	0	-1	0	1	0	1	-1	-1	0	1	62FBO	2	FBO	F	62	BO	0	0	0	-1	0	-3	0	1	-2	3	0
12SFB	1	SFB	S	12	FB	0.416667	1.24819	24	-1	0	0	0	0	3	-2	0	0	-1	2	-1	0	0	1	2	0	2	1	0	0	1	3	0	64FBO	2	FBO	F	64	BO	0	0	0	1	3	0	-1	2	1	4	0
13CVO	2	OCV	O	13	CV	2.20833	1.50302	24	3	4	3	2	3	1	4	3	4	1	0	3	3	2	5	0	-1	0	2	3	2	3	2	1	66FBO	2	FBO	F	66	BO	0	-1	-1	2	1	-1	0	-3	0	0	-1
13CVS	3	SCV	S	13	CV	0.583333	1.44212	24	-2	0	0	0	1	2	0	0	1	1	2	0	2	-2	1	0	-1	0	0	1	1	5	0	2	67FBO	2	FBO	F	67	BO	0	-1	-1	0	4	0	-1	1	0	0	0
13ODA	4	ODA	O	13	DA	1.75	1.48177	24	0	3	2	2	4	3	2	0	3	1	2	0	4	0	0	3	2	2	-1	1	0	2	4	3	69ODA	2	ODA	O	69	DA	0	1	2	2	4	2	-3	1	2	3	2
13SDA	5	SDA	S	13	DA	1.16667	1.88049	24	2	0	2	2	0	1	0	1	2	3	0	0	2	3	0	3	6	0	-3	-1	-1	4	1	1	71ODA	2	ODA	O	71	DA	0	-1	-4	-3	-2	-4	0	-1	-1	2	2
13OFB	6	OFB	O	13	FB	1.54167	2.2063	24	4	2	1	0	1	2	3	1	4	4	2	4	2	1	2	2	2	3	0	0	2	1	1	-7	72ODA	2	ODA	O	72	DA	0	2	2	2	3	2	3	1	4	1	1
13SFB	1	SFB	S	13	FB	1.79167	1.25036	24	2	0	2	0	2	3	0	2	1	4	4	1	2	3	0	4	2	1	2	1	3	2	1	1	73FBO	2	FBO	F	73	BO	0	0	0	-2	-3	1	0	-2	-1	1	0
18CVO	3	OCV	O	18	CV	-0.25	1.96159	24	-3	0	0	-4	1	-1	-5	0	0	-1	0	2	2	3	-2	-1	2	2	0	1	0	-2	-1	1	74FBO	2	FBO	F	74	BO	0	3	2	-1	3	3	2	2	4	0	0
18SCV	4	SCV	S	18	CV	0.0833333	1.24819	24	-2	1	3	0	3	0	1	-1	0	1	0	-1	0	-1	-1	0	0	1	1	-1	1	-1	-1	-1	75ODA	2	ODA	O	75	DA	0	1	4	0	0	2	3	1	0	1	-2
18ODA	5	ODA	O	18	DA	0.958333	1.48848	24	0	2	1	0	-1	-1	1	1	1	3	1	-1	1	0	2	1	4	-1	2	3	0	4	0	0	76FBO	2	FBO	F	76	BO	0	0	1	2	-5	1	0	-2	-1	0	-1
18SDA	6	SDA	S	18	DA	-0.208333	2.06375	24	2	1	-1	1	-2	1	2	0	-2	-1	1	-4	3	2	0	-6	-1	0	-1	1	-1	-2	0	2	77SCV	2	SCV	S	77	CV	0	-1	-3	2	1	-3	1	2	1	2	-1
18OFB	1	OFB	O	18	FB	0.416667	2.35753	24	0	-5	0	7	0	-1	-2	-1	2	1	0	4	4	0	2	0	0	-1	0	-2	2	-1	1	0	78FBO	2	FBO	F	78	BO	0	-1	-1	-1	0	0	1	0	-1	1	0
18FBS	2	SFB	S	18	FB	0.25	1.89393	24	0	0	3	2	-4	0	5	-2	2	0	0	0	-3	0	1	1	2	1	0	0	-1	0	-2	1	79SCV	2	SCV	S	79	CV	0	-1	1	-2	-2	0	1	-2	1	-1	0
20CVO	2	OCV	O	20	CV	-0.375	1.34528	24	1	-1	2	-1	0	-1	-4	2	-1	0	-1	0	0	-2	0	0	1	-2	0	-1	0	0	1	-2	80SCV	2	SCV	S	80	CV	0	0	1	-1	5	-1	5	1	4	3	0
20CVS	3	SCV	S	20	CV	-0.0833333	1.41165	24	5	-1	0	-1	0	-1	0	-2	0	0	0	-1	1	1	0	-1	0	2	-2	-1	0	-1	0	0	81SCV	2	SCV	S	81	CV	0	1	-1	0	-1	0	-2	1	-5	-2	-3
20ODA	4	ODA	O	20	DA	0.583333	1.63964	24	2	-2	1	-2	0	4	3	0	1	1	-1	0	1	0	2	1	0	3	1	-2	2	1	0	-2	82SCV	2	SCV	S	82	CV	0	-1	0	3	0	0	0	1	0	-1	-2
20SDA	5	SDA	S	20	DA	0.166667	1.30773	24	-1	2	-1	-1	3	0	0	0	1	0	-1	2	-1	-1	0	2	-1	0	-2	0	1	-1	1	2	84SCV	2	SCV	S	84	CV	0	-2	0	-1	2	0	0	-3	-4	-2	-2
20OFB	6	OFB	O	20	FB	0.458333	1.444	24	0	0	-4	1	0	0	1	-1	3	1	2	-1	0	0	0	2	0	0	3	2	0	1	0	1	85SCV	2	SCV	S	85	CV	0	1	1	-2	0	3	-1	0	1	2	2
20SFB	1	SFB	S	20	FB	0.0833333	1.21285	24	0	0	1	3	0	0	0	1	-1	0	0	-1	2	1	-3	0	1	-2	0	0	0	1	0	-1	87SDA	2	SDA	S	87	DA	0	1	2	-1	-1	0	0	3	3	0	2
21CVO	3	OCV	O	21	CV	-0.833333	1.60615	24	0	0	-1	-1	0	-2	-2	-1	0	-2	-4	-1	-2	2	-1	2	-2	2	-1	-2	1	0	-4	-1	88SCV	2	SCV	S	88	CV	0	-3	-2	-3	-3	-3	0	-6	-2	1	-3
21SCV	4	SCV	S	21	CV	0.125	0.899879	24	1	1	-1	-1	0	-1	1	1	0	0	3	0	0	0	-1	0	1	0	0	0	0	0	-1	0	91SDA	2	SDA	S	91	DA	0	0	0	0	0	0	0	2	0	0	1
21ODA	5	ODA	O	21	DA	-0.291667	1.98865	24	0	-2	0	-3	6	0	0	-2	0	0	-2	0	0	-2	-1	2	0	0	1	-5	0	0	1	0	92SDA	2	SDA	S	92	DA	0	0	1	-1	-2	-1	0	-3	0	0	1
21SDA	6	SDA	S	21	DA	-0.833333	1.37261	24	-2	0	0	-1	0	0	-1	-2	-2	-1	-2	3	-1	-1	-2	0	-1	-3	-2	-2	2	0	-2	0	93SDA	2	SDA	S	93	DA	0	1	-1	-3	-2	-4	0	0	0	0	0
21OFB	1	OFB	O	21	FB	-1.04167	1.45898	24	-1	-2	-1	-4	-1	1	-1	1	-1	0	-1	1	-2	0	-4	0	-2	-2	0	-3	-3	0	0	0	94SDA	2	SDA	S	94	DA	0	0	3	-3	0	0	0	2	2	0	0
21FBS	2	SFB	S	21	FB	0.583333	1.34864	24	0	0	0	3	-1	0	2	1	-1	0	0	0	0	2	4	0	3	1	0	0	1	-1	-1	1	95SDA	2	SDA	S	95	DA	0	1	1	0	-1	1	2	2	0	1	2
22CVO	2	OCV	O	22	CV	0.0416667	1.39811	24	1	1	1	0	3	0	0	-2	0	0	-1	1	0	2	-2	-2	-3	0	0	1	0	2	0	-1	96SDA	2	SDA	S	96	DA	0	2	-3	0	-1	-2	-2	-1	-1	-1	0
22CVS	3	SCV	S	22	CV	0	0.884652	24	-1	0	0	-1	0	0	0	-1	1	0	0	0	2	0	-2	-1	0	0	1	-1	0	1	1	1	97SDA	2	SDA	S	97	DA	0	0	-1	2	1	1	-1	3	0	1	3
22ODA	4	ODA	O	22	DA	0.875	2.00678	24	4	1	-1	-1	-1	2	0	-2	7	1	0	1	1	3	1	-1	1	4	0	0	0	-1	1	1	98ODA	2	ODA	O	98	DA	0	-1	0	-1	2	1	-1	0	0	1	0
22SDA	5	SDA	S	22	DA	0.0416667	1.23285	24	0	1	1	1	-3	1	0	0	2	-2	-1	1	0	-1	0	0	0	2	0	0	2	-1	-1	-1	99ODA	2	ODA	O	99	DA	0	2	0	-1	2	1	0	0	-1	0	0
22OFB	6	OFB	O	22	FB	0.958333	1.87615	24	1	2	1	3	0	1	0	0	2	5	-1	-2	3	-1	2	5	0	0	-1	-1	3	1	1	-1	100ODA	2	ODA	O	100	DA	0	-1	0	2	-1	-1	1	-6	1	3	-2
22SFB	1	SFB	S	22	FB	0.333333	0.916831	24	2	0	0	1	0	0	0	1	1	0	1	2	1	-1	-1	0	-1	1	0	0	0	2	-1	0	101ODA	2	ODA	O	101	DA	0	-1	1	0	-3	0	-1	1	-1	0	2
23CVO	3	OCV	O	23	CV	0.166667	1.40393	24	0	0	-2	-4	0	1	-1	3	-2	0	1	0	1	1	1	1	0	1	0	0	0	0	1	2	102ODA	2	ODA	O	102	DA	0	0	-1	0	0	1	0	-1	-3	0	2
23SCV	4	SCV	S	23	CV	0.0833333	1.44212	24	1	-1	0	-2	-1	3	1	0	0	-1	-1	3	-1	1	1	-1	1	1	-2	-2	0	1	2	-1	103ODA	2	ODA	O	103	DA	0	1	-2	-1	4	1	0	2	4	-1	3
23ODA	5	ODA	O	23	DA	-0.0833333	1.5299	24	0	1	0	2	-3	0	0	-1	1	-1	2	1	2	-1	0	0	0	2	-3	-2	-2	1	1	-2	104ODA	2	ODA	O	104	DA	0	0	-2	-1	-2	-1	-5	4	1	-4	-2
23SDA	6	SDA	S	23	DA	0.458333	1.50302	24	1	1	-1	-1	0	0	1	1	2	-2	1	1	2	-1	1	4	1	-1	2	0	1	2	-2	-2	105ODA	2	ODA	O	105	DA	0	0	-1	2	-2	0	1	2	1	0	-1
23OFB	1	OFB	O	23	FB	-0.0416667	1.48848	24	1	-3	1	1	-1	-1	-2	1	0	0	-1	2	-4	1	2	-1	1	1	1	-1	1	0	0	0	106SCV	2	SCV	S	106	CV	0	0	0	1	2	-2	0	-3	-1	0	-1
23FBS	2	SFB	S	23	FB	0.583333	1.31601	24	0	2	-1	2	2	0	2	-1	0	3	2	0	1	0	-1	1	1	-1	-1	3	-1	0	0	1	107SCV	2	SCV	S	107	CV	0	0	-1	-1	0	-1	0	0	0	-1	1
24CVO	3	OCV	O	24	CV	0.541667	1.17877	24	-1	1	2	-1	0	1	1	0	2	0	0	0	1	2	-1	-1	0	4	0	0	0	1	1	1	108SCV	2	SCV	S	108	CV	0	2	2	1	4	2	2	3	1	0	1
24SCV	4	SCV	S	24	CV	0.416667	1.01795	24	1	1	1	1	1	2	-1	-1	0	0	0	1	1	0	1	-1	0	2	2	0	0	-2	1	0	109SCV	2	SCV	S	109	CV	0	0	-1	2	-1	-1	0	-1	-2	1	1
24ODA	5	ODA	O	24	DA	0.416667	1.86307	24	1	1	1	1	1	1	0	-1	-1	1	1	1	1	0	2	-1	-2	0	-3	7	0	1	-2	0	110SCV	2	SCV	S	110	CV	0	-1	-1	1	0	-2	-2	0	-3	-3	1
24SDA	6	SDA	S	24	DA	-0.833333	1.09014	24	-1	1	-2	-1	0	0	0	0	-4	0	-1	0	-1	-1	0	-2	-2	-2	0	0	0	-1	-1	-2	111SCV	2	SCV	S	111	CV	0	-4	-2	-1	0	-1	0	-7	-3	-1	0
24OFB	1	OFB	O	24	FB	0.0416667	1.23285	24	0	0	0	0	2	0	-1	1	0	1	0	-1	-2	0	0	0	1	3	0	-3	-1	-1	1	1	112SCV	2	SCV	S	112	CV	0	-1	-1	2	0	0	-1	-2	3	-1	0
24FBS	2	SFB	S	24	FB	-0.666667	1.57885	24	0	-2	-1	-2	-1	0	-1	0	-2	0	-1	0	0	0	-1	-2	1	-6	-2	0	1	1	2	0	113SCV	2	SCV	S	113	CV	0	1	0	1	4	3	1	2	1	1	1
25CVO	3	OCV	O	25	CV	-1.58333	1.31601	24	0	-2	-2	-1	-1	-1	-5	-3	-1	-1	-3	-1	-2	-1	-2	0	-3	-1	-2	-3	-3	-1	0	1
25SCV	4	SCV	S	25	CV	-1.5	1.74456	24	-1	-2	-5	-4	-2	-3	-1	-2	-2	0	0	-4	1	-1	-2	0	-1	-3	-3	-3	-1	2	1	0
25ODA	5	ODA	O	25	DA	-0.5	2.22632	24	-1	1	-2	3	-4	0	1	-1	-3	-4	-3	2	-1	0	1	1	4	-1	-2	-4	2	-2	1	0
25SDA	6	SDA	S	25	DA	-0.583333	1.38051	24	-2	1	0	-2	0	0	0	-1	-3	0	-2	0	-2	0	0	-2	0	-3	0	-1	0	-1	1	3
25OFB	1	OFB	O	25	FB	1.66667	1.8098	24	5	5	3	6	0	2	2	1	2	1	0	0	0	1	1	4	0	0	2	2	-1	1	2	1
25FBS	2	SFB	S	25	FB	-0.666667	1.99274	24	0	-2	-1	2	1	-1	3	0	0	0	1	0	-4	-1	-1	-2	-1	-6	-2	-2	1	0	-3	2
26CVO	3	OCV	O	26	CV	0.25	1.42188	24	-1	4	0	4	0	-1	1	2	1	-1	-1	0	0	0	-2	0	0	0	1	0	-1	0	0	0
26SCV	4	SCV	S	26	CV	-0.916667	1.24819	24	-4	-1	0	-1	0	0	0	-1	0	-1	-1	-2	1	0	-4	-2	0	-1	0	0	-2	-1	0	-2
26ODA	5	ODA	O	26	DA	0.5	1.81779	24	1	0	1	-1	-5	0	0	1	0	0	1	2	-1	0	5	2	2	1	0	3	-1	1	1	-1
26SDA	6	SDA	S	26	DA	0.875	1.42379	24	3	0	0	0	0	1	0	3	0	2	1	1	-1	1	0	2	1	-2	1	0	1	1	1	5
26OFB	1	OFB	O	26	FB	2.33333	1.83366	24	2	5	0	0	4	1	1	1	1	2	3	6	5	1	-1	2	2	3	3	6	3	2	2	2
26FBS	2	SFB	S	26	FB	1.375	1.88386	24	0	2	-1	1	0	1	6	1	4	3	3	-1	2	1	-1	2	-1	4	0	2	0	1	4	0
27CVO	3	OCV	O	27	CV	-0.0416667	1.12208	24	2	0	0	2	0	0	0	1	-1	0	-1	0	0	-2	-1	-1	0	1	0	-3	1	0	0	1
27SCV	4	SCV	S	27	CV	-0.583333	1.58572	24	1	-1	1	0	0	-3	0	-3	-1	1	-4	0	0	0	1	0	0	-4	-2	0	1	-2	0	1
27ODA	5	ODA	O	27	DA	1	2	24	0	6	-1	1	0	0	0	1	0	1	0	3	-1	1	0	3	7	1	-1	0	0	1	0	2
27SDA	6	SDA	S	27	DA	-0.625	1.0135	24	-1	1	0	1	1	-1	1	-1	-1	-1	-2	-1	-1	-1	0	-1	0	-2	-3	-1	-1	-1	0	0
27OFB	1	OFB	O	27	FB	2.33333	1.73623	24	5	3	3	0	0	5	3	2	2	1	2	6	2	1	4	5	2	2	3	-1	1	1	2	2
27FBS	2	SFB	S	27	FB	0.958333	1.45898	24	0	0	2	-2	1	1	1	2	2	4	1	0	1	1	5	0	-1	1	0	0	1	0	1	2
28CVS	3	CVS	C	28	VS	-0.125	1.77697	24	0	0	-2	-3	0	-1	0	-2	1	1	2	4	0	1	-1	1	3	0	-1	-4	-1	-1	1	-1
28CVO	2	OCV	O	28	CV	-0.5	2.32192	24	0	-1	-3	2	5	-2	-3	3	-1	1	0	0	-5	-1	1	-3	-3	0	0	2	0	1	-4	-1
28ODA	4	ODA	O	28	DA	-0.125	1.07592	24	0	0	2	0	2	0	0	0	-2	1	0	0	0	-1	0	-1	0	0	-1	-1	0	-3	0	1
28SDA	5	SDA	S	28	DA	-0.25	1.35935	24	0	-5	0	0	-1	0	0	0	0	-1	1	0	0	0	0	-1	-1	0	0	0	1	3	0	-2
28OFB	6	OFB	O	28	FB	-1	2	24	0	-3	-4	-3	0	1	-2	1	-5	-4	1	-3	0	0	-1	-2	0	0	0	-1	-1	-1	-1	4
28SFB	1	SFB	S	28	FB	-0.125	1.51263	24	0	0	-2	-1	1	-2	1	1	-1	-1	-1	2	2	1	-2	2	0	1	2	-2	-1	-1	1	-3
29CVO	3	OCV	O	29	CV	0.0833333	1.50121	24	-1	1	0	-1	0	2	-1	2	-1	-1	1	-1	1	2	1	0	-1	-5	0	0	1	1	1	1
29SCV	4	SCV	S	29	CV	1.25	0.944089	24	0	2	1	0	1	2	1	0	3	1	1	3	2	1	1	1	2	1	1	1	3	0	0	2
29ODA	5	ODA	O	29	DA	1.16667	1.16718	24	1	2	1	1	2	1	-1	-1	2	2	1	0	1	1	4	2	3	1	1	2	1	1	-1	1
29SDA	6	SDA	S	29	DA	1.29167	1.80529	24	2	0	0	-1	1	1	1	1	1	1	2	5	5	2	2	3	-1	-3	3	3	1	0	0	2
29OFB	1	OFB	O	29	FB	0.0416667	2.05319	24	1	-4	0	-2	-1	1	-1	1	1	1	1	3	-2	0	-1	0	1	6	-1	1	0	-4	0	0
29FBS	2	SFB	S	29	FB	0	1.56038	24	0	3	-1	-1	1	-2	1	0	3	2	2	-1	-2	-1	-1	1	0	0	-2	2	-1	0	-1	-2
30CVO	2	OCV	O	30	CV	0.791667	2.10546	24	0	1	0	1	4	2	4	0	1	-1	0	3	-1	0	0	0	-5	0	0	-1	0	3	4	4
30CVS	3	SCV	S	30	CV	1.29167	1.94443	24	0	0	3	3	0	1	2	-2	0	-1	2	3	-1	2	3	-1	5	6	1	1	2	0	0	2
30ODA	4	ODA	O	30	DA	1.375	1.66322	24	0	2	3	1	0	1	0	-1	6	1	0	1	2	1	3	3	2	-1	-1	1	2	4	2	1
30SDA	5	SDA	S	30	DA	1.04167	2.17654	24	1	3	2	3	3	0	1	0	2	-1	-1	0	0	-1	0	3	-3	3	-1	7	1	2	3	-2
30OFB	6	OFB	O	30	FB	1.20833	1.84106	24	5	0	0	1	1	0	5	2	2	2	2	-2	3	-1	1	4	1	-1	1	0	3	1	0	-1
30SFB	1	SFB	S	30	FB	1.04167	1.94443	24	3	0	0	-3	0	2	0	2	1	-1	3	2	4	1	1	3	-2	-1	3	5	-1	2	0	1
31CVO	2	OCV	O	31	CV	0.5	1.81779	24	0	0	2	5	2	0	-2	2	3	-1	1	1	-1	3	0	2	-2	-2	0	-1	0	1	1	-2
31CVS	3	SCV	S	31	CV	-0.0416667	1.33447	24	-1	-2	1	-1	0	0	0	0	1	1	4	-3	0	-1	1	-1	-1	-1	1	1	0	0	0	0
31ODA	4	ODA	O	31	DA	0.958333	1.62799	24	1	0	2	3	2	1	3	2	5	2	0	0	1	1	-2	0	0	0	-2	0	-1	1	1	3
31SDA	5	SDA	S	31	DA	1.04167	1.39811	24	2	2	1	0	1	0	1	1	1	3	2	0	2	0	0	4	-3	1	1	0	0	2	3	1
31OFB	6	OFB	O	31	FB	1.29167	1.62799	24	-2	1	-1	2	1	1	1	2	2	2	1	5	3	0	1	3	0	4	0	1	2	-1	0	3
31SFB	1	SFB	S	31	FB	1.33333	1.37261	24	0	0	0	2	2	-2	2	1	3	1	2	2	5	0	1	2	1	0	2	1	3	1	2	1
33OCV	4	OCV	O	33	CV	0.625	1.31256	24	0	0	1	3	-2	-1	2	0	4	1	1	0	0	2	0	2	1	1	-1	0	0	1	0	0
33SCV	5	SCV	S	33	CV	0.666667	1.37261	24	1	3	-1	0	-1	0	2	0	4	0	0	2	1	1	0	1	0	0	3	0	1	0	1	-2
33ODA	6	ODA	O	33	DA	0.291667	0.858673	24	0	1	0	1	2	1	0	1	1	0	0	1	0	0	2	0	-1	0	-1	-1	0	-1	1	0
33SDA	1	SDA	S	33	DA	-0.208333	0.72106	24	0	0	1	-2	-1	0	-1	0	-1	0	0	0	0	0	0	1	0	-1	-1	0	-1	0	1	0
33FBO	2	OFB	O	33	FB	-0.833333	1.23945	24	0	0	-1	2	-1	0	-1	-1	0	-1	-1	-2	-3	-2	-1	-1	-2	0	-1	0	0	-4	1	-1
33SFB	3	SFB	S	33	FB	-0.5	1.56038	24	0	3	-3	0	-2	-3	0	-1	0	0	-3	-2	0	1	3	0	0	-2	-1	0	-1	-1	0	0
34OCV	4	OCV	O	34	CV	0.0416667	2.07426	24	-1	0	-5	4	0	0	-5	0	3	0	0	1	2	-1	-1	2	0	-1	1	1	1	0	-2	2
34SCV	5	SCV	S	34	CV	0.625	1.40844	24	2	-1	1	1	-2	2	0	0	2	0	1	0	-1	1	0	3	2	2	0	1	3	-2	1	-1
34ODA	6	ODA	O	34	DA	0.375	1.88386	24	-4	2	-2	1	-1	1	4	-1	1	0	1	3	3	1	-2	3	0	-1	1	1	-2	0	0	0
34SDA	1	SDA	S	34	DA	1.16667	1.78561	24	1	-2	2	0	0	0	1	2	2	3	0	6	0	1	2	5	1	-1	2	-1	2	1	1	0
34FBO	2	OFB	O	34	FB	2.25	2.40018	24	0	1	3	0	4	-2	0	2	5	3	5	-2	5	2	2	4	1	7	2	3	0	0	6	3
34SFB	3	SFB	S	34	FB	2.04167	1.92194	24	0	0	3	4	1	-2	7	3	2	3	-1	1	2	0	3	1	4	3	3	2	2	1	4	3
35OCV	4	OCV	O	35	CV	-0.75	2.02699	24	-1	0	3	-4	-2	-1	-1	-1	-1	0	-2	-4	0	1	-1	3	1	2	-4	1	-2	-4	-1	0
35SCV	5	SCV	S	35	CV	0.5	1.14208	24	1	1	-1	0	0	0	0	0	3	2	1	-1	1	0	0	1	1	1	2	0	2	-2	1	-1
35ODA	6	ODA	O	35	DA	0.125	1.2619	24	1	-1	1	-2	0	1	-1	1	1	2	3	1	-1	0	0	-1	0	0	-2	-1	-1	0	2	0
35SDA	1	SDA	S	35	DA	1.5	1.41421	24	3	3	2	4	3	1	0	1	1	1	-1	2	1	0	-1	5	1	1	2	2	1	1	1	2
35FBO	2	OFB	O	35	FB	2.95833	2.17654	24	0	1	2	0	5	4	2	3	6	3	4	0	-1	4	5	5	4	7	2	5	2	3	5	0
35SFB	3	SFB	S	35	FB	0.708333	1.65448	24	2	4	0	1	0	-2	4	1	1	0	0	0	0	2	-2	0	3	1	0	3	0	-2	0	1
36OCV	4	OCV	O	36	CV	-0.125	1.03472	24	-1	-2	0	-1	0	0	-1	-1	1	-1	0	0	2	0	-2	0	1	1	0	-1	1	1	-1	1
36SCV	5	SCV	S	36	CV	1.125	1.80127	24	0	-3	4	0	3	2	1	0	0	3	1	1	0	2	3	0	-1	2	4	2	4	0	-1	0
36ODA	6	ODA	O	36	DA	-0.166667	1.27404	24	0	1	0	-1	1	1	-2	2	-2	0	2	-1	0	-1	-1	-1	-1	-2	0	2	0	-2	0	1
36SDA	1	SDA	S	36	DA	0.916667	1.81579	24	2	1	-1	1	-2	-3	1	2	0	3	0	1	0	0	2	5	0	0	1	1	5	0	1	2
36FBO	2	OFB	O	36	FB	-0.291667	1.19707	24	0	0	0	2	0	0	-1	-1	1	-1	1	0	1	-4	-2	-1	0	0	-1	0	1	-1	0	-1
36SFB	3	SFB	S	36	FB	0.708333	1.62799	24	2	-1	0	5	0	0	0	1	-1	0	3	1	-1	4	-2	-1	1	2	0	0	1	1	1	1
37OCV	4	OCV	O	37	CV	0.0833333	1.38051	24	-1	0	0	-2	0	2	-1	-1	-2	2	1	-1	0	2	0	1	0	0	-2	-1	3	2	0	0
37SCV	5	SCV	S	37	CV	0.208333	2.04257	24	-1	4	0	0	3	-1	-1	1	-1	0	0	2	1	0	5	0	-3	1	1	-5	0	0	-1	0
37ODA	6	ODA	O	37	DA	0.25	1.51083	24	1	-1	4	0	0	-1	1	1	-1	3	1	2	-1	0	-2	1	0	1	0	0	-3	0	1	-1
37SDA	1	SDA	S	37	DA	0.375	1.78916	24	0	2	2	2	2	0	0	0	0	0	-1	0	-4	0	-1	0	-1	0	1	6	-1	2	0	0
37FBO	2	OFB	O	37	FB	0.333333	1.27404	24	0	0	-3	1	0	1	0	-1	-1	0	3	0	1	2	0	0	0	-1	0	1	1	0	3	1
37SFB	3	SFB	S	37	FB	0.375	2.18319	24	0	2	1	6	1	-1	1	2	1	1	0	0	-7	1	0	-1	1	0	1	1	2	0	-1	-2
38OCV	4	OCV	O	38	CV	0.291667	2.07426	24	0	1	3	1	-1	1	0	0	2	1	-4	-1	2	2	-2	-1	1	1	-6	2	1	3	0	1
38SCV	5	SCV	S	38	CV	0.291667	1.5458	24	0	2	-1	0	-4	0	2	0	-2	0	1	2	1	0	0	-1	0	2	4	0	0	0	1	0
38ODA	6	ODA	O	38	DA	-0.458333	1.61458	24	0	3	0	0	0	-1	-1	0	1	0	1	0	-3	-1	0	1	-1	-5	1	-1	-2	0	0	-3
38SDA	1	SDA	S	38	DA	-0.333333	1.34056	24	-2	-1	-2	0	-1	-1	1	0	0	-2	1	0	-3	1	-2	0	0	-1	0	3	0	1	1	-1
38FBO	2	OFB	O	38	FB	2.25	2.382	24	0	4	3	-2	6	0	2	2	-2	-1	4	3	-1	4	1	4	1	5	4	6	2	2	5	2
38SFB	3	SFB	S	38	FB	0.583333	1.88626	24	2	1	1	0	3	1	0	0	1	-1	3	2	4	-1	0	0	1	-5	-1	1	1	3	-2	0
39OCV	4	OCV	O	39	CV	-0.708333	1.60106	24	-2	-1	-3	-3	-2	0	0	0	0	-2	0	-3	1	0	-2	2	1	-1	0	-1	3	-1	-3	0
39SCV	5	SCV	S	39	CV	0.916667	2.26345	24	2	0	2	3	3	-1	2	1	1	-2	0	0	-1	1	1	2	8	2	-4	2	-2	1	0	1
39ODA	6	ODA	O	39	DA	0.625	1.61009	24	3	0	4	1	1	-2	0	0	-1	3	0	3	-1	-1	3	1	0	2	-1	-1	0	1	0	0
39SDA	1	SDA	S	39	DA	0.958333	2.0319	24	4	1	-1	4	0	1	0	1	-1	2	2	0	5	1	-4	4	0	0	2	-2	0	1	2	1
39FBO	2	OFB	O	39	FB	1.5	1.50362	24	0	1	0	-1	2	3	3	0	3	2	5	1	1	3	0	2	1	4	3	0	1	1	1	0
39SFB	3	SFB	S	39	FB	1.83333	2.16025	24	0	1	3	0	1	1	8	5	0	0	2	1	3	3	3	1	3	6	1	-1	1	1	2	-1
40OCV	4	OCV	O	40	CV	-0.5	0.884652	24	-1	-1	0	-3	0	-1	0	0	0	2	-1	-1	-1	0	0	0	0	-1	-1	0	0	-1	-1	-1
40SCV	5	SCV	S	40	CV	-0.125	1.22696	24	0	0	1	1	-4	-1	-1	0	0	-1	1	1	-2	0	-1	1	1	-1	0	0	2	0	0	0
40ODA	6	ODA	O	40	DA	-0.208333	1.61458	24	1	-1	-4	2	0	-2	-1	2	-1	-1	0	0	0	1	1	-4	1	2	1	0	-1	1	-1	-1
40SDA	1	SDA	S	40	DA	0.875	1.15392	24	1	4	-1	3	0	1	2	2	0	0	-1	0	1	1	0	1	1	0	2	0	1	1	1	1
40FBO	2	OFB	O	40	FB	-0.208333	1.41357	24	0	0	-1	0	-1	-1	0	-1	0	0	0	0	2	-1	0	0	-5	2	1	2	0	0	-2	0
40SFB	3	SFB	S	40	FB	0.5	1.81779	24	6	-2	1	-1	2	0	1	1	1	-1	2	0	0	0	-2	1	0	2	-2	2	0	3	-1	-1
41OCV	5	OCV	O	41	CV	0.375	1.37722	24	-1	0	1	1	2	1	1	1	2	-1	0	3	-2	0	2	0	1	0	2	0	0	-1	0	-3
41SCV	6	SCV	S	41	CV	0.833333	1.20386	24	0	2	0	0	0	0	0	0	1	-1	1	4	3	1	1	-1	1	2	2	0	1	1	0	2
41ODA	1	ODA	O	41	DA	-0.208333	1.47381	24	0	-1	-3	-1	-3	0	-1	0	-1	0	0	2	-2	0	3	1	-1	1	1	-2	1	1	1	-1
41SDA	2	SDA	S	41	DA	-0.416667	1.47196	24	0	-1	-2	3	-2	-2	2	-1	1	-3	0	0	-1	-1	2	0	-3	0	0	0	-1	0	0	-1
41OFB	3	OFB	O	41	FB	0.25	1.45213	24	0	-1	-1	-1	0	1	0	0	0	-1	-2	1	-1	2	2	-1	-2	2	0	2	1	4	1	0
41SFB	4	SFB	S	41	FB	1.125	2.02833	24	1	-1	1	2	3	3	1	0	-1	0	4	5	1	0	1	5	2	-1	2	0	1	-4	0	2
42OCV	5	OCV	O	42	CV	1.41667	1.71735	24	2	0	1	1	-1	2	2	0	1	2	-3	1	2	1	2	4	1	1	5	5	2	1	2	0
42SCV	6	SCV	S	42	CV	-1.41667	1.83958	24	-5	-1	0	-3	-2	1	-1	-2	-2	-2	-4	-1	-2	-1	0	-2	1	2	0	-2	-1	0	-1	-6
42ODA	1	ODA	O	42	DA	1.25	1.25974	24	3	3	3	0	-1	1	1	1	1	1	1	1	0	1	2	2	1	5	1	0	1	0	1	1
42SDA	2	SDA	S	42	DA	1.70833	1.80529	24	0	3	2	-3	4	3	4	1	1	3	-1	0	2	0	3	4	4	0	1	3	1	1	2	3
42OFB	3	OFB	O	42	FB	1.16667	1.60615	24	0	0	1	1	-1	1	6	2	1	1	3	2	3	2	-1	-1	0	2	-1	2	2	0	2	1
42SFB	4	SFB	S	42	FB	2.33333	1.85722	24	2	1	2	7	4	2	0	2	1	2	4	4	3	-1	3	4	2	4	5	2	1	1	-1	2
43CVO	2	OCV	O	43	CV	-0.625	1.99592	24	0	0	0	0	0	-3	-5	-4	2	0	1	0	0	2	-3	2	-1	1	0	0	-1	0	-5	-1
43CVS	3	SCV	S	43	CV	0.208333	1.66757	24	0	1	-1	1	0	0	0	0	2	-1	3	0	0	-2	0	0	2	5	0	-2	0	-3	-1	1
43ODA	4	ODA	O	43	DA	0.208333	1.47381	24	0	0	1	0	-2	-1	-1	0	4	1	0	-1	2	1	3	-2	0	-1	-1	0	-1	1	0	2
43SDA	5	SDA	S	43	DA	0.708333	1.60106	24	1	0	0	0	-1	1	1	0	2	-2	3	0	0	0	0	0	1	0	6	0	0	2	3	0
43OFB	6	OFB	O	43	FB	1.25	1.48177	24	-1	1	2	0	1	1	2	1	5	2	0	1	5	1	1	3	1	2	1	1	1	0	-1	0
43SFB	1	SFB	S	43	FB	-0.333333	1.09014	24	0	0	-1	2	-3	0	-1	0	-2	0	0	0	-1	0	0	-2	0	1	1	-1	1	0	-1	-1
44OCV	5	OCV	O	44	CV	-0.458333	1.41357	24	0	-1	0	-1	-3	1	1	0	-1	-1	0	-1	2	1	-2	-1	2	0	-4	-2	0	-1	0	0
44SCV	6	SCV	S	44	CV	-1.08333	1.24819	24	-2	1	-2	-1	0	0	-2	-1	-1	-2	-4	-2	-3	-1	0	0	-3	-1	0	-1	-1	-1	0	1
44ODA	1	ODA	O	44	DA	-0.0416667	1.33447	24	0	-3	-1	-1	0	-1	-2	0	1	0	3	1	2	0	0	0	-1	2	-1	-1	0	1	1	-1
44SDA	2	SDA	S	44	DA	-0.25	1.53934	24	0	0	1	2	-1	0	0	1	2	0	-1	1	0	0	-1	-3	0	0	-5	-1	-1	-1	-1	2
44OFB	3	OFB	O	44	FB	0.875	1.62354	24	0	3	2	-2	0	2	5	2	2	0	2	1	2	-1	-1	0	0	-1	-1	2	0	0	2	2
44SFB	4	SFB	S	44	FB	1.16667	1.46456	24	-1	1	2	2	2	1	2	2	0	1	5	1	-1	0	-1	1	1	2	3	3	2	-1	0	1
45OCV	5	OCV	O	45	CV	0.958333	1.82921	24	1	2	2	2	1	0	3	-2	1	0	0	-1	1	0	0	3	0	-1	2	7	-1	2	0	1
45SCV	6	SCV	S	45	CV	-0.583333	1.63964	24	-3	-1	1	-1	0	-2	0	0	-2	1	-1	2	-5	-1	0	0	1	-2	0	-1	-1	3	-1	-1
45ODA	1	ODA	O	45	DA	1.5	1.86501	24	4	-1	-1	5	2	0	1	0	2	2	4	1	2	2	0	1	0	1	-1	6	0	3	1	2
45SDA	2	SDA	S	45	DA	2.08333	2.2247	24	0	2	2	-3	3	1	1	0	2	3	3	0	4	5	-1	4	6	6	4	2	1	0	4	1
45OFB	3	OFB	O	45	FB	0.541667	1.91059	24	1	3	0	-4	0	4	2	0	1	0	2	1	1	0	-2	-1	-3	2	3	1	-1	2	-1	2
45SFB	4	SFB	S	45	FB	2.04167	1.96666	24	2	0	3	3	3	4	1	1	6	0	4	4	0	1	-1	2	0	3	4	0	4	0	0	5
46OCV	5	OCV	O	46	CV	1.79167	1.76879	24	3	2	1	-1	1	0	1	1	3	5	1	1	4	2	3	2	4	2	1	6	-1	0	0	2
46SCV	6	SCV	S	46	CV	0.666667	1.78561	24	6	1	-1	-4	0	1	1	3	1	0	1	0	1	1	0	1	0	1	0	1	2	2	0	-2
46ODA	1	ODA	O	46	DA	1.33333	1.43456	24	1	2	1	2	1	-1	1	3	2	0	3	2	5	0	-1	3	1	1	1	-1	1	1	1	3
46SDA	2	SDA	S	46	DA	1	1.69398	24	0	1	-2	1	-1	-1	3	3	1	3	2	1	-1	0	0	2	2	5	-1	0	2	0	1	3
46OFB	3	OFB	O	46	FB	1.04167	1.73153	24	0	1	2	4	2	2	4	-1	0	-1	2	1	2	-3	1	1	0	1	2	1	1	4	1	-2
46SFB	4	SFB	S	46	FB	1.08333	1.86307	24	0	1	1	0	0	-1	0	0	3	0	2	1	1	1	5	3	2	4	3	1	2	-4	-1	2
47OCV	5	OCV	O	47	CV	0.875	1.6501	24	0	0	2	0	3	1	0	0	3	1	0	0	3	0	0	2	6	1	-1	-2	1	0	1	0
47SCV	6	SCV	S	47	CV	2	1.61515	24	4	1	2	3	1	2	3	2	5	5	2	4	3	1	1	3	2	2	-2	1	1	2	0	0
47ODA	1	ODA	O	47	DA	1.41667	1.10007	24	2	3	1	0	2	2	1	2	1	3	0	3	1	0	-1	0	2	1	3	2	1	2	1	2
47SDA	2	SDA	S	47	DA	-0.208333	1.69344	24	0	0	-2	-3	1	-2	0	4	2	0	1	1	2	-1	-3	-1	-1	0	0	-1	0	1	-3	0
47OFB	3	OFB	O	47	FB	1.95833	2.17654	24	0	3	4	6	0	2	0	0	1	0	3	3	3	6	0	0	4	5	3	1	1	-2	4	0
47SFB	4	SFB	S	47	FB	1.125	1.07592	24	1	0	0	1	1	0	0	1	2	2	0	1	0	1	3	3	1	2	3	1	1	0	0	3
48CVO	3	OCV	O	48	CV	-0.375	1.86063	24	0	0	-1	0	0	2	0	-1	1	0	0	0	3	-5	0	0	-4	2	-2	-1	2	-2	0	-3
48SCV	4	SCV	S	48	CV	-0.375	1.27901	24	-1	0	-1	0	-3	-1	-1	0	3	2	-1	0	0	0	1	-1	0	-2	-1	0	1	-2	-1	-1
48ODA	5	ODA	O	48	DA	0.291667	1.5458	24	1	4	0	1	4	0	-1	0	1	-1	0	-1	0	1	0	0	0	0	-1	-2	3	0	0	-2
48SDA	6	SDA	S	48	DA	1.125	1.39292	24	2	4	1	2	0	1	1	1	0	-1	1	0	2	0	2	5	0	0	1	1	1	0	0	3
48OFB	1	OFB	O	48	FB	1.04167	1.62799	24	2	0	3	0	-1	1	2	2	0	-1	5	3	-2	0	1	-1	1	0	0	1	3	2	2	2
48FBS	2	SFB	S	48	FB	1	1.56038	24	0	1	2	-3	4	-1	3	0	3	1	2	1	0	1	1	1	2	0	0	0	0	3	3	0
49CVO	3	OCV	O	49	CV	-0.125	0.797414	24	0	0	0	0	0	-1	0	0	-1	0	-1	0	0	2	1	-1	-1	0	-2	0	1	0	0	0
49SCV	4	SCV	S	49	CV	1.04167	1.33447	24	0	0	1	4	-1	1	0	1	1	3	0	0	2	1	2	-1	2	-1	0	2	3	2	2	1
49ODA	5	ODA	O	49	DA	0.458333	1.5598	24	0	1	4	0	-2	1	1	0	1	1	-2	0	0	0	0	0	4	-2	0	1	0	3	1	-1
49SDA	6	SDA	S	49	DA	-0.625	1.37722	24	-1	-2	-1	1	1	-1	-2	-1	0	-2	1	-2	-2	-2	0	1	1	-4	0	1	-1	0	-1	1
49OFB	1	OFB	O	49	FB	1.5	1.38313	24	3	0	1	1	3	1	0	1	2	0	-1	0	4	0	3	3	2	1	2	1	3	3	3	0
49FBS	2	SFB	S	49	FB	0.0416667	1.16018	24	0	1	0	-2	-1	1	1	2	0	0	1	-1	0	-2	0	1	-3	1	0	1	0	1	0	0
50OCV	5	OCV	O	50	CV	0.833333	1.37261	24	1	2	1	2	5	0	0	0	1	1	0	1	1	-1	0	1	1	-2	1	3	2	0	0	0
50SCV	6	SCV	S	50	CV	-0.833333	1.8098	24	-5	-2	-3	-1	-1	0	0	-2	-1	1	0	0	-1	1	0	0	-2	-3	1	1	2	0	0	-5
50ODA	1	ODA	O	50	DA	0.0416667	1.36666	24	1	2	-3	1	-1	1	0	-2	0	1	1	-2	-2	0	1	0	-1	0	1	2	0	0	-1	2
50SDA	2	SDA	S	50	DA	0.625	1.27901	24	0	1	2	3	-3	0	2	2	0	-1	1	1	0	1	2	0	2	1	-1	1	0	0	1	0
50OFB	3	OFB	O	50	FB	0.75	1.35935	24	-1	1	2	3	2	1	1	2	0	-2	0	0	1	3	3	0	-1	2	-1	0	1	1	0	0
50SFB	4	SFB	S	50	FB	0.708333	1.30148	24	0	1	-1	0	0	2	0	1	1	-1	2	0	-1	1	3	1	0	2	2	0	0	4	1	-1
51CVO	3	OCV	O	51	CV	-0.541667	1.81729	24	0	2	0	1	0	-3	0	0	0	0	-1	-1	0	-3	-2	-1	-6	2	-3	0	2	0	0	0
51SCV	4	SCV	S	51	CV	0.166667	2.31567	24	2	0	0	6	-4	0	1	0	2	2	2	-4	-3	-1	1	-1	-1	-2	-1	0	2	3	2	-2
51ODA	5	ODA	O	51	DA	1.375	1.52693	24	1	1	1	2	0	1	0	1	1	3	3	-1	1	1	0	4	4	-1	4	0	0	3	3	1
51SDA	6	SDA	S	51	DA	1.625	2.06023	24	4	-1	0	3	0	0	5	2	1	0	1	0	4	1	3	6	0	3	0	3	2	-2	0	4
51OFB	1	OFB	O	51	FB	0.833333	1.6594	24	1	0	1	-4	3	-2	1	0	1	2	1	-1	2	0	0	3	2	3	1	1	3	0	0	2
51FBS	2	SFB	S	51	FB	1.20833	1.50302	24	0	3	-1	1	1	0	3	-1	2	2	2	0	0	-1	3	2	1	0	0	3	0	3	4	2
52CVO	3	OCV	O	52	CV	-0.291667	1.80529	24	-1	-1	1	-3	0	2	0	-2	-1	0	1	-2	0	5	-2	0	-3	0	-1	1	0	-3	1	1
52SCV	4	SCV	S	52	CV	0.958333	1.39811	24	1	0	1	2	0	-2	1	1	4	1	2	1	1	-1	2	3	1	-1	2	1	3	1	0	-1
52ODA	5	ODA	O	52	DA	-1	1.79371	24	-1	-3	-1	0	0	0	0	-2	-3	-2	0	-3	-1	-2	0	-1	-1	-3	-1	-5	-1	1	4	1
52SDA	6	SDA	S	52	DA	0.625	1.13492	24	-1	1	1	1	0	1	-1	1	1	2	2	1	2	0	1	-3	1	0	2	0	0	1	1	1
52OFB	1	OFB	O	52	FB	1.58333	1.79169	24	4	0	1	1	4	1	2	0	1	0	3	0	6	1	0	4	-1	-1	1	4	2	1	2	2
52FBS	2	SFB	S	52	FB	1.20833	2.02117	24	0	2	2	2	1	0	1	-1	-2	0	5	0	1	1	0	0	4	7	0	0	0	1	4	1
53OCV	5	OCV	O	53	CV	0.458333	1.35066	24	2	-2	0	0	1	0	0	1	0	2	1	1	1	0	0	2	1	-1	-3	2	-1	0	1	3
53SCV	6	SCV	S	53	CV	1.04167	2.21613	24	2	-3	0	-2	0	1	6	1	3	1	2	5	3	1	0	4	3	-2	1	0	0	0	1	-2
53ODA	1	ODA	O	53	DA	1.29167	1.62799	24	3	3	4	-1	2	0	0	1	0	2	1	-1	4	2	3	-1	1	-1	3	3	1	2	0	0
53SDA	2	SDA	S	53	DA	2.20833	1.95558	24	0	3	3	-1	1	2	5	2	1	4	0	3	4	2	-1	5	2	7	2	3	0	1	2	3
53OFB	3	OFB	O	53	FB	0.0833333	1.81579	24	-1	1	3	-3	-2	-1	0	1	0	-1	3	1	1	-1	-1	1	3	-3	1	0	-2	-2	2	2
53SFB	4	SFB	S	53	FB	0.875	1.96297	24	4	0	1	-1	2	-1	0	1	-1	0	2	4	1	-1	4	0	-2	4	-3	0	3	1	1	2
54CVO	3	OCV	O	54	CV	-1.25	1.42188	24	-2	0	-1	-5	0	-1	0	0	-1	-1	0	-1	-2	-2	-4	-1	-1	0	-2	-1	1	-4	-1	-1
54SCV	4	SCV	S	54	CV	0.625	1.49819	24	2	2	2	-1	-2	-1	2	0	4	1	1	0	0	0	2	-1	0	2	1	-1	0	0	3	-1
54ODA	5	ODA	O	54	DA	0.375	1.24455	24	1	3	1	2	2	1	0	0	0	0	0	1	0	-1	0	-2	0	0	0	-2	2	-1	2	0
54SDA	6	SDA	S	54	DA	0.0833333	1.34864	24	2	-2	0	-1	0	0	0	-1	0	2	1	0	-2	0	1	1	-1	1	-2	-1	0	3	-1	2
54OFB	1	OFB	O	54	FB	-0.375	1.49819	24	0	0	-1	2	-1	0	-2	-1	-1	1	-1	-1	4	0	0	0	-1	-4	-1	-1	1	0	-2	0
54FBS	2	SFB	S	54	FB	1.20833	1.35066	24	0	2	1	-1	1	2	3	4	4	-1	0	1	1	3	1	1	1	0	0	1	0	2	1	2
55CVO	3	OCV	O	55	CV	-0.125	1.75233	24	1	-3	-1	-1	0	-1	-1	2	1	1	3	-1	-1	3	-3	0	-1	2	-1	-3	2	-1	1	-1
55SCV	4	SCV	S	55	CV	0.916667	1.71735	24	3	1	-1	0	1	1	0	1	1	0	4	3	5	1	-1	0	3	-3	1	0	0	1	0	1
55ODA	5	ODA	O	55	DA	0.458333	1.21509	24	0	0	2	2	0	1	-1	0	-2	0	0	0	0	0	0	0	3	2	1	0	1	3	0	-1
55SDA	6	SDA	S	55	DA	0	1.35133	24	-1	1	0	-1	0	0	0	0	-1	-3	0	3	-1	-1	1	1	-1	1	0	1	0	-2	0	3
55OFB	1	OFB	O	55	FB	1.25	1.98363	24	1	0	0	3	-1	3	4	3	4	-2	0	6	4	0	1	0	2	0	2	0	1	0	0	-1
55FBS	2	SFB	S	55	FB	1	1.88818	24	0	1	-1	-2	0	6	0	1	4	3	1	0	1	2	1	5	0	0	0	2	0	1	-1	0
56CVO	3	OCV	O	56	CV	1.08333	2.56933	24	2	3	1	7	0	0	1	0	1	0	-2	-3	2	5	-2	1	-1	6	2	5	0	-1	0	-1
56SCV	4	SCV	S	56	CV	0.541667	1.5598	24	-1	1	0	-3	1	2	2	1	3	0	0	3	0	0	1	0	0	-2	1	0	0	1	4	-1
56ODA	5	ODA	O	56	DA	0.958333	2.13621	24	-1	4	5	1	-2	1	1	2	2	1	-2	1	1	1	0	-1	4	-1	-1	4	-1	0	5	-1
56SDA	6	SDA	S	56	DA	-0.125	1.39292	24	1	0	1	0	0	0	-1	-2	-1	-4	1	2	-1	2	-1	2	0	-1	0	1	-1	-1	-1	1
56OFB	1	OFB	O	56	FB	0.916667	1.47196	24	-1	0	2	0	4	-1	3	2	0	1	0	2	-2	0	1	1	1	2	1	3	-1	2	0	2
56FBS	2	SFB	S	56	FB	-0.333333	1.23945	24	0	1	-2	2	-3	0	0	-2	0	-1	1	-1	0	0	0	1	-1	-3	0	-1	0	0	0	1
57CVO	3	OCV	O	57	CV	0.0833333	0.928611	24	-2	1	0	0	0	1	0	0	0	0	1	1	0	2	-2	0	-1	1	-1	0	1	0	0	0
57SCV	4	SCV	S	57	CV	0.416667	1.69184	24	0	0	0	-3	-1	0	-1	1	5	0	0	0	0	0	3	0	0	2	-2	1	2	-1	1	3
57ODA	5	ODA	O	57	DA	0.583333	1.31601	24	0	4	2	1	1	1	1	0	1	1	1	1	2	0	0	1	0	0	1	-2	0	1	0	-3
57SDA	6	SDA	S	57	DA	-0.791667	1.21509	24	-3	-2	0	-2	0	0	-1	-1	-1	-4	1	1	-1	0	1	-1	-1	-1	-1	-1	0	-2	0	0
57OFB	1	OFB	O	57	FB	0.291667	1.23285	24	1	0	1	-1	0	-1	2	1	-1	3	1	0	2	0	0	0	1	-3	1	0	-1	0	1	0
57FBS	2	SFB	S	57	FB	-1.125	2.30901	24	0	-1	0	1	-3	2	-3	-1	-7	-1	1	1	-1	-1	-3	-1	-3	1	0	0	0	-2	-7	1
58OCV	6	OCV	O	58	CV	1.70833	1.87615	24	8	1	0	1	2	1	0	2	3	3	3	0	1	1	1	3	1	4	-1	1	0	1	1	4
58SCV	1	SCV	S	58	CV	0.166667	1.34056	24	0	-1	1	-2	-1	1	0	-1	1	1	1	3	0	1	1	0	0	0	1	-4	1	1	0	0
58ODA	2	ODA	O	58	DA	0.291667	1.16018	24	0	2	-1	-2	2	2	0	1	1	-2	1	1	0	2	0	-1	0	0	1	0	0	1	0	-1
58SDA	3	SDA	S	58	DA	1.16667	1.43456	24	0	-2	0	3	1	1	0	-1	2	2	3	1	1	2	1	4	0	3	2	0	1	3	1	0
58OFB	4	OFB	O	58	FB	-0.166667	1.55106	24	1	0	-4	-1	1	0	-1	1	1	1	4	0	-1	1	0	-2	0	-2	-1	0	-1	1	-2	0
58SFB	5	SFB	S	58	FB	0.291667	1.39811	24	-2	2	1	-1	1	0	2	0	0	-3	3	0	0	0	0	1	3	0	-1	0	1	-1	1	0
59OCV	6	OCV	O	59	CV	1.66667	1.9708	24	6	3	1	0	0	3	6	1	0	1	3	-1	4	2	1	0	0	4	1	2	0	-1	3	1
59SCV	1	SCV	S	59	CV	1.125	1.985	24	0	6	3	1	1	1	1	2	2	0	0	4	-2	0	1	-1	-1	5	-1	3	0	1	-1	2
59ODA	2	ODA	O	59	DA	0.625	1.52693	24	0	1	2	-2	3	-1	-1	2	-1	1	4	2	3	1	0	-1	1	1	1	1	0	-1	-1	0
59SDA	3	SDA	S	59	DA	1.75	1.87083	24	-1	-1	2	2	1	0	5	1	1	2	1	-2	2	2	3	-1	2	4	3	3	1	5	3	4
59OFB	4	OFB	O	59	FB	-0.0833333	1.41165	24	0	0	-2	2	0	2	0	1	-1	1	-1	-2	1	1	0	0	1	2	-4	0	-1	-1	0	-1
59SFB	5	SFB	S	59	FB	0.625	1.43898	24	2	3	1	-1	1	1	1	1	2	0	1	0	-1	2	2	3	1	-1	-2	-2	0	0	2	-1
60OCV	6	OCV	O	60	CV	0.0416667	1.26763	24	-2	-1	1	0	0	-1	0	-2	0	2	-1	0	0	0	0	1	-2	3	1	0	0	2	-1	1
60SCV	1	SCV	S	60	CV	0.125	1.2619	24	2	3	1	0	0	1	1	0	-1	0	1	-1	0	-1	0	-2	0	-1	0	-3	1	0	1	1
60ODA	2	ODA	O	60	DA	-0.125	2.00678	24	0	-1	3	0	0	-1	-7	0	0	0	1	0	0	1	-1	2	4	0	0	-2	-1	1	-2	0
60SDA	3	SDA	S	60	DA	0.291667	1.75646	24	-1	1	-1	-5	1	0	1	-1	0	0	1	1	0	-2	0	3	2	0	2	-1	0	1	1	4
60OFB	4	OFB	O	60	FB	0.333333	1.46456	24	-1	0	0	0	0	-1	0	1	0	1	0	-2	-1	1	0	1	1	1	1	0	1	-1	6	0
60SFB	5	SFB	S	60	FB	0.125	1.2959	24	1	1	2	1	-1	0	0	-1	0	1	-1	1	-1	0	2	-2	-1	-1	1	3	-2	-1	1	0
61OCV	6	OCV	O	61	CV	0.541667	1.38247	24	-1	1	1	1	0	0	-1	0	0	1	0	1	0	0	0	-3	2	1	3	0	1	4	0	2
61SCV	1	SCV	S	61	CV	-0.0416667	1.19707	24	-1	-2	2	1	1	0	-2	0	1	0	-1	-1	0	0	-2	0	-1	-1	0	1	2	0	0	2
61ODA	2	ODA	O	61	DA	0.833333	1.711	24	0	0	3	-1	1	1	0	0	-2	0	-1	1	1	1	0	2	7	0	1	0	1	1	2	2
61SDA	3	SDA	S	61	DA	0.416667	1.17646	24	1	2	-1	0	-1	0	0	0	-1	0	0	0	1	1	2	1	0	2	0	0	0	-1	0	4
61OFB	4	OFB	O	61	FB	0.833333	1.30773	24	0	-1	3	2	0	1	0	1	-1	0	2	3	0	-1	0	1	0	0	0	1	2	3	3	1
61SFB	5	SFB	S	61	FB	-0.208333	1.25036	24	-2	0	1	-1	2	-1	0	1	-1	1	-2	1	0	-1	1	2	-3	-1	0	-1	0	-1	0	0
62OCV	4	OCV	O	62	CV	0	1.31876	24	0	0	-1	2	2	2	1	0	2	0	0	0	1	0	-1	-2	0	-2	-1	0	-1	1	-3	0
62SCV	5	SCV	S	62	CV	0.291667	1.26763	24	0	0	0	-1	3	1	1	0	0	0	0	2	-1	0	0	1	0	0	4	0	-2	0	0	-1
62ODA	6	ODA	O	62	DA	0.416667	1.1389	24	-1	1	1	-1	1	-2	-1	3	0	1	1	2	0	0	1	1	1	0	2	0	-1	1	0	0
62SDA	1	SDA	S	62	DA	1	1.64184	24	1	0	0	4	1	2	2	-1	2	2	4	-1	-1	0	0	4	1	-2	0	0	2	2	2	0
62FBO	2	OFB	O	62	FB	-0.208333	1.31807	24	0	0	0	-1	0	-3	0	1	-2	3	0	-1	0	0	-1	-1	2	0	0	-1	0	2	-1	-2
62SFB	3	SFB	S	62	FB	0.0833333	1.34864	24	0	2	0	0	0	0	-1	-1	2	0	0	1	-2	-3	-1	0	0	-1	2	1	1	-1	0	3
64OCV	4	OCV	O	64	CV	1.04167	1.62799	24	0	0	0	0	3	-3	0	2	1	1	-1	2	0	2	0	2	2	2	3	0	2	5	2	0
64SCV	5	SCV	S	64	CV	-0.958333	1.36666	24	0	-2	0	-4	-3	-1	0	-1	-1	-1	-1	2	1	0	0	1	-3	-1	-2	-2	-2	-1	-1	-1
64ODA	6	ODA	O	64	DA	1.16667	1.6594	24	4	0	2	-2	1	0	2	1	3	3	3	0	4	1	0	1	-2	3	-1	0	1	1	1	2
64SDA	1	SDA	S	64	DA	-0.333333	1.37261	24	-2	0	0	-1	1	3	-2	0	2	-1	-2	0	0	-1	-2	0	1	0	-1	-2	-1	-2	1	1
64FBO	2	OFB	O	64	FB	0.666667	1.6854	24	0	0	0	1	3	0	-1	2	1	4	0	1	3	3	-1	0	0	-4	0	2	0	0	0	2
64SFB	3	SFB	S	64	FB	0.625	1.76469	24	0	1	3	-2	0	1	4	1	0	1	0	0	0	0	-1	0	6	2	0	1	1	0	-1	-2
66OCV	4	OCV	O	66	CV	-0.333333	1.711	24	-3	-1	0	-2	-1	-1	4	-1	-2	0	0	0	0	-2	3	1	0	-1	-3	0	-2	2	1	0
66SCV	5	SCV	S	66	CV	0.0833333	2.18526	24	-1	-2	-1	2	2	0	0	0	4	1	1	1	-1	0	0	2	3	-1	-7	0	2	-3	0	0
66ODA	6	ODA	O	66	DA	0.5	1.06322	24	0	-3	2	1	1	0	2	1	0	2	0	1	0	0	1	1	1	-1	1	1	0	0	1	0
66SDA	1	SDA	S	66	DA	0.291667	1.16018	24	0	0	1	0	2	0	1	2	3	1	-1	-1	0	-1	1	-2	1	0	0	1	-1	0	1	-1
66FBO	2	OFB	O	66	FB	0.125	1.2619	24	0	-1	-1	2	1	-1	0	-3	0	0	-1	-2	3	1	1	1	1	0	0	0	0	0	1	1
66SFB	3	SFB	S	66	FB	-0.208333	2.04257	24	1	2	-1	-2	0	0	0	1	0	-2	4	1	-4	2	0	-1	3	-1	-4	-4	1	-1	0	0
67OCV	4	OCV	O	67	CV	0.625	1.40844	24	1	0	3	-3	0	1	0	0	4	0	0	0	-1	0	1	1	2	1	-1	1	2	2	0	1
67SCV	5	SCV	S	67	CV	0.125	1.191	24	1	-2	-1	-1	1	1	0	0	1	0	0	1	0	0	0	3	0	1	1	0	-1	-3	1	0
67ODA	6	ODA	O	67	DA	-0.166667	1.52277	24	-1	0	1	-2	-1	0	0	-1	0	-2	1	-3	-1	1	0	3	1	3	1	-1	-2	-2	0	1
67SDA	1	SDA	S	67	DA	0.875	1.15392	24	-1	0	1	2	-1	0	3	1	1	1	0	3	2	1	0	3	1	0	0	1	2	0	0	1
67FBO	2	OFB	O	67	FB	0.416667	1.10007	24	0	-1	-1	0	4	0	-1	1	0	0	0	1	1	2	1	1	1	0	0	1	0	-1	0	1
67SFB	3	SFB	S	67	FB	0.208333	1.06237	24	0	2	0	0	0	1	0	2	-1	1	0	-1	1	1	-2	1	-1	1	-1	0	0	-1	0	2
69OCV	6	OCV	O	69	CV	0.541667	1.64129	24	0	0	2	0	0	1	0	0	1	0	-2	6	1	-1	0	-2	2	-1	1	1	0	3	1	0
69SCV	1	SCV	S	69	CV	0.0833333	1.81579	24	0	-2	-1	1	-2	1	-1	2	1	2	-3	3	4	0	-1	-2	-1	0	-2	3	1	0	-1	0
69ODA	2	ODA	O	69	DA	1.58333	1.5299	24	0	1	2	2	4	2	-3	1	2	3	2	0	1	2	3	3	3	2	0	3	0	2	0	3
69SDA	3	SDA	S	69	DA	-0.208333	1.74404	24	0	-2	-2	-1	-1	0	-4	-1	0	1	-1	2	0	-1	1	2	2	-4	1	1	2	2	-1	-1
69OFB	4	OFB	O	69	FB	1.91667	1.93181	24	2	-1	-1	3	2	1	1	2	5	0	5	5	1	0	3	0	1	0	2	3	3	1	6	2
69SFB	5	SFB	S	69	FB	1.08333	1.90917	24	0	1	0	-1	0	2	1	1	4	4	4	1	-1	0	3	-4	0	1	2	3	1	3	2	-1
71OCV	6	OCV	O	71	CV	-1.41667	1.63964	24	-2	-1	0	1	-2	0	-5	-2	-3	-4	-1	-1	-1	-3	0	0	0	1	1	-2	-1	-3	-3	-3
71SCV	1	SCV	S	71	CV	-0.625	1.13492	24	1	-1	0	-3	1	-1	0	0	0	1	-3	-1	0	-1	-1	-1	-1	0	-1	-3	0	0	-1	0
71ODA	2	ODA	O	71	DA	-0.375	1.95187	24	0	-1	-4	-3	-2	-4	0	-1	-1	2	2	-1	-1	-1	2	0	3	-3	0	0	0	0	1	3
71SDA	3	SDA	S	71	DA	0	1.41421	24	0	2	-1	3	-1	0	-3	0	-1	0	0	0	1	-2	3	0	1	0	1	0	0	-2	-1	0
71OFB	4	OFB	O	71	FB	0.458333	1.41357	24	1	-1	1	0	1	2	1	-1	2	0	1	0	0	1	1	4	1	-3	0	1	-1	-1	2	-1
71SFB	5	SFB	S	71	FB	-1.08333	1.88626	24	-2	-1	2	1	-5	0	-1	0	-2	-2	-1	0	0	-1	0	1	-6	-2	2	-2	-2	-3	-1	-1
72OCV	6	OCV	O	72	CV	0.666667	1.0495	24	1	2	2	1	0	0	0	0	2	2	1	0	1	0	-1	2	-1	2	1	-1	1	1	-1	1
72SCV	1	SCV	S	72	CV	0.458333	1.41357	24	-1	-1	0	0	2	1	0	1	2	-1	3	-1	0	0	2	-2	1	1	0	-1	1	4	0	0
72ODA	2	ODA	O	72	DA	1.5	1.79371	24	0	2	2	2	3	2	3	1	4	1	1	0	0	3	0	1	-3	-1	4	2	0	1	3	5
72SDA	3	SDA	S	72	DA	0.416667	1.41165	24	0	0	0	1	0	0	5	0	0	0	0	0	0	0	2	0	1	1	-2	2	2	1	-1	-2
72OFB	4	OFB	O	72	FB	0.5	1.50362	24	0	0	2	1	0	-1	0	1	-2	0	2	1	0	1	2	4	0	0	1	0	1	-3	-1	3
72SFB	5	SFB	S	72	FB	-0.0833333	1.79169	24	1	0	2	-1	2	1	0	1	-1	0	3	-1	1	0	2	-1	-4	-1	-5	-1	-1	1	0	0
73OCV	4	OCV	O	73	CV	1.04167	1.87615	24	-1	1	0	2	-4	1	1	0	4	2	2	3	2	1	0	6	1	2	-1	1	0	0	1	1
73SCV	5	SCV	S	73	CV	0.375	1.13492	24	2	-1	0	0	0	1	0	2	1	1	1	2	-2	1	0	1	0	0	1	-2	2	-1	0	0
73ODA	6	ODA	O	73	DA	0.541667	1.50302	24	1	1	0	1	0	-1	3	1	1	3	1	0	2	1	2	-3	0	2	-1	1	2	-1	-1	-2
73SDA	1	SDA	S	73	DA	-0.291667	2.66179	24	-2	0	-1	-4	-4	1	3	1	0	-2	7	-3	-6	-1	1	1	2	1	-3	1	1	0	0	0
73FBO	2	OFB	O	73	FB	-0.416667	1.10007	24	0	0	0	-2	-3	1	0	-2	-1	1	0	1	0	-2	-2	0	0	0	0	-1	0	-1	1	0
73SFB	3	SFB	S	73	FB	1	1.88818	24	1	3	-2	2	0	-1	3	0	1	0	3	0	4	-3	0	-1	0	4	1	1	0	2	2	4
74OCV	4	OCV	O	74	CV	0.5	1.10335	24	1	1	3	0	1	-1	-1	0	2	0	0	0	2	0	0	1	0	0	0	0	1	3	-1	0
74SCV	5	SCV	S	74	CV	0.625	1.49819	24	1	2	1	0	0	-1	1	0	3	0	1	-1	1	0	0	5	-2	2	-1	0	1	2	1	-1
74ODA	6	ODA	O	74	DA	1.04167	1.45898	24	0	0	2	0	1	1	1	2	-3	3	1	3	1	3	1	-1	1	1	2	4	1	0	1	0
74SDA	1	SDA	S	74	DA	0.375	1.71471	24	0	0	1	-3	0	1	2	2	0	0	-1	-3	-3	1	0	2	-1	3	0	2	3	0	1	2
74FBO	2	OFB	O	74	FB	1.5	1.93368	24	0	3	2	-1	3	3	2	2	4	0	0	1	-1	3	-2	2	7	0	0	1	1	2	3	1
74SFB	3	SFB	S	74	FB	-0.5	1.28537	24	0	-1	0	-2	0	0	0	0	-2	0	-2	-1	-2	0	3	1	-3	0	1	-2	0	-1	-1	0
75OCV	6	OCV	O	75	CV	0.333333	1.09014	24	1	3	0	1	0	-1	0	1	1	2	0	-1	-1	0	0	0	0	1	1	-1	-1	1	-1	2
75SCV	1	SCV	S	75	CV	0.541667	1.53167	24	0	2	1	0	4	0	1	2	-1	-1	1	0	-2	-1	2	1	0	4	0	-2	1	0	0	1
75ODA	2	ODA	O	75	DA	0.916667	1.58572	24	0	1	4	0	0	2	3	1	0	1	-2	0	2	2	1	5	0	-1	2	1	1	0	0	-1
75SDA	3	SDA	S	75	DA	1.25	2.17196	24	-4	-1	1	3	0	1	8	2	0	1	1	1	3	2	3	1	-1	3	0	0	1	0	2	3
75OFB	4	OFB	O	75	FB	0.166667	0.701964	24	1	0	0	0	2	0	0	0	-1	0	0	1	0	0	0	0	1	1	-1	1	-1	0	0	0
75SFB	5	SFB	S	75	FB	1.04167	1.85283	24	-4	-1	1	2	1	1	0	3	1	4	3	0	0	1	2	1	5	1	-1	3	2	0	0	0
76OCV	4	OCV	O	76	CV	0.625	1.43898	24	0	1	3	3	1	-2	-2	0	2	0	1	0	-2	0	2	1	2	1	2	2	-1	1	0	0
76SCV	5	SCV	S	76	CV	-0.0833333	1.31601	24	1	2	-2	-2	-2	0	0	0	1	-2	0	1	2	-1	0	0	-2	0	1	0	2	-1	-1	1
76ODA	6	ODA	O	76	DA	0.25	1.2938	24	1	0	-2	2	2	0	1	2	0	2	2	1	-2	0	0	-1	0	-1	1	-1	0	1	0	-2
76SDA	1	SDA	S	76	DA	-1	1.41421	24	1	0	0	-2	-1	-1	-1	-1	-4	-1	-3	1	0	-1	0	-3	-1	1	-1	-2	-4	0	-1	0
76FBO	2	OFB	O	76	FB	-0.833333	1.52277	24	0	0	1	2	-5	1	0	-2	-1	0	-1	-1	-1	1	-2	0	-2	-2	0	-3	0	-1	-2	-2
76SFB	3	SFB	S	76	FB	0.0416667	1.80529	24	1	-1	-2	1	0	0	4	1	0	0	-3	0	1	0	3	0	-3	-4	0	-1	1	1	0	2
77OCV	1	OCV	O	77	CV	0.416667	1.41165	24	1	0	1	2	-2	1	-1	2	0	2	2	1	1	1	-4	-1	1	0	1	0	0	2	0	0
77SCV	2	SCV	S	77	CV	0.625	2.28059	24	0	-1	-3	2	1	-3	1	2	1	2	-1	1	1	0	-2	-2	7	4	0	3	-1	0	0	3
77ODA	3	ODA	O	77	DA	0.958333	1.33447	24	0	1	2	2	0	0	3	0	2	1	0	0	1	-2	1	1	1	5	0	1	0	1	1	2
77SDA	4	SDA	S	77	DA	-0.458333	1.81729	24	-1	1	2	-3	1	-2	0	-1	1	0	-1	-6	1	0	1	-3	0	2	-1	-1	0	1	-2	0
77OFB	5	OFB	O	77	FB	1.04167	2.31214	24	2	-1	-2	0	-4	0	0	0	0	7	4	0	2	0	1	1	5	3	-1	2	1	0	3	2
77SFB	6	SFB	S	77	FB	-0.0833333	1.97631	24	3	1	-2	-1	0	2	2	-1	2	2	-1	-2	-5	1	-1	2	-1	-2	3	0	0	-2	-2	0
78OCV	4	OCV	O	78	CV	0.458333	1.06237	24	1	1	0	2	1	2	0	1	0	0	-1	-1	2	1	0	-1	1	2	0	2	-1	-1	0	0
78SCV	5	SCV	S	78	CV	0	1.44463	24	1	-2	0	0	0	0	0	-1	1	0	1	2	0	0	0	-1	-4	1	4	0	-1	0	0	-1
78ODA	6	ODA	O	78	DA	-0.166667	0.761387	24	0	0	0	0	-1	-1	0	1	1	-1	-1	0	0	1	0	-1	1	-1	0	-1	1	-1	0	-1
78SDA	1	SDA	S	78	DA	-0.0416667	1.39811	24	-1	0	1	-1	0	-1	2	0	0	-1	-2	3	-2	-1	-1	1	0	-3	1	0	1	0	1	2
78FBO	2	OFB	O	78	FB	0.0416667	1.08264	24	0	-1	-1	-1	0	0	1	0	-1	1	0	0	1	0	3	-1	-1	2	0	-2	0	1	0	0
78SFB	3	SFB	S	78	FB	-0.208333	0.883627	24	1	-1	0	-2	0	0	1	0	-1	-1	-1	0	-2	0	0	0	0	1	0	1	-1	0	-1	1
79OCV	1	OCV	O	79	CV	0.416667	1.58572	24	0	3	1	-1	0	0	1	-1	0	1	4	1	-2	0	-2	3	-1	-1	1	-1	0	1	3	0
79SCV	2	SCV	S	79	CV	-0.458333	1.14129	24	0	-1	1	-2	-2	0	1	-2	1	-1	0	1	0	-2	-2	-2	-1	0	0	-1	1	-1	0	1
79ODA	3	ODA	O	79	DA	0.25	1.51083	24	1	1	1	-2	-1	-1	4	-1	1	0	-1	1	0	1	-1	-1	-1	0	-1	0	2	0	0	4
79SDA	4	SDA	S	79	DA	0.0833333	1.05981	24	-1	1	1	-1	-1	-1	0	1	1	0	2	-1	1	-1	0	1	-1	-1	2	-1	1	0	-1	1
79OFB	5	OFB	O	79	FB	1	2.02162	24	1	0	-1	0	1	1	0	-1	-1	4	-2	0	1	2	4	2	6	-1	2	5	0	0	1	0
79SFB	6	SFB	S	79	FB	0	1.06322	24	0	1	-1	2	0	-1	0	1	0	-3	1	1	0	0	0	1	1	0	-1	1	-1	-1	-1	0
80OCV	1	OCV	O	80	CV	1.125	2.15311	24	4	3	3	2	2	2	2	2	2	2	0	4	-4	0	-5	0	2	0	1	3	2	0	0	0
80SCV	2	SCV	S	80	CV	1.41667	2.06243	24	0	0	1	-1	5	-1	5	1	4	3	0	0	1	2	2	3	3	5	1	2	1	1	-2	-2
80ODA	3	ODA	O	80	DA	0.333333	1.99274	24	1	1	4	-6	0	0	0	0	0	-1	1	-1	2	5	1	1	-1	1	-1	1	1	-1	0	0
80SDA	4	SDA	S	80	DA	1	1.17954	24	1	1	1	1	2	2	0	1	0	-1	3	1	1	0	3	1	1	1	4	0	1	1	-1	0
80OFB	5	OFB	O	80	FB	1.125	1.67624	24	2	1	3	-1	4	0	0	2	1	3	0	1	1	1	-3	3	3	2	0	-1	1	3	2	-1
80SFB	6	SFB	S	80	FB	1.04167	1.57367	24	4	3	1	1	1	1	0	0	2	-1	-2	0	2	1	-1	2	-1	4	2	1	0	3	2	0
81OCV	1	OCV	O	81	CV	0.291667	1.85283	24	3	0	3	2	0	-2	0	-1	1	3	0	1	2	0	3	-1	1	-4	-2	-2	-1	-1	1	1
81SCV	2	SCV	S	81	CV	-0.708333	1.62799	24	0	1	-1	0	-1	0	-2	1	-5	-2	-3	-1	1	-2	-2	-2	3	-1	0	0	-1	0	1	-1
81ODA	3	ODA	O	81	DA	3.29167	2.42234	24	0	6	2	6	2	2	0	2	0	1	4	2	7	6	3	3	1	8	4	5	0	5	4	6
81SDA	4	SDA	S	81	DA	1.25	1.82376	24	0	1	0	0	4	-2	1	2	4	1	-1	0	2	0	3	3	2	2	0	2	-1	-1	5	3
81OFB	5	OFB	O	81	FB	2.875	2.04966	24	5	6	1	4	4	2	1	3	4	6	2	1	2	2	1	1	7	3	0	4	4	5	2	-1
81SFB	6	SFB	S	81	FB	1.20833	1.81729	24	0	3	0	3	1	0	4	1	6	0	0	4	-1	0	0	0	1	1	4	0	0	2	0	0
82OCV	1	OCV	O	82	CV	-0.375	1.78916	24	0	-3	2	3	1	0	-1	0	-2	0	0	-5	-1	1	-1	0	-1	-4	1	-1	1	1	0	0
82SCV	2	SCV	S	82	CV	0	1.74456	24	0	-1	0	3	0	0	0	1	0	-1	-2	1	-2	0	0	-1	5	-3	0	-3	0	1	0	2
82ODA	3	ODA	O	82	DA	0.333333	1.23945	24	0	-1	1	0	0	-1	4	0	-1	0	1	1	-1	-1	1	-1	2	0	1	1	0	2	1	-1
82SDA	4	SDA	S	82	DA	0.125	1.70198	24	1	0	-2	3	3	-1	0	0	-3	-1	1	2	0	-1	2	3	1	0	0	-1	-3	1	-1	-1
82OFB	5	OFB	O	82	FB	-0.416667	1.31601	24	0	0	0	1	1	1	-2	1	0	1	-2	-1	-1	0	-4	0	2	-1	-1	-2	-1	-1	-1	0
82SFB	6	SFB	S	82	FB	-0.416667	1.31601	24	1	2	-2	0	0	-1	0	-1	-2	-2	0	-2	-4	0	0	0	1	1	-1	1	0	0	0	-1
84OCV	1	OCV	O	84	CV	0.166667	1.09014	24	0	-1	1	0	1	0	1	1	-1	0	2	1	2	0	-2	0	-1	0	1	-1	2	0	-1	-1
84SCV	2	SCV	S	84	CV	-0.583333	1.47196	24	0	-2	0	-1	2	0	0	-3	-4	-2	-2	-1	1	0	-1	-3	1	0	0	1	1	0	-1	0
84ODA	3	ODA	O	84	DA	0	1.7693	24	1	-1	1	-2	1	3	0	-1	0	0	-2	0	-1	0	-3	0	-1	5	0	0	0	-1	-2	3
84SDA	4	SDA	S	84	DA	-0.958333	1.75646	24	3	-1	-3	-2	1	-1	-2	0	-5	-2	-2	-2	0	-1	0	-1	-1	2	-2	0	0	-4	0	0
84OFB	5	OFB	O	84	FB	0.0833333	1.86307	24	0	-1	-2	-2	2	-1	1	-1	-2	2	-2	0	2	0	0	1	5	-2	3	2	-2	-1	0	0
84SFB	6	SFB	S	84	FB	2.16667	1.83366	24	5	2	1	4	0	2	4	2	2	3	5	1	5	1	-1	5	-1	2	2	3	1	0	3	1
85OCV	1	OCV	O	85	CV	0.125	1.454	24	1	0	1	2	-1	3	0	0	-1	1	0	0	-5	0	1	1	0	-1	-1	0	1	0	1	0
85SCV	2	SCV	S	85	CV	1.41667	2.16527	24	0	1	1	-2	0	3	-1	0	1	2	2	-1	1	2	6	2	1	8	0	1	4	1	1	1
85ODA	3	ODA	O	85	DA	0.291667	1.65448	24	0	-2	3	0	1	0	1	-2	-1	0	-1	1	1	1	-1	0	0	-1	2	1	2	-2	-1	5
85SDA	4	SDA	S	85	DA	-0.583333	1.24819	24	1	0	-4	-1	-1	1	-1	1	-1	-1	-1	0	0	-1	0	-2	-1	-1	-2	0	0	2	-2	0
85OFB	5	OFB	O	85	FB	0.416667	1.79169	24	0	1	-1	0	-3	-1	0	2	1	1	-3	2	0	1	0	0	2	0	0	6	0	2	1	-1
85SFB	6	SFB	S	85	FB	0.416667	1.86307	24	2	0	5	1	2	-1	-2	-1	0	-2	2	1	1	1	-2	0	0	-1	-1	0	-1	1	0	5
87OCV	5	OCV	O	87	CV	-0.375	1.78916	24	-2	-1	1	-1	0	0	1	0	0	2	0	0	-1	-1	0	3	-7	0	-2	0	-1	0	0	0
87SCV	6	SCV	S	87	CV	0.708333	1.70623	24	4	-2	1	3	0	-1	4	0	1	-2	0	3	1	0	-1	-1	2	2	-1	1	1	2	0	0
87ODA	1	ODA	O	87	DA	-0.875	1.77697	24	0	0	-1	-4	-1	0	-4	0	-1	1	0	2	-1	0	-3	-2	0	1	-1	-5	0	1	0	-3
87SDA	2	SDA	S	87	DA	0.666667	1.20386	24	0	1	2	-1	-1	0	0	3	3	0	2	0	-1	1	0	3	0	1	0	1	0	1	0	1
87OFB	3	OFB	O	87	FB	0.0416667	1.23285	24	0	2	0	-1	0	2	0	-1	0	-1	-1	0	-1	0	-1	0	-1	2	3	-1	1	-2	0	1
87SFB	4	SFB	S	87	FB	0.375	2.06023	24	-1	0	4	4	-4	1	0	-1	0	-1	1	0	1	0	3	-1	1	1	-4	1	2	3	-2	1
88OCV	1	OCV	O	88	CV	-0.708333	1.26763	24	0	-2	-2	0	2	-2	1	-1	-1	2	-1	0	-2	0	-2	-1	-1	0	-1	-2	-3	-1	0	0
88SCV	2	SCV	S	88	CV	-1.95833	1.89918	24	0	-3	-2	-3	-3	-3	0	-6	-2	1	-3	0	-1	-1	-6	-2	1	1	-2	-4	-2	-2	-3	-2
88ODA	3	ODA	O	88	DA	1.33333	2.16025	24	1	1	3	3	1	-1	0	2	0	0	-2	3	0	-2	1	0	7	6	2	0	2	0	2	3
88SDA	4	SDA	S	88	DA	0	1.02151	24	0	0	1	-1	0	0	1	0	2	-1	0	0	0	0	0	-2	0	1	1	0	0	-3	0	1
88OFB	5	OFB	O	88	FB	0.666667	1.83366	24	3	2	0	1	-4	0	-1	1	3	0	2	1	-2	0	0	3	1	3	-2	-1	2	1	3	0
88SFB	6	SFB	S	88	FB	-0.875	1.51263	24	-3	2	0	-2	-1	-1	-6	-2	-1	0	0	0	-2	0	-1	-2	-1	-1	0	0	0	0	0	0
91OCV	5	OCV	O	91	CV	-0.416667	1.21285	24	1	0	-1	1	-1	0	1	-1	-1	-2	0	0	0	0	0	2	0	0	-4	-1	-2	-1	-1	0
91SCV	6	SCV	S	91	CV	0.875	1.62354	24	0	2	1	0	1	0	-1	3	4	0	5	3	-1	1	0	3	0	0	0	-1	0	0	1	0
91ODA	1	ODA	O	91	DA	0.583333	1.01795	24	1	0	2	1	1	0	1	1	1	-1	0	2	0	2	0	-2	1	-1	0	1	2	0	1	1
91SDA	2	SDA	S	91	DA	0.208333	0.779028	24	0	0	0	0	0	0	0	2	0	0	1	1	-2	1	-1	0	1	1	0	1	0	0	0	0
91OFB	3	OFB	O	91	FB	0.125	0.797414	24	-1	1	0	2	0	1	0	1	1	0	1	0	-1	0	0	1	0	0	0	-1	0	-1	-1	0
91SFB	4	SFB	S	91	FB	0.458333	1.14129	24	0	0	0	0	-1	0	-1	0	0	-1	1	0	2	0	1	0	1	1	1	-1	2	4	1	1
92OCV	5	OCV	O	92	CV	0.333333	1.63299	24	0	2	-1	1	0	0	0	0	-1	2	0	1	-1	1	0	-1	5	0	-4	0	2	2	0	0
92SCV	6	SCV	S	92	CV	0.0833333	0.880547	24	-1	0	0	1	0	0	1	-1	0	0	0	-1	0	0	1	0	-1	0	-1	0	0	3	1	0
92ODA	1	ODA	O	92	DA	0.0416667	1.33447	24	0	0	0	0	-1	0	0	-1	-1	0	-2	-2	0	-1	0	-1	0	3	0	2	2	3	1	-1
92SDA	2	SDA	S	92	DA	-0.208333	1.35066	24	0	0	1	-1	-2	-1	0	-3	0	0	1	0	0	-2	-2	0	-1	0	0	0	0	1	0	4
92OFB	3	OFB	O	92	FB	0	0.65938	24	0	0	0	0	0	0	0	-1	0	0	-1	1	-1	0	-1	0	0	0	1	0	0	0	0	2
92SFB	4	SFB	S	92	FB	1.29167	1.89918	24	0	0	0	0	4	0	4	0	3	0	1	0	2	0	7	0	-1	2	2	0	3	3	1	0
93OCV	5	OCV	O	93	CV	0.541667	0.977093	24	0	0	1	2	0	0	0	0	1	0	1	0	2	-1	0	-1	2	1	0	0	0	3	1	1
93SCV	6	SCV	S	93	CV	-0.0416667	1.23285	24	0	-2	0	-2	-1	0	0	0	1	1	1	0	-2	-1	1	3	1	1	-2	-1	0	1	0	0
93ODA	1	ODA	O	93	DA	0.416667	1.01795	24	0	0	0	2	2	1	1	0	1	2	0	0	0	-1	-1	-1	1	1	-1	1	-1	2	1	0
93SDA	2	SDA	S	93	DA	-0.416667	1.1389	24	0	1	-1	-3	-2	-4	0	0	0	0	0	-1	0	1	-1	0	0	0	0	0	0	0	0	0
93OFB	3	OFB	O	93	FB	0.708333	1.16018	24	-1	4	0	0	0	0	0	2	1	0	3	1	0	0	2	1	0	1	0	0	1	0	0	2
93SFB	4	SFB	S	93	FB	0.541667	1.06237	24	0	1	0	-1	1	2	3	-1	0	0	0	0	1	0	2	0	0	0	1	1	3	0	0	0
94OCV	5	OCV	O	94	CV	-0.0416667	1.80529	24	0	2	-1	-2	2	1	1	1	-1	1	1	1	2	0	0	-1	-4	-2	2	-5	0	1	0	0
94SCV	6	SCV	S	94	CV	0.791667	1.35066	24	4	1	-1	-2	1	0	2	0	2	0	0	0	1	0	2	3	1	0	1	1	0	3	0	0
94ODA	1	ODA	O	94	DA	0.541667	1.14129	24	-1	0	0	1	0	1	0	1	-2	1	0	1	2	-1	1	-1	1	2	0	1	3	2	1	0
94SDA	2	SDA	S	94	DA	1	1.81779	24	0	0	3	-3	0	0	0	2	2	0	0	1	1	5	-1	2	4	3	0	4	0	1	0	0
94OFB	3	OFB	O	94	FB	0.458333	0.931533	24	0	0	0	3	0	1	0	2	1	0	2	1	0	-1	0	0	0	0	0	1	0	-1	1	1
94SFB	4	SFB	S	94	FB	0.916667	1.47196	24	2	0	3	5	0	-1	-1	0	1	0	-1	0	1	0	3	0	1	1	1	2	3	1	1	0
95OCV	5	OCV	O	95	CV	-0.583333	1.31601	24	0	0	-1	0	1	1	1	0	0	-2	-4	1	-3	0	0	1	-1	-1	-1	-2	-2	0	-1	-1
95SCV	6	SCV	S	95	CV	0.291667	1.08264	24	-1	2	0	2	0	0	0	0	1	0	0	0	-2	0	0	3	1	0	0	1	-1	-1	1	1
95ODA	1	ODA	O	95	DA	0.708333	1.45898	24	0	0	2	1	2	1	0	-1	3	0	1	0	4	-1	2	0	0	0	-1	4	1	-1	0	0
95SDA	2	SDA	S	95	DA	1.04167	1.33447	24	0	1	1	0	-1	1	2	2	0	1	2	0	1	4	0	1	0	5	0	1	0	1	2	1
95OFB	3	OFB	O	95	FB	0.875	1.454	24	0	0	4	2	0	1	0	-1	1	1	-1	-1	3	1	3	1	0	1	3	3	1	0	0	-1
95SFB	4	SFB	S	95	FB	0.916667	2.28257	24	0	1	2	0	2	-1	0	1	-1	1	5	6	2	1	4	-2	1	1	0	2	0	-5	-1	3
96OCV	5	OCV	O	96	CV	0.291667	1.48848	24	-1	4	-1	-2	-2	-1	1	-1	0	1	2	2	0	0	0	0	3	0	0	2	-1	0	1	0
96SCV	6	SCV	S	96	CV	1.04167	1.51741	24	-1	2	2	2	0	1	1	2	0	-1	3	4	1	0	2	4	2	-2	-1	1	1	1	0	1
96ODA	1	ODA	O	96	DA	2	2.41373	24	1	0	0	2	3	0	7	3	3	-1	5	7	-1	1	2	3	0	2	3	6	0	0	3	-1
96SDA	2	SDA	S	96	DA	-0.375	1.31256	24	0	2	-3	0	-1	-2	-2	-1	-1	-1	0	1	-2	-2	1	0	1	1	0	-1	0	0	-1	2
96OFB	3	OFB	O	96	FB	0.958333	2.07426	24	1	1	0	3	0	0	1	2	1	0	0	4	-2	-6	2	-1	2	4	1	2	2	2	1	3
96SFB	4	SFB	S	96	FB	1.625	1.58286	24	3	-1	3	2	0	0	3	0	5	2	3	1	0	-1	1	2	1	3	0	1	2	4	3	2
97OCV	5	OCV	O	97	CV	0.166667	1.63299	24	-1	1	-2	1	-2	2	3	0	1	0	1	0	0	1	0	3	-3	2	-1	1	-3	1	0	-1
97SCV	6	SCV	S	97	CV	2.29167	2.57883	24	6	5	3	0	1	1	5	3	5	7	-1	5	6	2	1	2	3	-1	3	2	0	0	-1	-2
97ODA	1	ODA	O	97	DA	0.958333	1.94443	24	1	0	1	3	1	-2	1	1	6	1	1	-3	0	1	2	-1	3	3	3	-1	0	3	-1	0
97SDA	2	SDA	S	97	DA	0.833333	1.43456	24	0	0	-1	2	1	1	-1	3	0	1	3	-1	2	1	2	3	2	1	0	2	0	2	-2	-1
97OFB	3	OFB	O	97	FB	-0.125	1.454	24	-2	1	0	1	0	1	1	0	0	0	1	-1	-3	-3	1	0	-2	-1	-1	2	0	-1	0	3
97SFB	4	SFB	S	97	FB	0.916667	1.55806	24	0	1	1	0	3	-1	0	0	2	-1	4	0	2	0	2	-1	2	2	3	0	-1	0	4	0
98OCV	6	OCV	O	98	CV	0.291667	1.78104	24	0	0	0	1	0	0	1	0	7	0	-1	1	-2	0	1	1	2	-3	-1	0	-1	1	0	0
98SCV	1	SCV	S	98	CV	1.08333	1.38051	24	0	0	2	1	-1	0	3	0	0	3	2	5	0	1	0	3	1	0	0	2	1	1	1	1
98ODA	2	ODA	O	98	DA	0.291667	1.08264	24	0	-1	0	-1	2	1	-1	0	0	1	0	1	1	0	1	-1	2	-1	0	-1	0	1	3	0
98SDA	3	SDA	S	98	DA	0.458333	1.10253	24	1	1	0	-1	0	2	0	0	1	-1	2	0	-1	0	-1	0	0	0	2	0	1	3	0	2
98OFB	4	OFB	O	98	FB	0.75	2.06945	24	0	-1	1	-1	1	1	5	-1	6	1	-2	1	1	0	0	3	1	0	-3	0	0	3	-1	3
98SFB	5	SFB	S	98	FB	0.333333	1.63299	24	1	0	0	0	1	1	0	0	1	3	0	1	3	1	0	-1	-6	1	0	0	0	1	0	1
99OCV	6	OCV	O	99	CV	0.625	1.20911	24	0	-1	1	1	1	0	2	3	-2	3	-1	0	2	0	2	1	1	1	1	0	0	0	0	0
99SCV	1	SCV	S	99	CV	0.375	2.14299	24	-1	0	1	-1	3	-2	-1	0	-1	0	0	5	6	0	1	0	1	-5	1	1	0	0	0	1
99ODA	2	ODA	O	99	DA	0	1.02151	24	0	2	0	-1	2	1	0	0	-1	0	0	2	-1	-1	-2	0	0	0	0	-1	0	1	-1	0
99SDA	3	SDA	S	99	DA	0.958333	2.0319	24	0	-4	0	5	0	2	0	0	1	1	0	2	1	7	1	2	1	0	1	0	0	0	0	3
99OFB	4	OFB	O	99	FB	0.208333	1.69344	24	2	0	1	-1	1	-2	4	0	4	2	0	0	-1	0	-2	1	0	-3	-2	0	0	0	1	0
99SFB	5	SFB	S	99	FB	0.791667	1.17877	24	0	-1	2	2	1	0	0	0	0	1	0	2	1	0	0	1	-1	0	3	0	1	3	1	3
100OCV	6	OCV	O	100	CV	2.54167	2.41335	24	8	4	3	1	1	0	5	1	5	6	0	-1	6	2	1	3	4	3	4	0	1	1	-1	4
100SCV	1	SCV	S	100	CV	-0.25	0.793999	24	0	0	-1	0	1	0	-1	-1	0	-1	1	0	0	0	0	-1	-2	-1	-1	-1	1	0	0	1
100ODA	2	ODA	O	100	DA	-0.416667	2.16527	24	0	-1	0	2	-1	-1	1	-6	1	3	-2	0	1	-2	0	0	-1	-1	0	-6	1	0	-1	3
100SDA	3	SDA	S	100	DA	0.375	2.24214	24	-1	3	3	-1	0	0	-1	1	0	0	4	2	-4	2	-3	-1	0	5	-1	-2	2	3	0	-2
100OFB	4	OFB	O	100	FB	-0.666667	1.55106	24	-1	0	1	-2	-1	0	-1	-1	1	1	-3	-2	0	0	1	-3	-1	0	-4	0	-1	3	-1	-2
100SFB	5	SFB	S	100	FB	1.375	1.49819	24	2	3	2	0	2	0	2	0	1	2	0	1	0	1	0	1	3	4	5	3	0	0	2	-1
101OCV	6	OCV	O	101	CV	0.625	1.43898	24	0	2	0	0	0	0	-1	2	2	2	-1	4	1	1	1	4	-1	0	-1	0	1	0	-1	0
101SCV	1	SCV	S	101	CV	0	1.02151	24	1	0	0	0	-2	-2	0	1	1	0	1	0	0	1	0	2	0	-1	0	0	-2	0	-1	1
101ODA	2	ODA	O	101	DA	0.208333	1.35066	24	0	-1	1	0	-3	0	-1	1	-1	0	2	0	2	0	-1	1	1	0	0	-1	0	1	4	0
101SDA	3	SDA	S	101	DA	-0.75	1.32698	24	0	-1	0	-4	0	0	0	2	0	0	1	-2	-2	0	-1	0	0	-2	-2	-2	0	-1	-1	-3
101OFB	4	OFB	O	101	FB	0.625	1.05552	24	0	-1	-1	0	3	0	0	0	1	1	1	0	0	0	0	1	3	1	0	1	1	2	2	0
101SFB	5	SFB	S	101	FB	0.5	0.884652	24	-2	0	1	0	2	1	0	1	1	0	1	1	1	1	0	0	0	-1	1	2	0	1	1	0
102OCV	6	OCV	O	102	CV	0.583333	1.58572	24	0	0	1	1	-1	0	1	2	0	5	0	0	-2	-1	0	-1	0	0	3	0	1	4	0	1
102SCV	1	SCV	S	102	CV	1.25	1.75078	24	1	0	2	4	1	2	1	1	2	1	-1	5	6	0	2	-1	2	0	1	-1	0	1	1	0
102ODA	2	ODA	O	102	DA	0.291667	1.0417	24	0	0	-1	0	0	1	0	-1	-3	0	2	0	1	1	2	1	0	1	0	1	1	1	0	0
102SDA	3	SDA	S	102	DA	0.625	1.1726	24	0	1	0	3	0	2	0	1	1	0	-2	0	1	2	2	1	0	0	0	-1	0	1	0	3
102OFB	4	OFB	O	102	FB	1.16667	1.63299	24	2	0	1	-2	2	2	0	0	1	0	0	0	1	0	6	1	2	1	2	3	3	3	1	-1
102SFB	5	SFB	S	102	FB	1.33333	1.9708	24	0	5	2	2	0	0	1	0	4	1	0	0	2	0	0	4	-3	3	0	3	0	5	3	0
103OCV	6	OCV	O	103	CV	-1.375	1.61009	24	-5	-2	-1	1	0	-1	1	-3	-4	-1	0	0	-3	-1	1	0	-2	-2	-3	0	-2	-2	-1	-3
103SCV	1	SCV	S	103	CV	0.125	1.2959	24	1	0	3	-1	-1	0	1	1	0	0	1	3	-2	0	-1	-2	-2	1	1	0	0	0	0	0
103ODA	2	ODA	O	103	DA	1	1.69398	24	0	1	-2	-1	4	1	0	2	4	-1	3	-1	2	3	0	2	0	0	0	1	1	1	4	0
103SDA	3	SDA	S	103	DA	1.08333	1.55806	24	-1	3	-2	0	0	3	0	1	0	0	1	0	2	3	2	-1	4	3	1	1	2	1	0	3
103OFB	4	OFB	O	103	FB	0.291667	1.48848	24	1	1	-1	-2	-2	1	1	0	3	0	1	-1	-1	1	0	2	0	-1	-2	2	0	3	2	-1
103SFB	5	SFB	S	103	FB	0.583333	1.1389	24	0	1	1	2	2	1	1	1	0	-1	1	2	0	1	0	-1	-2	0	0	0	2	0	3	0
104OCV	6	OCV	O	104	CV	-1	1.25109	24	1	0	-1	0	-1	0	-1	-2	-1	1	-2	-2	-1	0	1	-3	-2	0	-2	-1	-1	-2	-1	-4
104SCV	1	SCV	S	104	CV	0.291667	1.57367	24	-1	0	0	2	0	1	-1	2	2	-1	2	-2	-2	1	1	0	-1	-1	0	5	0	0	-1	1
104ODA	2	ODA	O	104	DA	-0.958333	2.25503	24	0	0	-2	-1	-2	-1	-5	4	1	-4	-2	0	0	0	-2	0	-5	-6	0	0	0	0	1	1
104SDA	3	SDA	S	104	DA	0.583333	1.24819	24	0	-1	0	3	0	2	0	3	1	1	0	1	0	1	1	1	0	3	-1	0	1	0	0	-2
104OFB	4	OFB	O	104	FB	-0.291667	2.05319	24	-1	1	-3	5	2	0	2	0	2	0	-1	-4	0	1	0	-1	-1	-3	0	-1	-2	-4	1	0
104SFB	5	SFB	S	104	FB	0.5	1.69398	24	2	1	-1	0	-4	0	2	1	1	1	0	1	-1	0	0	1	4	0	2	3	1	-3	1	0
105OCV	6	OCV	O	105	CV	0.333333	1.6854	24	1	3	0	-1	1	-1	1	0	0	6	0	0	-1	0	1	2	-2	1	-1	-2	0	-1	1	0
105SCV	1	SCV	S	105	CV	-0.458333	1.5598	24	-1	0	2	0	-2	1	-4	-2	-1	-1	0	0	-4	1	2	0	-1	-1	0	-1	0	0	-1	2
105ODA	2	ODA	O	105	DA	0.0416667	1.12208	24	0	0	-1	2	-2	0	1	2	1	0	-1	-1	2	-2	-1	0	1	0	0	-1	0	0	0	1
105SDA	3	SDA	S	105	DA	-0.5	0.884652	24	0	-2	0	-2	0	0	0	-1	1	0	0	0	-1	0	0	0	0	-3	0	-1	0	-1	-1	-1
105OFB	4	OFB	O	105	FB	0.875	1.22696	24	0	2	2	1	1	1	2	0	2	1	0	0	1	0	2	0	0	0	5	0	-1	1	1	0
105SFB	5	SFB	S	105	FB	-0.625	1.61009	24	-1	1	0	0	-1	-1	2	-1	-1	0	0	1	-3	0	0	0	-5	-2	-3	0	1	-3	1	0
106OCV	1	OCV	O	106	CV	-0.5	1.53226	24	0	0	0	0	2	-1	-2	0	-1	0	-1	-3	-4	-1	-1	-2	1	0	-3	2	1	-1	1	1
106SCV	2	SCV	S	106	CV	0.25	1.39096	24	0	0	0	1	2	-2	0	-3	-1	0	-1	1	1	0	0	0	1	2	0	-1	-1	3	2	2
106ODA	3	ODA	O	106	DA	0.375	0.875388	24	-1	0	0	-2	0	2	0	1	0	1	0	0	1	2	0	0	0	1	1	0	1	0	1	1
106SDA	4	SDA	S	106	DA	0.291667	1.19707	24	2	1	-1	1	-1	-1	-1	1	2	1	1	2	1	0	1	0	0	0	1	1	-1	-2	-2	1
106OFB	5	OFB	O	106	FB	0.375	0.923721	24	0	1	1	2	1	0	0	1	2	-1	0	-1	0	0	0	0	0	2	1	-1	0	1	-1	1
106SFB	6	SFB	S	106	FB	0.458333	1.74404	24	4	-3	-2	0	0	-1	5	2	2	1	-1	-1	2	1	0	1	0	1	1	0	0	0	-1	0
107OCV	1	OCV	O	107	CV	2.16667	1.49395	24	1	0	3	1	3	3	2	3	5	3	3	4	0	2	-1	4	2	4	1	2	2	3	2	0
107SCV	2	SCV	S	107	CV	-0.208333	1.53167	24	0	0	-1	-1	0	-1	0	0	0	-1	1	1	1	0	-2	2	-5	0	0	-2	0	1	3	-1
107ODA	3	ODA	O	107	DA	2.04167	1.62799	24	0	2	3	4	0	3	1	3	1	0	6	1	1	0	2	1	5	3	3	1	4	2	1	2
107SDA	4	SDA	S	107	DA	2.45833	1.64129	24	3	3	1	1	-1	2	3	1	6	3	3	1	4	1	4	2	1	2	4	3	0	5	3	4
107OFB	5	OFB	O	107	FB	0.666667	2.35292	24	-1	-2	0	1	6	0	0	0	-2	2	-1	-2	2	2	0	3	1	1	-1	7	-3	2	1	0
107SFB	6	SFB	S	107	FB	0.583333	2.33902	24	1	2	0	-3	0	1	6	-1	-4	1	1	2	5	0	-1	2	1	4	0	-3	-1	-1	1	1
108OCV	1	OCV	O	108	CV	-0.125	1.48361	24	0	0	0	1	0	-1	0	0	0	1	-2	-2	-4	1	0	0	0	-1	0	4	-2	0	1	1
108SCV	2	SCV	S	108	CV	0.958333	1.48848	24	0	2	2	1	4	2	2	3	1	0	1	1	1	1	-3	2	1	0	0	0	-1	1	-1	3
108ODA	3	ODA	O	108	DA	1.625	1.88386	24	0	4	1	3	0	2	5	0	1	1	2	1	0	7	4	0	-1	1	3	1	0	1	1	2
108SDA	4	SDA	S	108	DA	0.916667	1.58572	24	0	1	0	-4	2	1	-1	1	-1	2	1	3	0	1	2	2	1	4	0	1	1	1	3	1
108OFB	5	OFB	O	108	FB	-0.291667	2.13621	24	0	-1	-1	0	-3	0	1	1	1	3	1	1	1	1	0	1	-7	1	-1	-4	1	-1	1	-3
108SFB	6	SFB	S	108	FB	0.875	1.15392	24	3	2	2	1	0	1	2	0	2	0	0	2	1	0	1	-1	2	3	-1	0	0	0	1	0
109OCV	1	OCV	O	109	CV	-0.458333	1.21509	24	0	0	0	-3	-2	-2	-2	1	-1	-2	0	0	2	0	-2	0	-1	1	0	0	0	-1	0	1
109SCV	2	SCV	S	109	CV	-0.0833333	0.974308	24	0	0	-1	2	-1	-1	0	-1	-2	1	1	0	0	-1	0	-1	1	0	0	0	0	2	0	-1
109ODA	3	ODA	O	109	DA	-0.0833333	1.17646	24	0	1	0	0	0	1	0	-1	-1	-1	-2	1	-1	3	0	0	-1	1	-1	-2	0	2	0	-1
109SDA	4	SDA	S	109	DA	1.08333	1.44212	24	1	2	-1	3	3	1	-1	3	-1	1	1	0	4	1	2	1	2	3	0	1	-1	0	0	1
109OFB	5	OFB	O	109	FB	-0.333333	1.60615	24	-1	1	0	-1	-2	-3	1	0	0	0	0	1	2	-1	0	0	0	0	-6	0	0	-1	1	1
109SFB	6	SFB	S	109	FB	-0.125	1.32902	24	-1	3	-1	-2	0	0	0	0	-1	-1	0	0	0	1	0	-2	2	2	-3	1	0	0	0	-1
110OCV	1	OCV	O	110	CV	-0.208333	1.06237	24	0	0	0	0	0	0	-1	1	-1	0	0	0	0	1	-1	0	-2	1	-2	-3	1	-1	1	1
110SCV	2	SCV	S	110	CV	-0.791667	1.31807	24	0	-1	-1	1	0	-2	-2	0	-3	-3	1	-1	1	-2	-1	0	-1	0	0	0	0	0	-4	-1
110ODA	3	ODA	O	110	DA	0.333333	0.916831	24	0	-1	0	-1	0	1	0	1	1	0	-2	2	0	0	0	1	0	1	0	2	1	1	0	1
110SDA	4	SDA	S	110	DA	0.0833333	1.6129	24	-1	0	-2	-3	-3	1	3	1	0	1	-2	0	1	1	2	1	-1	0	0	0	-2	2	2	1
110OFB	5	OFB	O	110	FB	0.125	1.1156	24	-2	0	1	1	-2	1	1	0	-1	-2	1	2	1	0	0	1	-1	1	0	0	0	1	1	-1
110SFB	6	SFB	S	110	FB	0.0416667	1.68056	24	2	-1	1	0	2	0	0	1	-1	0	0	0	0	-1	0	-3	-1	-1	-2	0	0	-1	0	6
111OCV	1	OCV	O	111	CV	-0.958333	1.12208	24	0	0	0	-1	-3	-1	-2	-1	-3	-1	-1	-1	0	0	-1	-3	-1	-1	-2	-1	1	-2	1	0
111SCV	2	SCV	S	111	CV	-0.916667	1.79169	24	0	-4	-2	-1	0	-1	0	-7	-3	-1	0	0	-2	-2	0	-1	0	1	0	-1	0	1	0	1
111ODA	3	ODA	O	111	DA	-0.791667	1.76879	24	2	0	-1	-6	0	2	0	-3	-1	-1	-2	-2	1	-3	-2	0	0	0	0	0	-2	-2	0	1
111SDA	4	SDA	S	111	DA	0.583333	1.55806	24	1	2	1	0	0	-2	0	2	0	0	-1	4	2	0	-1	4	1	2	0	1	0	-2	1	-1
111OFB	5	OFB	O	111	FB	0.333333	1.34056	24	0	1	-1	1	3	1	-1	0	-2	4	1	0	0	0	0	0	0	-2	2	0	0	0	1	0
111SFB	6	SFB	S	111	FB	1.25	1.62186	24	2	0	2	3	1	1	-1	1	3	4	-1	0	4	1	-1	4	-1	2	1	3	0	1	0	1
112OCV	1	OCV	O	112	CV	-0.0416667	1.23285	24	1	0	1	-1	-1	-2	-1	1	2	1	-2	1	0	1	0	-1	-2	0	-1	1	1	-2	1	1
112SCV	2	SCV	S	112	CV	0.166667	1.20386	24	0	-1	-1	2	0	0	-1	-2	3	-1	0	1	0	0	0	-1	1	1	0	0	0	0	0	3
112ODA	3	ODA	O	112	DA	1	2.02162	24	-1	4	3	-2	0	3	0	0	0	1	0	1	2	-1	1	1	0	7	1	-1	1	4	1	-1
112SDA	4	SDA	S	112	DA	1.04167	1.30148	24	1	1	0	3	3	0	0	2	0	0	2	2	-1	1	3	0	1	3	3	1	0	1	-1	0
112OFB	5	OFB	O	112	FB	1.16667	1.49395	24	4	4	3	2	1	1	1	1	2	0	1	0	2	1	0	3	-1	0	1	0	3	0	1	-2
112SFB	6	SFB	S	112	FB	-1	1.81779	24	-5	0	-1	1	1	-1	-2	-2	-4	-1	-1	-1	-5	-2	-2	2	0	1	-2	1	0	-1	0	0
113OCV	1	OCV	O	113	CV	0.916667	1.24819	24	0	0	0	2	0	1	1	1	1	-1	1	2	2	0	1	1	0	1	-1	4	4	1	1	0
113SCV	2	SCV	S	113	CV	0.916667	1.31601	24	0	1	0	1	4	3	1	2	1	1	1	0	1	3	0	-2	1	2	0	2	0	1	-1	0
113ODA	3	ODA	O	113	DA	1.04167	1.65448	24	0	-1	3	5	0	1	0	1	0	1	0	0	1	5	0	-1	0	3	2	0	0	3	1	1
113SDA	4	SDA	S	113	DA	0.0416667	1.36666	24	-2	2	-2	-1	2	0	0	-1	-3	1	0	0	1	0	0	1	-1	3	-1	0	0	0	1	1
113OFB	5	OFB	O	113	FB	1	1.44463	24	2	4	0	0	-1	1	2	0	1	2	2	1	-2	1	0	1	2	2	4	0	-1	1	2	0
113SFB	6	SFB	S	113	FB	0.583333	2.08341	24	2	2	0	4	0	-1	5	1	1	0	-2	-2	-3	1	0	5	1	0	-3	0	1	1	1	0
[truncated: 133 more columns]

## Sheet: trustworthiness
Trial	Version	**	Self/Other	ID	Network	M	SD	N	s1	s2	s3	s4	s5	s6	s7	s8	s9	s10	s11	s12	s13	s14	s15	s16	s17	s18	s19	s20	s21	s22	s23	s24
01CVO	2	OCV	O	1	CV	0	2.41373	24	-1	-1	3	1	-1	2	0	0	-1	-4	-7	0	0	1	-2	3	4	-1	4	0	1	-1	1	-1
01CVS	3	SCV	S	01	CV	0.75	2.8014	24	1	4	4	0	1	-1	0	0	1	-1	-1	-2	-4	7	2	-2	1	2	-1	-1	8	2	-2	0
01ODA	4	ODA	O	01	DA	0.25	2.02699	24	2	0	1	-3	1	0	1	-1	-2	-2	5	1	-1	-1	-1	-1	3	5	1	0	-2	-1	1	0
01SDA	5	SDA	S	01	DA	-1.5	1.47442	24	-2	-4	-2	-4	0	0	-3	-4	-2	-3	-1	-1	-2	1	0	-1	-2	-2	1	0	0	-2	-1	-2
01OFB	6	OFB	O	01	FB	1.41667	1.79169	24	3	6	1	-1	0	4	0	0	2	5	1	3	0	3	1	1	-1	0	2	1	1	0	1	1
01SFB	1	SFB	S	01	FB	-0.375	2.01759	24	-1	3	-2	1	-4	-3	-2	-1	-1	0	-3	-1	0	1	-3	2	-1	1	0	0	0	0	5	0
04CVO	2	OCV	O	4	CV	0.791667	2.68618	24	0	2	4	2	-3	-2	0	1	2	0	-5	3	-3	-1	-2	4	5	-1	2	2	0	5	0	4
04CVS	3	SCV	S	04	CV	1.58333	2.6196	24	0	4	-1	5	2	1	-5	3	0	2	3	1	5	5	3	-2	0	-1	1	-2	3	4	5	2
04ODA	4	ODA	O	04	DA	0.0833333	1.24819	24	-1	3	1	0	-1	-1	-1	1	1	1	0	0	-2	0	-1	0	-1	-1	0	1	0	-1	3	1
04SDA	5	SDA	S	04	DA	0.125	1.39292	24	-1	2	0	1	2	2	0	-2	0	-2	1	1	-2	0	1	-1	1	-1	-2	2	0	0	-1	2
04OFB	6	OFB	O	04	FB	-0.125	1.191	24	0	0	0	-1	2	0	0	0	1	-2	0	0	-1	-2	1	0	-3	1	1	2	0	0	-1	-1
04SFB	1	SFB	S	04	FB	0.166667	1.12932	24	0	0	0	1	0	0	0	-1	-2	0	-2	-1	2	0	1	0	1	1	3	1	0	0	-1	1
05CVO	2	OCV	O	5	CV	1.41667	2.5862	24	2	1	3	3	3	1	-1	-1	5	-1	-2	2	1	-1	1	4	8	0	4	1	-2	0	-2	5
05CVS	3	SCV	S	05	CV	0.875	2.95344	24	0	0	1	3	1	-1	-1	4	4	-1	1	2	2	6	1	-1	0	-1	-6	-4	7	4	2	-2
05ODA	4	ODA	O	05	DA	-1.83333	2.35292	24	-2	1	-5	2	-6	-2	-2	-2	0	-1	-3	-6	-2	-2	0	-1	-5	-5	0	2	0	-4	-1	0
05SDA	5	SDA	S	05	DA	0.333333	1.57885	24	0	0	-2	0	0	1	1	0	2	-1	1	-2	3	0	-2	-2	2	2	1	0	-2	1	2	3
05OFB	6	OFB	O	05	FB	0.0833333	2.18526	24	-1	-4	-1	1	0	3	1	3	-3	-1	1	0	1	3	-3	-1	1	-2	1	-1	5	-2	2	-1
05SFB	1	SFB	S	05	FB	-0.5	1.588	24	-1	1	-4	-1	-1	-1	2	0	-2	-4	-2	1	-1	0	-1	1	-1	-2	0	1	0	1	0	2
06CVO	2	OCV	O	6	CV	-0.25	2.09035	24	0	1	-2	-1	2	-1	-2	-1	0	-5	-3	-1	-1	-1	-2	4	5	0	2	0	0	0	0	0
06CVS	3	SCV	S	06	CV	-1.125	2.02833	24	0	3	1	-4	0	0	-1	-3	2	-2	0	-1	-4	-4	0	-1	1	-3	0	-1	-4	-2	-4	0
06ODA	4	ODA	O	06	DA	-0.708333	1.94443	24	-2	-3	-1	-2	1	0	-2	-1	0	-1	1	-1	0	-1	-3	1	3	-1	-1	-1	-2	-4	5	-2
06SDA	5	SDA	S	06	DA	-0.958333	1.89918	24	-4	-1	0	-3	-3	-2	3	1	-1	-4	2	-2	-1	0	2	-1	-1	-3	0	0	-1	1	-2	-3
06OFB	6	OFB	O	06	FB	-1.45833	2.02117	24	-4	-5	-1	0	-3	-2	0	0	-4	-2	-1	-3	-1	-5	2	-1	3	-2	-1	-3	0	-2	1	-1
06SFB	1	SFB	S	06	FB	0.958333	2.01039	24	1	0	2	0	0	2	1	1	-1	3	0	7	0	-1	-2	1	2	5	-1	0	0	0	3	0
07CVO	2	OCV	O	7	CV	-0.458333	0.779028	24	0	-1	0	0	0	-1	-1	0	0	-3	-1	0	-1	-1	0	-2	0	0	0	0	0	0	0	0
07CVS	3	SCV	S	07	CV	0.583333	1.86307	24	-1	4	2	-1	2	0	-2	2	0	1	0	0	1	1	-1	-2	1	2	-4	2	0	4	1	2
07ODA	4	ODA	O	07	DA	-0.0833333	1.21285	24	-2	1	0	1	0	0	0	1	0	2	-4	1	0	0	1	-1	1	-1	0	-1	0	-1	0	0
07SDA	5	SDA	S	07	DA	0.0833333	1.66594	24	-1	1	2	0	0	0	0	2	0	3	-1	-1	0	0	0	2	0	-3	-1	0	-2	0	4	-3
07OFB	6	OFB	O	07	FB	-0.625	2.14299	24	-1	-1	-1	0	-1	-3	4	-2	-1	-5	-2	0	-1	-5	4	0	0	1	2	-1	0	-2	0	0
07SFB	1	SFB	S	07	FB	0.625	1.97402	24	2	1	-1	0	2	3	1	3	-3	-2	-2	0	-1	1	5	4	-1	1	1	1	0	1	-2	1
08CVO	2	OCV	O	8	CV	-0.25	1.56733	24	0	-1	0	2	0	-2	-1	-1	2	-1	-4	2	0	1	-2	-1	2	2	0	0	-2	0	-2	0
08CVS	3	SCV	S	08	CV	-0.333333	2.03591	24	2	0	-2	-2	2	0	-3	-4	0	-1	-6	1	3	-1	0	0	2	1	1	-1	0	0	-1	1
08ODA	4	ODA	O	08	DA	-0.333333	1.12932	24	0	1	-1	-2	0	0	0	1	-1	-1	0	-1	0	-1	-2	0	3	0	0	-2	-2	0	0	0
08SDA	5	SDA	S	08	DA	-0.375	1.76469	24	0	1	0	-2	3	-3	1	1	1	-1	0	-1	-1	-3	0	4	-2	-1	-2	-1	1	0	-3	-1
08OFB	6	OFB	O	08	FB	0.625	1.55515	24	0	0	0	0	-1	2	2	-1	1	0	0	2	0	1	0	0	6	-1	1	-1	0	1	3	0
08SFB	1	SFB	S	08	FB	-1.16667	1.94862	24	-2	-1	-1	0	0	0	-1	-1	-5	-3	-3	0	-3	-1	3	-1	-2	-3	1	0	-3	3	-4	-1
10CVO	2	OCV	O	10	CV	1.625	2.7946	24	1	-1	5	2	-2	0	4	-1	-2	2	-6	4	2	1	1	4	7	0	4	1	3	4	3	3
10CVS	3	SCV	S	10	CV	0.625	3.33379	24	1	-5	7	0	0	1	-3	0	1	-1	-4	-2	4	3	2	-2	4	-1	-5	1	8	1	4	1
10ODA	4	ODA	O	10	DA	-0.833333	1.46456	24	-2	-1	-1	-3	1	-1	-1	1	0	1	-1	0	0	1	2	-1	-2	-1	-1	-2	-2	-4	0	-3
10SDA	5	SDA	S	10	DA	0.916667	1.74248	24	2	-1	1	-1	0	1	7	0	0	2	0	-2	0	0	2	1	2	0	0	1	1	1	2	3
10OFB	6	OFB	O	10	FB	-0.5	2.08514	24	-2	0	0	1	-3	-4	0	-3	-2	-5	-1	0	-1	-1	2	-2	2	-2	1	2	3	1	2	0
10SFB	1	SFB	S	10	FB	1.95833	2.36789	24	1	5	0	-1	0	2	0	2	2	1	-3	2	6	3	-3	5	4	3	4	5	3	1	3	2
11CVO	2	OCV	O	11	CV	0.541667	1.38247	24	1	-2	0	0	0	1	2	-2	1	0	1	0	0	0	0	2	1	2	5	0	0	0	0	1
11CVS	3	SCV	S	11	CV	-0.0833333	1.81579	24	-1	1	1	-5	0	0	1	1	2	0	1	0	0	-1	-2	-2	2	1	-1	4	-2	1	-2	-1
11ODA	4	ODA	O	11	DA	-0.166667	1.52277	24	-2	2	0	0	0	-2	0	-1	0	1	1	1	-2	0	-1	-1	2	-1	-2	-1	1	-2	4	-1
11SDA	5	SDA	S	11	DA	0.25	1.35935	24	0	0	1	1	-3	1	-1	1	0	0	0	-1	-1	1	-1	3	1	0	4	0	0	0	0	0
11OFB	6	OFB	O	11	FB	-1	1.56038	24	-1	-1	-1	1	-2	-4	1	-3	0	-2	2	0	-1	-4	-1	-2	-2	0	-1	1	0	-1	-3	0
11SFB	1	SFB	S	11	FB	-0.375	1.31256	24	0	1	0	-2	-1	2	1	-1	-1	-2	-1	-2	-1	-2	2	-1	0	-2	1	1	0	1	0	-2
12CVO	2	OCV	O	12	CV	-0.291667	1.89918	24	0	0	1	1	0	0	1	0	3	-1	-4	-1	0	0	-2	1	2	2	1	0	-4	-3	-4	0
12CVS	3	SCV	S	12	CV	1.125	2.40131	24	5	0	6	-3	6	1	0	0	3	1	-1	0	-2	0	1	-1	0	1	3	1	4	2	-2	2
12ODA	4	ODA	O	12	DA	-0.875	1.22696	24	0	-1	-2	-1	0	-1	0	0	0	-2	-3	0	-3	-2	2	0	-2	-1	-1	0	-1	-3	0	0
12SDA	5	SDA	S	12	DA	0.0416667	1.75646	24	2	1	2	0	4	0	3	-1	1	-4	-1	-1	1	0	1	-1	0	-2	0	0	0	-1	-3	0
12OFB	6	OFB	O	12	FB	-1.625	1.88386	24	-4	-3	0	-2	-4	-1	1	-3	-3	-4	-1	-3	-1	-5	2	0	0	-1	-2	1	-1	-1	-4	0
12SFB	1	SFB	S	12	FB	-1.83333	1.99274	24	-2	-2	-8	0	0	-1	-1	-4	-2	0	0	-4	-2	-2	0	-5	0	-2	-2	1	-3	-1	-3	-1
13CVO	2	OCV	O	13	CV	1	2.53669	24	1	0	1	4	-1	1	-2	-1	2	0	0	2	6	0	-2	6	7	-1	3	0	-1	-1	-1	1
13CVS	3	SCV	S	13	CV	0.833333	2.23931	24	1	0	0	-2	-2	1	-1	2	4	2	2	0	2	3	-3	0	0	2	-1	-3	5	4	4	0
13ODA	4	ODA	O	13	DA	1.5	1.97814	24	2	-2	4	0	4	-1	1	0	3	1	5	1	4	2	-1	-1	2	5	0	0	1	3	1	2
13SDA	5	SDA	S	13	DA	1.04167	1.96666	24	-2	2	2	3	-2	-1	0	1	5	2	2	2	0	1	0	4	2	0	2	0	0	1	4	-3
13OFB	6	OFB	O	13	FB	1.70833	1.98865	24	-1	2	1	0	-2	3	1	4	4	5	1	1	1	4	-1	0	3	0	3	4	5	0	2	1
13SFB	1	SFB	S	13	FB	1.125	1.82525	24	1	5	0	-2	0	5	2	2	3	1	-2	1	0	1	1	-2	0	0	1	1	2	3	2	2
18CVO	3	OCV	O	18	CV	0.916667	1.63964	24	0	1	2	3	0	0	0	0	4	2	2	-1	-2	1	1	3	1	1	2	-3	2	3	0	0
18SCV	4	SCV	S	18	CV	-0.75	1.11316	24	-1	-3	-1	-1	-2	0	1	0	-2	-1	-1	0	1	-1	-2	-2	1	-1	0	-2	1	-1	-1	0
18ODA	5	ODA	O	18	DA	3.33333	2.099	24	5	4	3	4	4	3	6	5	1	7	2	4	2	5	0	7	6	3	1	1	0	1	4	2
18SDA	6	SDA	S	18	DA	-2.04167	2.09511	24	-3	0	-2	-2	-2	-1	2	-1	-5	-6	-1	-5	-1	-5	1	-3	0	0	-5	-3	-2	-2	-3	0
18OFB	1	OFB	O	18	FB	1.95833	2.64541	24	2	8	4	-1	3	6	3	0	5	2	0	3	1	1	5	2	-5	3	0	0	3	1	1	0
18FBS	2	SFB	S	18	FB	-2.625	2.51625	24	-3	-2	-2	-2	-3	-3	1	1	-5	-2	-6	-3	-3	0	0	-6	-3	3	-5	0	-5	-7	-5	-3
20CVO	2	OCV	O	20	CV	-0.541667	2.16653	24	0	-4	0	0	-2	-3	-5	0	2	1	-4	1	0	1	-1	0	2	-1	1	0	-3	3	-3	2
20CVS	3	SCV	S	20	CV	-0.125	2.30901	24	1	2	1	-2	-1	0	-3	1	-4	-2	6	-2	2	-1	1	-1	-1	0	-1	2	-3	-2	4	0
20ODA	4	ODA	O	20	DA	-0.333333	1.40393	24	2	1	3	-1	0	0	-2	0	-1	0	-2	-1	0	0	1	-1	-3	-1	0	0	1	0	-3	-1
20SDA	5	SDA	S	20	DA	-0.166667	1.88049	24	1	-2	-1	1	1	1	-2	-2	-1	1	1	1	0	-1	1	5	0	-2	-1	1	1	-1	-5	-1
20OFB	6	OFB	O	20	FB	0.166667	2.94392	24	2	-8	0	1	0	4	3	-2	-1	1	2	2	0	-5	-4	0	2	-1	4	-1	4	-2	3	0
20SFB	1	SFB	S	20	FB	0.375	1.43898	24	1	4	-2	2	1	-2	0	1	0	1	0	0	1	0	0	-1	-3	0	1	1	0	1	1	2
21CVO	3	OCV	O	21	CV	0.583333	1.66594	24	-1	0	0	4	0	-1	1	-1	1	1	5	0	4	1	0	0	0	0	1	2	-1	-1	-1	0
21SCV	4	SCV	S	21	CV	0.5	0.834058	24	-1	2	0	2	1	1	1	-1	0	0	0	0	1	0	1	1	0	1	0	0	2	0	1	0
21ODA	5	ODA	O	21	DA	0.0833333	1.31601	24	3	1	2	-1	1	0	-1	-1	-2	0	0	0	0	-1	-1	0	0	0	2	1	0	1	-3	1
21SDA	6	SDA	S	21	DA	-0.416667	1.95419	24	0	0	0	-1	-1	-2	2	-2	2	3	-2	1	1	-5	0	-2	3	-2	0	-4	0	-1	0	0
21OFB	1	OFB	O	21	FB	0.125	1.75233	24	0	-1	0	-2	0	0	0	-1	1	0	2	5	-1	-1	3	0	-4	2	-1	1	0	-1	0	1
21FBS	2	SFB	S	21	FB	0.375	1.49819	24	0	5	0	-1	1	0	0	1	1	1	0	2	3	-1	0	0	1	0	-3	0	0	0	0	-1
22CVO	2	OCV	O	22	CV	1.375	2.41035	24	2	0	3	1	0	5	-3	-1	4	2	-5	2	1	1	-1	3	5	0	4	3	1	1	1	4
22CVS	3	SCV	S	22	CV	1.08333	2.20507	24	2	3	6	-2	5	1	-3	0	-2	0	0	0	2	3	2	1	1	-2	3	3	2	1	1	-1
22ODA	4	ODA	O	22	DA	1.25	1.45213	24	1	-3	2	1	3	1	2	-1	2	1	3	2	2	1	0	1	2	4	1	3	0	1	0	1
22SDA	5	SDA	S	22	DA	-1.625	2.08123	24	-1	-7	-1	-5	2	1	1	-2	-3	-4	0	-2	-2	-1	1	-2	-2	-2	0	-1	-4	-2	-3	0
22OFB	6	OFB	O	22	FB	1.875	2.59284	24	0	3	1	1	1	3	3	-2	4	2	4	6	1	4	-4	1	-2	4	5	0	7	0	2	1
22SFB	1	SFB	S	22	FB	-2.20833	1.86452	24	-2	-6	-2	0	-1	-6	0	-2	-4	-1	-4	-1	-1	-2	1	-4	-3	-5	-2	-1	-2	0	-3	-2
23CVO	3	OCV	O	23	CV	-0.458333	1.8877	24	-1	-4	-2	2	0	-1	1	-3	-1	0	-1	0	-3	1	0	0	-1	0	-1	-4	4	2	1	0
23SCV	4	SCV	S	23	CV	0.0416667	1.73153	24	0	-3	0	1	-4	1	0	1	-1	-1	2	1	1	0	1	-1	-1	2	1	1	2	0	-4	2
23ODA	5	ODA	O	23	DA	0.125	2.21286	24	1	1	2	0	0	2	-4	0	0	6	0	0	0	3	1	-3	2	1	-3	0	-1	-1	-4	0
23SDA	6	SDA	S	23	DA	0.958333	1.73153	24	2	1	2	0	1	0	0	-1	2	3	2	3	1	-3	5	1	1	1	1	-1	-2	1	3	0
23OFB	1	OFB	O	23	FB	0.416667	1.74248	24	-1	4	1	0	0	2	2	-2	2	0	0	2	1	0	1	0	-4	4	0	-1	0	0	-1	0
23FBS	2	SFB	S	23	FB	-0.0833333	1.21285	24	0	1	1	-1	0	2	0	1	1	1	-3	0	-1	0	1	-1	-1	0	-2	0	-1	2	-1	-1
24CVO	3	OCV	O	24	CV	-0.666667	1.63299	24	0	-7	1	-1	0	0	-1	0	-1	-1	2	0	-1	0	0	0	-1	-1	-2	-2	0	-1	-1	1
24SCV	4	SCV	S	24	CV	0	0.978019	24	0	-1	0	0	1	-1	-1	-1	0	1	-1	0	-2	0	0	0	0	0	-1	0	1	2	1	2
24ODA	5	ODA	O	24	DA	-0.541667	1.66757	24	1	1	0	0	-4	1	0	-2	-3	-1	0	-1	0	-2	-1	-1	-3	-1	4	0	0	0	1	-2
24SDA	6	SDA	S	24	DA	0.208333	1.53167	24	0	2	1	0	4	1	-1	1	0	-1	0	0	0	-1	1	0	-2	0	2	0	2	0	-4	0
24OFB	1	OFB	O	24	FB	-0.25	1.75078	24	1	-1	1	-1	0	-1	0	-1	0	1	3	0	0	0	-5	0	-5	0	0	0	0	-1	2	1
24FBS	2	SFB	S	24	FB	0.125	1.15392	24	0	1	0	1	0	0	-3	1	-2	-2	0	0	-1	1	0	1	2	0	1	0	1	1	1	0
25CVO	3	OCV	O	25	CV	0.375	1.63687	24	-1	3	-2	3	0	0	1	3	1	3	-2	0	0	0	1	0	2	1	-3	0	-1	1	-1	0
25SCV	4	SCV	S	25	CV	0.458333	1.61458	24	2	-3	-1	5	0	1	1	0	1	0	0	1	2	0	-1	-1	3	-1	0	2	1	0	-1	0
25ODA	5	ODA	O	25	DA	0.0416667	1.62799	24	0	1	-2	1	1	-1	-1	0	-3	1	1	1	0	-2	1	-2	2	-2	3	1	-1	-2	2	2
25SDA	6	SDA	S	25	DA	0.458333	1.66757	24	-1	-1	0	0	2	2	2	1	3	-1	-1	1	0	3	4	1	1	0	-2	-3	-1	0	1	0
25OFB	1	OFB	O	25	FB	0.166667	1.57885	24	-1	0	2	-2	1	0	1	0	-2	1	-2	4	0	1	-2	2	0	2	0	-2	0	0	2	-1
25FBS	2	SFB	S	25	FB	0.625	1.52693	24	1	1	0	2	1	0	1	1	-1	1	-4	0	1	1	0	-1	2	0	-1	0	3	3	3	1
26CVO	3	OCV	O	26	CV	0.666667	1.92617	24	-2	-2	3	3	0	0	-1	-1	0	-1	3	1	-2	2	2	1	3	1	4	2	0	-3	1	2
26SCV	4	SCV	S	26	CV	-0.25	1.22474	24	-1	-3	1	-2	-1	0	0	-2	0	-1	0	1	1	0	-1	0	0	2	0	2	0	-2	0	0
26ODA	5	ODA	O	26	DA	0.25	1.84744	24	3	-3	1	1	3	1	0	1	-1	-1	1	-1	0	3	0	2	1	-4	-1	-2	0	-1	3	0
26SDA	6	SDA	S	26	DA	0	1.47442	24	0	2	-1	1	3	-3	-2	-2	1	0	0	1	-2	-1	2	0	1	-1	0	-1	0	0	2	0
26OFB	1	OFB	O	26	FB	1.29167	1.23285	24	0	2	1	1	2	3	2	1	0	1	2	-1	0	2	2	1	3	2	2	1	0	1	4	-1
26FBS	2	SFB	S	26	FB	-1.5	1.81779	24	0	-1	-1	-3	1	2	-1	-2	-2	-5	-5	0	-1	-3	0	-2	0	-2	0	0	-4	-1	-4	-2
27CVO	3	OCV	O	27	CV	0.333333	1.76109	24	-1	6	1	2	0	-1	-2	1	1	2	-2	0	-1	-1	-1	0	2	0	-1	2	0	0	2	-1
27SCV	4	SCV	S	27	CV	-0.208333	1.35066	24	1	-2	0	-1	-2	-1	-1	2	1	0	3	0	1	0	-1	-1	-1	-1	1	-1	0	0	1	-3
27ODA	5	ODA	O	27	DA	0.0416667	1.60106	24	2	-2	2	-2	-2	-1	0	1	0	4	0	-3	0	-1	1	-1	1	-1	0	0	1	1	2	-1
27SDA	6	SDA	S	27	DA	-0.333333	1.90347	24	0	0	0	-1	0	5	2	-2	1	2	-1	2	-1	-1	-1	-1	-1	-1	-1	-4	-3	0	-3	1
27OFB	1	OFB	O	27	FB	0.458333	1.99955	24	1	-2	0	1	0	1	-1	1	0	2	3	-4	2	1	2	5	-4	2	1	-1	0	-1	1	1
27FBS	2	SFB	S	27	FB	-0.541667	1.95558	24	0	0	-2	1	-2	2	0	1	0	-1	1	-1	-2	-1	2	2	-3	-2	0	0	-1	-7	-1	1
28CVS	3	CVS	C	28	VS	-2.04167	2.40433	24	-4	-1	-4	-2	-2	-2	0	-6	-3	0	-2	-2	2	-6	-1	-4	-2	-2	-3	5	-5	-3	-1	-1
28CVO	2	OCV	O	28	CV	0.208333	2.34018	24	1	-3	0	0	0	3	-3	0	-2	-2	-5	1	0	5	-1	0	2	0	0	3	0	5	0	1
28ODA	4	ODA	O	28	DA	-0.5	1.74456	24	0	2	-1	-4	2	-2	-1	1	3	0	-3	-1	-3	0	-1	0	-2	-1	-1	0	-2	1	2	-1
28SDA	5	SDA	S	28	DA	-0.791667	1.76879	24	-3	0	1	0	1	1	0	-3	-2	-4	1	-1	1	0	-1	1	-2	-1	-3	-1	0	0	-5	1
28OFB	6	OFB	O	28	FB	-1.66667	2.38959	24	-3	0	-2	-1	-4	-2	-1	-5	-1	-3	-5	-3	0	-4	4	1	-2	-4	-5	2	-1	-3	1	1
28SFB	1	SFB	S	28	FB	-2.04167	2.44023	24	-1	0	-8	-1	0	-5	-4	-2	-3	-2	-3	-3	-1	-2	-4	3	0	-6	1	-1	-3	-1	1	-4
29CVO	3	OCV	O	29	CV	0.875	1.454	24	2	0	-1	-1	1	1	1	-1	1	3	1	-1	2	3	2	0	0	1	2	-1	2	-1	4	1
29SCV	4	SCV	S	29	CV	1.54167	2.08471	24	1	-1	1	-3	7	1	2	1	3	1	2	2	3	1	0	1	3	6	0	1	3	2	1	-1
29ODA	5	ODA	O	29	DA	0.0833333	1.66594	24	4	0	1	0	0	3	-3	-2	-2	-1	1	1	1	3	0	0	-1	-1	-1	-2	1	0	0	0
29SDA	6	SDA	S	29	DA	-0.125	1.6501	24	-1	1	0	-1	0	3	0	-1	1	-1	-1	-1	0	-3	4	-1	3	0	-1	-2	-1	-2	1	0
29OFB	1	OFB	O	29	FB	0.333333	1.30773	24	-2	1	0	3	0	1	1	-2	-1	0	0	-1	1	-1	3	1	2	0	1	1	0	1	-1	0
29FBS	2	SFB	S	29	FB	-0.166667	1.63299	24	-1	-1	-1	0	0	0	0	-1	-2	4	-4	-1	0	-1	0	-1	0	1	4	0	0	1	0	-1
30CVO	2	OCV	O	30	CV	1.95833	2.44023	24	4	-2	0	3	3	0	3	0	7	6	1	2	3	1	2	6	3	0	4	2	-2	2	-2	1
30CVS	3	SCV	S	30	CV	0	2.75049	24	3	0	3	-3	-3	-1	-1	-2	0	0	6	1	0	-5	2	0	0	0	6	2	0	-3	-1	-4
30ODA	4	ODA	O	30	DA	-0.416667	1.38051	24	0	0	2	-1	-1	-1	-2	-1	-4	1	0	0	2	0	-1	-2	0	-2	1	-1	1	-1	-1	1
30SDA	5	SDA	S	30	DA	0.375	1.40844	24	3	-1	1	-1	3	0	2	1	1	-1	0	0	-2	2	0	1	0	1	-1	1	2	0	-2	-1
30OFB	6	OFB	O	30	FB	-1.04167	1.78104	24	1	-6	-2	0	0	1	1	-2	-1	-4	1	-3	-1	-2	-2	-2	0	0	0	-3	1	0	-1	-1
30SFB	1	SFB	S	30	FB	0.25	2.81687	24	0	0	-8	2	1	-1	-1	0	-1	0	-1	1	0	1	7	6	1	0	0	3	-3	-2	1	0
31CVO	2	OCV	O	31	CV	1.16667	2.20013	24	2	0	-1	2	1	-1	0	0	2	-2	-1	-1	3	2	0	5	3	0	0	2	2	8	2	0
31CVS	3	SCV	S	31	CV	-0.875	2.32776	24	-1	4	5	-5	-1	0	-1	-1	-4	-1	-1	0	-1	-4	1	-3	0	0	1	-1	-4	-3	-1	0
31ODA	4	ODA	O	31	DA	1.91667	1.47196	24	0	2	1	2	1	3	3	0	3	3	5	1	4	2	2	1	2	5	2	0	0	0	2	2
31SDA	5	SDA	S	31	DA	1.75	1.67462	24	0	1	2	3	1	3	4	0	1	1	1	3	1	4	1	6	3	3	-1	0	2	-1	2	2
31OFB	6	OFB	O	31	FB	1.29167	2.34945	24	0	6	0	1	1	3	-1	0	1	2	2	4	2	4	-2	3	-5	2	1	1	5	2	0	-1
31 SFB	1	SFB	S	31	FB	1.375	2.03902	24	2	4	0	1	0	3	2	2	3	-1	-1	6	0	1	4	3	-3	2	2	1	2	2	-2	0
33OCV	4	OCV	O	33	CV	0.833333	1.57885	24	1	-2	1	1	4	0	0	1	1	1	4	0	3	0	2	2	1	2	1	-2	0	1	0	-2
33SCV	5	SCV	S	33	CV	1.54167	1.91059	24	3	2	0	1	-3	2	0	1	0	4	1	2	2	2	-1	2	4	0	3	1	0	1	4	6
33ODA	6	ODA	O	33	DA	1.75	2.8014	24	1	0	0	1	0	-2	3	3	5	4	1	3	1	0	2	2	-7	2	2	4	5	2	8	2
33SDA	1	SDA	S	33	DA	0.208333	1.21509	24	-1	0	0	-2	-1	0	1	0	1	0	1	0	0	2	-1	0	-1	0	1	3	0	0	3	-1
33FBO	2	OFB	O	33	FB	-1.875	2.19312	24	-2	1	-4	-3	-5	-1	-1	0	2	-5	0	-1	-1	0	0	-5	-4	2	-1	-2	-4	-3	-4	-4
33SFB	3	SFB	S	33	FB	-1.83333	2.46129	24	-3	-4	-3	5	-6	0	0	-1	-3	-2	3	-3	-3	-5	-1	-3	-4	1	-1	-3	-1	-4	-2	-1
34OCV	4	OCV	O	34	CV	-0.0833333	1.28255	24	0	-1	1	1	-2	-1	-2	1	1	-1	1	0	-2	0	0	1	-1	-1	1	-1	1	2	-2	2
34SCV	5	SCV	S	34	CV	-0.708333	2.23566	24	2	-2	2	1	-3	-1	0	0	-1	-6	-2	-1	0	4	-1	-4	0	-4	1	-1	1	1	0	-3
34ODA	6	ODA	O	34	DA	-0.375	1.52693	24	0	-4	0	1	-1	2	2	0	-1	-1	-1	-3	0	-1	-2	0	3	0	-1	-1	-1	0	1	-1
34SDA	1	SDA	S	34	DA	0.125	2.15311	24	1	0	0	0	0	-1	1	1	0	2	-2	-5	0	2	4	0	3	-2	1	-2	-4	4	0	0
34FBO	2	OFB	O	34	FB	0.333333	1.78561	24	0	-1	1	0	1	1	0	1	0	-5	2	1	0	2	1	3	1	-2	1	2	-2	0	-2	3
34SFB	3	SFB	S	34	FB	-0.791667	2.16653	24	0	-2	-2	-1	4	-2	-1	0	-2	-3	-4	-1	2	-3	-6	0	-1	2	0	-2	1	2	0	0
35OCV	4	OCV	O	35	CV	-0.166667	1.88049	24	0	-4	1	-5	1	1	-1	1	0	1	1	-1	-3	0	3	-1	-1	0	0	-1	1	3	-1	1
35SCV	5	SCV	S	35	CV	0.541667	2.28376	24	-1	0	2	-2	6	2	-2	1	1	1	1	1	1	2	0	-5	4	-2	0	2	1	-1	3	-2
35ODA	6	ODA	O	35	DA	0.875	1.72734	24	0	-1	1	0	0	4	1	0	0	3	2	0	0	0	1	0	-1	0	-1	5	1	1	5	0
35SDA	1	SDA	S	35	DA	0.625	1.37722	24	2	1	0	-2	1	0	-1	-3	1	1	1	0	2	3	1	0	0	0	3	2	0	1	1	1
35FBO	2	OFB	O	35	FB	0.666667	2.099	24	0	2	-2	0	3	1	1	1	4	-2	0	4	0	-1	-1	1	4	1	5	-1	-2	-1	-2	1
35SFB	3	SFB	S	35	FB	0.25	2.04833	24	1	-2	-2	2	0	0	1	6	-1	3	-1	0	-4	0	0	1	-3	1	0	-1	2	2	1	0
36OCV	4	OCV	O	36	CV	-0.375	1.8133	24	3	-4	2	-5	0	-1	0	0	-2	1	-1	0	0	-1	-2	-1	0	0	0	-1	0	3	-1	1
36SCV	5	SCV	S	36	CV	0.0833333	1.93181	24	1	0	-3	0	-2	0	-2	-1	1	-1	0	-2	0	3	2	-2	0	-1	3	1	0	-2	5	2
36ODA	6	ODA	O	36	DA	0.375	1.86063	24	0	-2	0	2	-3	3	4	0	1	0	0	0	1	-5	0	1	0	0	2	0	2	1	2	0
36SDA	1	SDA	S	36	DA	0.541667	2.10546	24	0	1	-1	3	0	0	1	1	2	-2	5	0	0	-2	4	0	-2	-1	0	0	0	-1	6	-1
36FBO	2	OFB	O	36	FB	0.25	1.77544	24	0	1	2	0	1	-1	-2	-1	0	-1	1	1	4	-1	0	-4	3	1	2	-3	1	0	1	1
36SFB	3	SFB	S	36	FB	1	2.08514	24	1	4	-1	6	0	0	1	2	1	3	0	0	1	3	0	0	-1	-1	0	-3	4	4	1	-1
37OCV	4	OCV	O	37	CV	0.875	1.48361	24	1	-2	0	4	1	0	1	0	3	0	0	1	2	0	0	1	0	2	1	3	3	0	2	-2
37SCV	5	SCV	S	37	CV	1.16667	1.6594	24	3	3	2	-2	1	0	1	0	1	1	0	-1	0	3	-1	0	3	4	0	2	0	1	3	4
37ODA	6	ODA	O	37	DA	-0.25	1.56733	24	-2	0	-1	1	-1	1	1	-1	0	3	-1	0	1	-1	-3	-2	1	0	-1	-4	2	1	0	0
37SDA	1	SDA	S	37	DA	0.333333	1.37261	24	-1	-1	1	3	-1	1	1	-1	0	0	-1	-1	-1	2	-1	1	3	-2	1	1	0	2	1	1
37FBO	2	OFB	O	37	FB	-0.291667	1.57367	24	0	-1	2	-2	1	0	1	0	-1	-5	-1	-2	0	-2	1	-2	1	1	2	1	0	-1	0	0
37SFB	3	SFB	S	37	FB	0.708333	1.82921	24	0	1	0	0	5	0	-2	5	0	0	1	0	2	-1	-2	0	2	3	-1	2	2	1	0	-1
38OCV	4	OCV	O	38	CV	1.66667	1.46456	24	0	1	4	3	4	2	2	0	2	3	4	2	2	1	1	0	2	3	1	-1	3	1	1	-1
38SCV	5	SCV	S	38	CV	0.875	1.77697	24	0	3	3	3	-1	0	1	0	-2	4	0	1	0	2	0	-1	0	2	-1	0	-1	1	2	5
38ODA	6	ODA	O	38	DA	0.666667	1.46456	24	1	3	1	0	-1	1	1	3	0	1	1	0	1	2	2	1	-1	0	2	-4	0	2	0	0
38SDA	1	SDA	S	38	DA	0.291667	2.05319	24	-2	5	1	0	0	2	1	-2	4	0	0	-1	-2	0	1	-1	1	4	-1	-4	0	1	-1	1
38FBO	2	OFB	O	38	FB	1.54167	2.32153	24	1	0	2	0	3	2	4	1	3	1	0	-2	1	-3	1	1	7	-1	3	-1	5	1	5	3
38SFB	3	SFB	S	38	FB	0.416667	1.97631	24	-2	4	-2	0	0	0	-1	1	-2	2	0	1	-3	4	2	-1	0	4	3	-1	0	-1	1	1
39OCV	4	OCV	O	39	CV	0	1.84155	24	2	0	1	-5	0	-1	2	-2	-4	-1	-1	1	2	0	0	1	2	2	1	-1	0	2	0	-1
39SCV	5	SCV	S	39	CV	0.75	1.51083	24	0	0	5	-1	1	1	1	1	2	1	1	-1	1	2	1	0	3	-1	0	-1	-1	-1	3	1
39ODA	6	ODA	O	39	DA	1.95833	2.27423	24	0	5	2	2	-3	0	-1	2	4	3	1	4	2	3	3	3	-2	2	2	0	7	2	5	1
39SDA	1	SDA	S	39	DA	0.75	2.04833	24	0	1	0	2	2	3	1	0	2	3	2	4	1	-1	-3	-2	-3	0	2	4	0	2	1	-3
39FBO	2	OFB	O	39	FB	1.95833	1.70623	24	1	2	1	0	2	3	1	1	2	3	2	0	1	0	1	3	3	0	4	0	4	7	4	2
39SFB	3	SFB	S	39	FB	1.91667	2.04124	24	3	0	0	5	0	1	-1	3	2	2	3	1	3	3	3	3	0	0	3	1	8	3	-1	1
40OCV	4	OCV	O	40	CV	0.25	1.35935	24	2	-1	0	2	-3	-1	1	-1	1	-1	1	2	1	1	-1	0	1	1	1	-2	0	2	1	-1
40SCV	5	SCV	S	40	CV	0.0416667	1.39811	24	-1	1	2	1	-1	0	0	-1	0	1	-2	0	-1	1	-1	-2	-1	3	1	0	0	0	-2	3
40ODA	6	ODA	O	40	DA	-0.208333	1.25036	24	-1	0	-1	0	1	2	1	0	-1	0	-1	0	2	-4	1	0	-1	0	-1	0	0	0	-2	0
40SDA	1	SDA	S	40	DA	0.125	1.36135	24	-1	1	0	2	0	-1	0	1	0	-2	2	1	-4	0	1	1	2	0	1	-1	0	-1	0	1
40FBO	2	OFB	O	40	FB	-0.666667	1.12932	24	0	0	-2	-1	0	-3	1	0	-1	1	-1	0	-2	-1	-1	0	-2	0	0	-3	-1	0	-1	1
40SFB	3	SFB	S	40	FB	-0.416667	1.81579	24	0	-4	-3	3	0	0	-2	-2	0	2	-2	-1	-4	0	-1	-1	1	0	2	-1	1	0	0	2
41OCV	5	OCV	O	41	CV	0.791667	2.04257	24	1	-5	2	0	2	1	2	-1	4	1	0	0	-1	2	0	0	-2	3	0	0	1	1	5	3
41SCV	6	SCV	S	41	CV	0.375	1.66322	24	-1	1	0	-1	0	0	0	0	2	2	-2	-1	0	2	1	1	4	0	0	-4	0	3	2	0
41ODA	1	ODA	O	41	DA	-0.5	1.47442	24	0	1	-1	-1	0	1	2	-1	-2	-2	2	-1	-4	1	-3	1	-1	0	-1	-1	0	0	-2	0
41SDA	2	SDA	S	41	DA	0.583333	1.21285	24	1	0	3	2	1	2	2	0	2	0	-1	-1	3	0	1	0	1	0	0	0	0	-1	0	-1
41OFB	3	OFB	O	41	FB	-0.0833333	1.41165	24	-1	-4	0	2	1	0	-2	-1	2	-1	-1	0	1	1	0	0	0	-1	1	1	-2	0	2	0
41SFB	4	SFB	S	41	FB	0.25	1.48177	24	2	3	1	4	1	-1	0	0	0	0	1	0	1	0	0	0	-1	-1	0	1	-2	-3	1	-1
42OCV	5	OCV	O	42	CV	0.958333	1.30148	24	3	-1	3	2	2	1	0	0	1	3	-1	0	2	3	1	1	-1	2	0	0	0	0	1	1
42SCV	6	SCV	S	42	CV	0.0416667	1.87615	24	-1	2	0	0	1	1	1	-4	0	0	1	1	-1	0	0	-3	3	-1	-3	-1	0	0	5	0
42ODA	1	ODA	O	42	DA	0.208333	1.58743	24	2	-1	3	-2	-1	3	-1	1	-2	-1	0	0	1	-1	0	0	-2	0	2	3	0	2	0	-1
42SDA	2	SDA	S	42	DA	-0.666667	2.16025	24	0	-2	-3	0	0	-1	-2	-3	-3	0	4	-1	0	0	-1	-1	5	1	-4	1	-3	1	-3	-1
42OFB	3	OFB	O	42	FB	-0.0416667	1.89918	24	-1	-5	1	-2	-1	-1	-1	1	-1	4	0	2	3	-1	-1	-2	2	0	1	-1	1	2	0	-1
42SFB	4	SFB	S	42	FB	-0.208333	1.35066	24	0	-2	1	-1	4	1	-1	0	-2	0	-1	0	1	-1	2	0	-1	-1	0	0	-2	-1	-1	0
43CVO	2	OCV	O	43	CV	0.0416667	2.40433	24	1	-2	1	0	0	2	-2	0	1	4	-5	-2	-1	0	2	1	3	0	4	0	-4	-1	-4	3
43CVS	3	SCV	S	43	CV	-0.125	1.2619	24	1	0	-1	0	-3	0	2	-1	0	0	-2	0	1	-1	0	0	-1	-2	0	-1	2	0	2	1
43ODA	4	ODA	O	43	DA	0.25	1.2938	24	0	1	2	0	0	2	0	-1	1	0	1	0	0	1	0	1	0	2	0	0	-2	1	-4	1
43SDA	5	SDA	S	43	DA	0.291667	1.68056	24	0	1	3	-1	1	0	0	3	0	2	-1	-2	0	0	0	5	0	-2	1	-1	-1	0	-2	1
43OFB	6	OFB	O	43	FB	0	1.28537	24	-1	2	1	-1	1	0	0	-1	-3	0	-1	1	1	-1	-2	0	-1	2	0	2	1	-1	0	1
43SFB	1	SFB	S	43	FB	-0.375	1.73988	24	-1	0	0	4	0	-3	1	0	-4	-1	-1	1	2	-2	-1	0	-2	-3	0	0	-1	0	0	2
44OCV	5	OCV	O	44	CV	0.291667	1.87615	24	1	3	0	0	-7	0	2	0	2	1	1	0	0	0	-1	0	-1	0	1	2	-1	1	1	2
44SCV	6	SCV	S	44	CV	0.166667	1.27404	24	-1	1	0	-1	0	0	0	0	0	1	0	1	0	3	1	0	2	1	-4	-1	0	1	0	0
44ODA	1	ODA	O	44	DA	0.0833333	0.974308	24	-1	0	0	2	0	0	0	0	-2	0	1	0	1	2	1	0	-1	0	-2	0	0	1	0	0
44SDA	2	SDA	S	44	DA	-0.291667	1.45898	24	0	0	1	0	-1	0	1	0	-5	1	-2	0	0	-4	1	0	0	0	0	1	0	0	0	0
44OFB	3	OFB	O	44	FB	0.541667	2.10546	24	0	2	2	-1	1	-1	1	-1	1	3	2	0	7	1	2	0	1	-1	2	-3	-3	0	-2	0
44SFB	4	SFB	S	44	FB	0.0833333	1.10007	24	0	1	0	0	1	0	0	0	1	1	-1	1	2	0	1	0	-3	-1	1	-2	-1	1	0	0
45OCV	5	OCV	O	45	CV	1.41667	1.88626	24	3	-1	2	-2	0	0	4	2	1	1	1	4	2	3	0	3	0	2	3	0	-1	1	6	0
45SCV	6	SCV	S	45	CV	0.25	2.19188	24	3	6	-1	1	-2	0	3	-2	-2	-2	0	1	-1	4	1	-3	1	-1	-2	-1	2	1	0	0
45ODA	1	ODA	O	45	DA	0.875	2.13282	24	0	4	-2	0	0	5	2	0	2	1	2	-1	3	-1	0	0	-4	2	0	5	0	0	0	3
45SDA	2	SDA	S	45	DA	-0.0833333	1.95419	24	-2	-5	-1	-1	-2	-1	0	-1	2	4	-1	2	3	0	1	-1	1	-1	-2	0	2	-1	2	0
45OFB	3	OFB	O	45	FB	0.291667	2.38618	24	1	-1	-1	3	1	1	-3	-4	0	4	-3	0	-3	5	3	-1	2	-2	1	1	1	-2	3	1
45SFB	4	SFB	S	45	FB	-0.583333	1.79169	24	2	-2	4	-5	0	-1	0	0	-3	-2	-1	-1	-1	-1	0	0	-2	1	0	-2	1	-2	1	0
46OCV	5	OCV	O	46	CV	1.41667	1.44212	24	1	1	2	3	0	1	-1	5	0	3	1	0	2	3	1	2	3	2	-1	1	0	1	3	1
46SCV	6	SCV	S	46	CV	0	1.21584	24	-2	2	0	0	-3	0	1	0	1	0	0	1	0	1	0	-1	-1	1	-2	1	0	2	-1	0
46ODA	1	ODA	O	46	DA	0.75	2.2506	24	1	4	-2	-3	0	6	-2	1	3	1	1	-1	2	3	0	1	-2	4	-1	2	0	0	2	-2
46SDA	2	SDA	S	46	DA	0.708333	1.42887	24	0	2	0	-2	1	2	1	-1	3	-1	3	0	1	2	-1	0	-1	1	0	3	2	0	2	0
46OFB	3	OFB	O	46	FB	-0.541667	1.444	24	-2	-1	0	-1	-1	0	-1	-1	0	0	-2	0	-3	1	-4	0	0	3	1	-2	0	0	-1	1
46SFB	4	SFB	S	46	FB	1.45833	1.81729	24	-1	1	0	1	4	3	1	2	2	0	0	0	6	1	1	0	4	3	0	-1	3	4	1	0
47OCV	5	OCV	O	47	CV	1.45833	1.81729	24	2	4	2	1	0	1	-1	3	3	5	0	3	3	-1	0	4	3	-2	1	2	0	0	2	0
47SCV	6	SCV	S	47	CV	-0.458333	1.74404	24	-1	-4	0	1	2	-1	-1	-2	0	0	0	-3	-1	-2	1	2	-4	1	-2	1	1	2	0	-1
47ODA	1	ODA	O	47	DA	-0.625	2.08123	24	0	-1	-7	0	-1	3	0	0	-2	-1	1	0	-3	-1	-1	-1	-3	1	0	-2	4	-1	0	0
47SDA	2	SDA	S	47	DA	-1.91667	1.41165	24	-3	-1	-2	-4	-3	-3	-2	-2	-3	-4	0	-1	-1	-3	-1	-3	-3	1	-2	-3	-2	1	-2	0
47OFB	3	OFB	O	47	FB	-0.583333	2.78063	24	0	-5	2	1	0	0	-4	-1	-6	3	-1	0	-4	0	-3	2	-3	-2	1	3	6	-1	-2	0
47SFB	4	SFB	S	47	FB	-0.833333	1.40393	24	-1	1	0	-2	1	0	-3	-2	-2	-1	1	-2	-1	0	2	0	-2	0	0	-3	-3	-1	-2	0
48CVO	3	OCV	O	48	CV	0.541667	1.69344	24	1	2	0	4	1	-1	2	1	0	0	2	0	-3	4	-1	1	1	-2	0	1	2	-2	0	0
48SCV	4	SCV	S	48	CV	1.66667	1.85722	24	0	4	1	3	-3	2	2	3	0	1	1	1	3	1	3	1	4	6	2	-1	2	1	3	0
48ODA	5	ODA	O	48	DA	-1.70833	2.62892	24	-3	-1	-2	0	-3	-4	-7	1	0	-6	-2	-3	0	0	2	-5	-1	-7	-1	0	-1	-1	3	0
48SDA	6	SDA	S	48	DA	0.5	1.95604	24	2	5	0	0	-3	1	0	0	0	4	0	0	0	0	-4	0	2	0	-1	3	2	-1	2	0
48OFB	1	OFB	O	48	FB	0.5	2.18692	24	0	-3	0	-2	-1	-1	1	0	1	1	0	-1	4	-2	-3	5	3	0	1	2	0	2	5	0
48FBS	2	SFB	S	48	FB	0.375	1.61009	24	0	-1	1	2	-1	3	1	0	-1	0	1	2	1	1	2	0	0	0	3	0	0	-5	0	0
49CVO	3	OCV	O	49	CV	0.333333	2.20013	24	1	-6	0	-1	0	2	1	-1	-1	3	3	-1	-2	5	2	0	2	-1	-1	-1	3	0	0	1
49SCV	4	SCV	S	49	CV	0	1.95604	24	-1	0	-2	-4	3	0	1	-1	1	0	0	2	-1	0	3	0	3	1	0	-3	3	-2	0	-3
49ODA	5	ODA	O	49	DA	-0.333333	2.46129	24	-2	-4	-1	-1	1	0	4	0	3	-4	0	0	0	-3	-1	3	-2	-1	4	0	-2	3	0	-5
49SDA	6	SDA	S	49	DA	0	1.71945	24	2	2	0	0	2	0	1	-2	0	3	0	-1	-1	0	3	0	-1	0	-1	-4	-1	-2	-2	2
49OFB	1	OFB	O	49	FB	0.791667	1.38247	24	2	1	2	-1	0	1	1	0	-1	0	1	1	4	1	2	-2	2	2	0	0	3	-1	1	0
49FBS	2	SFB	S	49	FB	0.125	1.42379	24	-1	1	-2	1	-2	3	-1	-1	-1	0	1	1	-1	1	3	3	-1	-1	0	0	0	0	0	0
50OCV	5	OCV	O	50	CV	0.0833333	1.28255	24	-1	1	1	-1	0	0	0	0	2	2	-1	1	0	2	1	-3	-2	-1	-1	0	1	-1	1	1
50SCV	6	SCV	S	50	CV	-0.125	1.454	24	0	-2	1	-1	0	-1	1	0	0	-2	1	0	0	4	1	0	-2	0	-2	-3	0	1	1	0
50ODA	1	ODA	O	50	DA	-0.416667	1.86307	24	-1	0	0	-2	0	-1	-1	0	-4	0	0	1	4	-1	-5	-3	-1	1	0	1	0	1	2	-1
50SDA	2	SDA	S	50	DA	-0.333333	1.23945	24	0	0	1	-1	0	0	1	-2	-2	1	-1	-1	1	0	-1	-1	0	0	0	-2	-2	0	-2	3
50OFB	3	OFB	O	50	FB	-0.541667	2.16653	24	2	0	2	-2	-1	0	3	-4	-2	-2	-6	3	-3	0	-2	-1	1	-1	1	1	-2	1	-1	0
50SFB	4	SFB	S	50	FB	0.5	0.932505	24	0	1	0	1	0	0	1	0	0	0	0	1	1	0	1	1	2	-1	1	1	-1	-1	3	1
51CVO	3	OCV	O	51	CV	0	1.84155	24	-2	-1	1	-1	5	0	-2	-3	0	3	0	1	1	0	1	-2	-3	1	1	0	1	0	-2	1
51SCV	4	SCV	S	51	CV	0.0833333	2.46571	24	-2	2	-5	0	5	-1	1	2	-5	0	-2	0	1	-1	-3	-1	4	3	0	2	1	2	0	-1
51ODA	5	ODA	O	51	DA	0.666667	1.78561	24	0	0	1	1	-3	1	-3	2	0	1	0	4	1	5	0	-1	1	2	0	0	1	-1	2	2
51SDA	6	SDA	S	51	DA	0.833333	2.25864	24	1	1	3	1	0	1	1	0	5	1	1	2	0	6	-6	-1	2	3	0	-1	1	0	-1	0
51OFB	1	OFB	O	51	FB	-1.25	2.48911	24	0	-5	0	-6	-2	-4	-2	1	-3	0	-1	-5	-1	-2	4	-3	2	-2	1	-1	-3	-1	3	0
51FBS	2	SFB	S	51	FB	-0.25	1.39096	24	-2	0	0	2	0	2	-1	0	0	-3	-2	1	-1	0	1	-1	2	-1	-1	0	0	-3	0	1
52CVO	3	OCV	O	52	CV	0.833333	1.99274	24	3	3	2	0	-1	1	-2	-2	2	0	3	-1	3	5	1	-1	2	3	-2	0	2	-2	1	0
52SCV	4	SCV	S	52	CV	0.333333	1.34056	24	2	1	3	-1	-1	-1	1	-2	1	0	1	1	-1	1	0	-1	2	-1	0	2	2	1	-1	-1
52ODA	5	ODA	O	52	DA	-0.125	2.62616	24	-3	-3	-1	4	1	2	3	1	-3	2	-1	3	0	0	-1	5	0	0	-1	-1	0	-3	0	-7
52SDA	6	SDA	S	52	DA	-2.125	2.38314	24	-2	-6	-3	-2	-3	0	-1	-1	-3	-4	-1	-7	-2	-3	0	-2	5	-2	-6	0	-3	-2	-2	-1
52OFB	1	OFB	O	52	FB	2.08333	2.16527	24	1	0	1	1	1	1	2	1	4	1	2	-1	6	0	5	4	-1	6	4	3	0	1	6	2
52FBS	2	SFB	S	52	FB	-1.79167	2.75016	24	-2	-2	-2	0	-5	-3	-2	0	-4	4	-1	-3	1	-1	-1	-7	3	1	-3	0	-2	-8	-2	-4
53OCV	5	OCV	O	53	CV	0.625	1.99592	24	2	2	3	2	4	0	-5	1	2	1	1	1	2	0	0	2	2	1	-2	0	-2	0	-3	1
53SCV	6	SCV	S	53	CV	-0.291667	1.36666	24	0	0	-1	0	0	1	0	0	2	-2	1	1	0	-2	-2	-4	-1	-1	-1	1	0	0	2	-1
53ODA	1	ODA	O	53	DA	0.291667	1.75646	24	0	1	3	2	-1	1	1	-2	2	1	1	0	0	0	2	2	-2	2	1	-2	-4	-1	2	-2
53SDA	2	SDA	S	53	DA	-0.125	1.91816	24	-2	1	-1	-1	1	-1	3	2	3	-2	0	-2	3	-3	0	2	1	-2	-3	0	1	-2	1	-2
53OFB	3	OFB	O	53	FB	-0.458333	2.34018	24	-1	4	0	1	1	-1	0	-2	0	1	-1	1	4	-4	-2	-1	0	3	0	-4	-5	-1	-4	0
53SFB	4	SFB	S	53	FB	-0.916667	1.31601	24	-1	-2	-1	-1	-3	1	1	0	-1	-1	-1	2	-2	-1	-1	-1	-3	-1	0	0	0	-4	-1	-1
54CVO	3	OCV	O	54	CV	0.125	2.34637	24	-1	-1	0	4	-3	-1	-1	-2	1	-2	6	0	-4	3	0	0	4	-1	0	3	-1	0	-1	0
54SCV	4	SCV	S	54	CV	0.541667	2.02117	24	-1	-5	0	4	2	1	1	0	0	1	2	-2	0	1	-2	0	0	5	2	-1	0	1	2	2
54ODA	5	ODA	O	54	DA	-0.0416667	1.80529	24	4	1	-1	-2	-3	1	3	2	1	-3	-2	-2	2	-1	0	1	-2	0	0	0	-1	0	0	1
54SDA	6	SDA	S	54	DA	1.25	2.83227	24	2	4	0	2	0	-3	3	0	3	3	1	6	0	6	1	3	-3	0	6	-4	3	0	-3	0
54OFB	1	OFB	O	54	FB	0.0416667	2.33087	24	0	-7	0	-2	-3	-3	-1	0	1	1	1	-1	3	2	3	-2	1	1	-1	0	3	1	3	1
54FBS	2	SFB	S	54	FB	0.541667	1.97768	24	0	0	-2	3	0	0	3	1	-4	2	2	-1	0	-1	0	5	1	-1	-1	0	3	-1	3	1
55CVO	3	OCV	O	55	CV	2.04167	3.07131	24	2	7	7	4	4	2	-2	7	4	-1	3	1	-2	5	-3	0	5	1	1	-2	5	0	-1	2
55SCV	4	SCV	S	55	CV	1.29167	2.19642	24	-1	2	0	0	3	2	0	2	1	2	5	0	0	2	-4	1	4	5	1	-2	0	4	4	0
55ODA	5	ODA	O	55	DA	0.0416667	1.82921	24	-1	-3	-3	-1	0	1	0	-1	1	1	-2	1	0	2	1	0	2	3	3	-1	2	0	0	-4
55SDA	6	SDA	S	55	DA	0.75	1.82376	24	1	1	-1	0	1	-2	1	0	0	5	1	0	0	-1	2	-1	4	-1	2	0	5	-1	1	1
55OFB	1	OFB	O	55	FB	-0.208333	2.12601	24	1	-5	2	-1	-4	0	-1	-3	1	2	1	2	-2	-1	3	2	-2	-1	-2	1	0	-1	3	0
55FBS	2	SFB	S	55	FB	0.541667	2.44912	24	1	1	-1	1	3	2	4	-1	-3	-2	4	0	-1	2	2	5	0	1	-2	-3	-2	5	-2	-1
56CVO	3	OCV	O	56	CV	-0.708333	1.75646	24	0	0	-2	0	-2	0	-3	-2	-1	0	-5	0	-2	-1	-2	-2	-1	2	0	0	4	-1	0	1
56SCV	4	SCV	S	56	CV	1.20833	1.64129	24	-2	0	5	1	-1	0	2	2	1	2	1	0	0	1	1	0	1	3	1	2	3	5	1	0
56ODA	5	ODA	O	56	DA	-0.625	1.49819	24	-1	1	1	-2	-1	-1	1	-1	-1	-1	1	-1	1	-2	0	0	-1	-3	1	0	1	0	-2	-5
56SDA	6	SDA	S	56	DA	0.333333	2.44357	24	-2	7	0	0	0	-1	-1	0	1	4	1	2	0	1	-4	0	3	-1	-1	-5	3	0	0	1
56OFB	1	OFB	O	56	FB	0.125	2.19312	24	-2	-2	0	-1	-1	-3	-1	-1	1	0	1	-2	2	-2	4	6	-1	-2	2	1	3	-1	2	0
56FBS	2	SFB	S	56	FB	-0.708333	2.05319	24	-2	-2	0	-1	0	-2	-2	0	-4	-2	0	2	1	0	0	-1	0	1	-3	-3	-1	6	-1	-3
57CVO	3	OCV	O	57	CV	1.33333	1.83366	24	1	-2	2	3	4	0	-1	2	1	3	0	0	-1	6	0	2	0	-1	2	2	2	2	3	2
57SCV	4	SCV	S	57	CV	2.25	1.9393	24	0	2	3	-1	5	3	4	1	1	0	6	3	0	1	4	0	5	2	3	0	3	5	2	2
57ODA	5	ODA	O	57	DA	2	2.63752	24	2	0	3	3	-7	1	3	2	0	4	2	5	1	2	1	8	4	3	3	2	1	1	4	0
57SDA	6	SDA	S	57	DA	-0.875	1.77697	24	-4	1	0	-1	1	0	1	0	3	0	0	-1	0	-2	-1	-4	-3	-3	-2	-4	-1	0	-1	0
57OFB	1	OFB	O	57	FB	1.04167	2.09511	24	2	5	0	-3	2	0	2	1	5	3	1	0	1	1	-2	4	2	2	2	-1	0	0	1	-3
57FBS	2	SFB	S	57	FB	0.25	2.30783	24	1	-2	-1	-1	1	4	-1	-1	-1	-1	-1	4	0	0	0	7	0	1	-2	0	2	-1	2	-4
58OCV	6	OCV	O	58	CV	0.375	1.68916	24	3	3	0	1	1	-4	1	1	0	0	1	1	0	3	0	-3	1	-1	0	-2	0	1	2	0
58SCV	1	SCV	S	58	CV	-1.54167	1.71893	24	-1	0	-3	2	0	-1	-1	-1	-3	-5	0	-2	-1	-1	-5	-2	-1	-4	1	-2	0	-2	-3	-2
58ODA	2	ODA	O	58	DA	-1.58333	1.55806	24	-2	-1	-1	-3	-2	-3	-1	-1	-4	-3	0	-1	-3	-1	0	-4	-1	-1	-3	1	1	-4	1	-2
58SDA	3	SDA	S	58	DA	-0.25	2.26984	24	2	-3	-1	-4	-1	-1	1	-3	-3	-3	-3	0	2	1	1	-2	2	3	-1	1	-1	3	4	0
58OFB	4	OFB	O	58	FB	-0.166667	1.37261	24	2	-1	2	-2	0	-3	1	-2	0	0	-1	0	0	0	1	-1	2	-1	-1	1	1	-1	1	-2
58SFB	5	SFB	S	58	FB	-0.416667	1.28255	24	0	1	-1	1	0	0	-1	-4	-2	2	0	1	1	0	-2	-1	0	-1	0	-1	0	-1	0	-2
59OCV	6	OCV	O	59	CV	0.916667	2.41223	24	0	2	0	-1	0	0	3	0	-1	2	2	0	1	5	0	-5	-1	1	3	1	8	0	2	0
59SCV	1	SCV	S	59	CV	-0.208333	1.53167	24	-2	1	-1	-2	0	0	0	1	-1	2	0	0	0	-1	-2	0	3	-3	3	1	0	-1	-2	-1
59ODA	2	ODA	O	59	DA	1.41667	1.50121	24	1	0	4	1	3	3	-1	2	2	-1	1	0	0	2	1	4	0	1	3	0	3	0	3	2
59SDA	3	SDA	S	59	DA	-0.541667	2.24537	24	-3	-6	-2	-4	-2	-1	1	1	1	-1	0	-2	4	0	0	-2	-1	2	-1	4	1	0	-1	-1
59OFB	4	OFB	O	59	FB	-0.208333	1.81729	24	-2	0	-3	-6	1	1	0	0	2	-1	0	1	0	0	-1	1	-2	3	0	-1	0	2	0	0
59SFB	5	SFB	S	59	FB	-0.25	1.87083	24	0	-3	2	0	0	-1	5	1	1	0	0	0	0	2	0	1	-3	-3	-3	0	-2	-1	-2	0
60OCV	6	OCV	O	60	CV	0.791667	1.76879	24	0	1	0	-1	2	0	2	-3	0	1	1	0	0	0	3	3	1	1	-2	0	5	1	4	0
60SCV	1	SCV	S	60	CV	-0.25	2.17196	24	0	1	5	6	-3	-1	-2	-3	0	0	-1	0	-1	-2	-1	-3	-1	-1	1	-1	0	0	-1	2
60ODA	2	ODA	O	60	DA	0.583333	1.21285	24	1	0	1	0	-1	1	1	0	0	-1	1	-1	2	1	3	2	1	0	3	0	-1	0	-1	2
60SDA	3	SDA	S	60	DA	-0.916667	1.90917	24	-1	-5	0	-1	-1	-1	-1	-1	1	-1	0	0	1	2	-1	-1	0	3	-5	-4	0	-3	-2	-1
60OFB	4	OFB	O	60	FB	-0.375	1.34528	24	0	2	-1	0	1	1	0	0	-1	1	0	1	0	0	-4	0	-1	-2	0	-3	-1	0	-2	0
60SFB	5	SFB	S	60	FB	-0.583333	1.41165	24	-2	-1	-1	0	0	0	-1	-2	1	4	0	-1	0	-1	1	-2	-3	-1	-1	0	0	0	-2	-2
61OCV	6	OCV	O	61	CV	0.5	2.16695	24	1	5	-1	0	0	4	2	1	1	-3	0	-5	1	3	1	-1	1	0	-3	1	2	0	2	0
61SCV	1	SCV	S	61	CV	0.375	2.01759	24	-1	1	4	-4	1	-1	0	1	1	2	-2	3	4	-1	2	-2	3	0	-1	2	0	-1	-1	-1
61ODA	2	ODA	O	61	DA	-0.125	1.67624	24	-1	0	0	0	-2	0	1	1	0	-1	-3	-1	-1	3	2	-3	1	0	0	-2	-1	4	-1	1
61SDA	3	SDA	S	61	DA	-0.166667	1.52277	24	1	0	0	0	-1	0	0	2	3	0	-3	-2	-1	1	1	-1	3	-1	-1	1	-1	-2	-1	-2
61OFB	4	OFB	O	61	FB	0.625	1.24455	24	0	3	1	-1	2	2	2	2	3	1	-1	0	0	1	-1	0	0	0	0	0	2	0	0	-1
61SFB	5	SFB	S	61	FB	0.458333	1.66757	24	-1	2	3	2	-5	0	0	0	1	1	0	-1	2	0	0	1	-2	2	0	0	2	1	1	2
62OCV	4	OCV	O	62	CV	1	1.64184	24	4	0	0	0	1	2	1	0	-2	1	0	2	3	1	-2	0	4	2	0	1	0	2	4	0
62SCV	5	SCV	S	62	CV	-0.291667	1.19707	24	0	1	0	-2	0	0	-1	-1	-1	1	0	1	0	1	1	-1	-1	-1	-1	0	-1	1	1	-4
62ODA	6	ODA	O	62	DA	-0.166667	1.85722	24	2	-6	0	2	-3	-2	1	1	0	0	-1	3	0	0	0	-1	-2	-1	2	0	0	0	0	1
62SDA	1	SDA	S	62	DA	-2.125	1.87228	24	-2	-2	-1	-1	0	-4	-2	-1	-1	-1	-3	-4	1	-1	-6	-4	1	-5	-1	-4	-1	-1	-4	-4
62FBO	2	OFB	O	62	FB	1.58333	1.74248	24	0	4	3	2	1	4	2	0	1	2	1	4	1	0	-1	6	1	-2	2	1	2	1	2	1
62SFB	3	SFB	S	62	FB	-0.666667	2.63202	24	2	0	-1	2	5	-2	-1	1	2	1	-6	-1	-2	0	-4	2	-4	2	-3	-3	0	-5	0	-1
64OCV	4	OCV	O	64	CV	1.41667	1.31601	24	3	-1	3	0	1	1	4	0	3	1	1	1	2	1	0	2	2	3	2	0	2	3	0	0
64SCV	5	SCV	S	64	CV	0.25	1.82376	24	-1	2	1	-3	4	-1	-2	2	0	0	-1	0	-1	-1	-1	-1	-1	1	2	1	1	0	0	5
64ODA	6	ODA	O	64	DA	0.0416667	1.62799	24	0	4	-1	2	0	-1	-1	-1	-2	1	-1	0	1	-3	0	1	0	0	-2	-1	1	2	3	-1
64SDA	1	SDA	S	64	DA	-1.29167	2.44023	24	-1	-2	-6	-3	-1	-2	1	-2	-1	0	-4	2	1	0	-1	-5	3	-5	-2	-5	0	1	-1	2
64FBO	2	OFB	O	64	FB	0.541667	1.93321	24	0	0	3	-2	2	-1	-2	2	1	-3	4	0	0	0	1	-1	2	0	4	1	-1	0	-1	4
64SFB	3	SFB	S	64	FB	-0.5	1.50362	24	-2	-1	-3	1	-2	0	0	0	-4	1	-1	0	2	0	0	-1	-1	0	0	-3	0	1	2	-1
66OCV	4	OCV	O	66	CV	0.541667	1.69344	24	0	-2	0	-1	-2	2	0	0	0	-1	5	2	0	0	2	0	0	2	1	-2	0	2	3	2
66SCV	5	SCV	S	66	CV	-0.416667	1.6129	24	1	1	0	0	-4	-2	-1	-2	1	-2	0	-3	-2	0	0	1	-2	0	2	0	0	-1	0	3
66ODA	6	ODA	O	66	DA	0.333333	2.91423	24	0	-2	0	1	3	-2	2	1	0	-2	1	3	1	5	2	2	-5	0	0	6	-6	2	-5	1
66SDA	1	SDA	S	66	DA	-1.41667	2.08341	24	1	-5	0	-4	-1	-5	-1	-3	-4	0	-2	0	-2	-1	-4	3	0	-4	0	-1	-1	1	-1	0
66FBO	2	OFB	O	66	FB	-1.58333	1.38051	24	-1	-1	-3	-4	-2	-1	-2	-2	-1	-1	0	-2	1	-2	0	-3	-4	-2	1	-2	-3	-1	-3	0
66SFB	3	SFB	S	66	FB	0.458333	2.08471	24	2	0	2	2	2	0	4	3	1	-2	-3	-4	0	4	-2	0	1	0	-1	0	0	2	2	-2
67OCV	4	OCV	O	67	CV	-0.583333	1.71735	24	1	1	0	-6	1	-2	-1	0	-3	0	0	0	-1	0	-1	-1	0	-1	0	1	1	0	1	-4
67SCV	5	SCV	S	67	CV	0.291667	1.33447	24	1	-1	2	-1	0	-1	-2	1	1	1	0	-1	-1	3	0	-2	-1	1	0	1	2	1	2	1
67ODA	6	ODA	O	67	DA	0.625	1.09594	24	0	2	0	1	0	1	1	3	0	0	0	0	-1	2	1	1	2	-1	2	0	-1	0	2	0
67SDA	1	SDA	S	67	DA	0.458333	1.97768	24	2	1	-4	-1	0	2	0	-1	0	1	-1	0	0	5	5	1	1	1	-2	0	0	1	-2	2
67FBO	2	OFB	O	67	FB	-0.208333	1.5598	24	0	0	-1	1	-1	-1	-1	-1	-1	0	1	-3	1	-3	1	-2	3	0	-2	3	1	0	1	-1
67SFB	3	SFB	S	67	FB	0.25	2.17196	24	3	1	1	-3	-2	0	1	4	1	0	-1	-1	2	0	-2	3	0	1	-1	-5	4	1	1	-2
69OCV	6	OCV	O	69	CV	2.66667	2.64849	24	4	6	0	0	1	3	0	3	4	6	2	5	1	5	4	2	-5	2	1	3	7	3	6	1
69SCV	1	SCV	S	69	CV	3.54167	2.10546	24	2	7	5	3	3	4	3	1	2	6	6	7	5	3	1	6	-1	4	3	5	4	1	4	1
69ODA	2	ODA	O	69	DA	0.75	2.06945	24	1	0	5	0	-2	-3	2	2	5	0	-1	1	1	2	-1	-1	2	-1	2	-3	2	1	2	2
69SDA	3	SDA	S	69	DA	-1.58333	2.5862	24	-2	-6	-1	4	-4	-1	1	-2	-5	-2	0	0	-3	0	0	-3	-2	5	-3	-2	-2	-5	-4	-1
69OFB	4	OFB	O	69	FB	2.16667	1.52277	24	1	3	3	6	-1	3	3	2	3	2	2	1	3	0	1	1	1	4	0	4	2	3	3	2
69SFB	5	SFB	S	69	FB	-1.83333	2.18028	24	0	-3	-2	-4	-6	-1	-1	-5	1	-1	1	-2	-3	-2	0	-5	3	-1	-3	-2	1	-2	-4	-3
71OCV	6	OCV	O	71	CV	2.375	1.78916	24	2	2	1	0	4	3	0	1	2	4	3	5	1	4	3	0	7	1	4	1	4	1	3	1
71SCV	1	SCV	S	71	CV	-0.0416667	1.26763	24	0	1	1	-2	-1	-2	0	1	1	1	-1	-2	0	0	2	-1	0	1	1	1	0	0	1	-3
71ODA	2	ODA	O	71	DA	1.08333	1.58572	24	1	0	2	1	1	0	0	2	1	0	-1	1	-1	0	2	4	0	-1	5	1	2	0	2	4
71SDA	3	SDA	S	71	DA	0.708333	1.70623	24	-1	1	0	2	0	1	-1	0	6	0	0	0	-2	2	1	3	0	0	0	4	0	0	0	1
71OFB	4	OFB	O	71	FB	0.666667	1.43456	24	-1	2	0	2	0	0	2	0	1	1	1	1	3	1	-2	0	-1	4	0	0	0	-1	3	0
71SFB	5	SFB	S	71	FB	-0.416667	1.58572	24	-2	1	0	1	-4	0	-1	-1	2	1	0	-1	-2	0	-2	-1	0	-2	3	-1	0	2	-1	-2
72OCV	6	OCV	O	72	CV	0.208333	1.97768	24	2	0	0	0	-3	-1	0	-1	-1	0	2	0	0	-3	-2	-1	5	0	1	-1	5	1	2	0
72SCV	1	SCV	S	72	CV	-0.0416667	1.68056	24	0	0	-3	1	0	0	0	-1	1	-1	-1	0	1	0	-5	1	4	0	2	1	0	1	-1	-1
72ODA	2	ODA	O	72	DA	-0.833333	1.9708	24	0	-1	-2	0	0	2	-2	-2	2	0	-8	0	0	-2	-1	-1	1	-1	0	1	-1	-3	-1	-1
72SDA	3	SDA	S	72	DA	-0.0833333	2.24416	24	0	0	-1	-2	-3	0	2	3	-1	3	-3	-2	6	0	-4	-1	1	-3	1	1	1	0	0	0
72OFB	4	OFB	O	72	FB	-1.16667	1.16718	24	-1	1	-1	-4	0	-1	-2	-3	-2	-1	-2	-2	0	-1	-1	-2	-2	-1	-1	1	0	0	-2	-1
72SFB	5	SFB	S	72	FB	-0.833333	1.711	24	-1	-1	0	-2	-2	1	-1	2	2	-2	0	-2	-2	0	1	-2	0	-1	-2	1	0	-1	-2	-6
73OCV	4	OCV	O	73	CV	1.79167	1.8877	24	1	-2	2	6	3	1	2	1	2	4	2	3	5	1	-2	1	3	0	1	1	2	4	2	0
73SCV	5	SCV	S	73	CV	0.625	1.40844	24	3	0	1	-1	3	2	-1	1	-1	-1	0	-1	1	2	1	-1	3	1	-1	1	-1	1	2	1
73ODA	6	ODA	O	73	DA	2.08333	2.32036	24	0	-2	1	2	2	0	1	1	5	1	3	5	0	1	2	3	3	2	6	4	0	3	8	-1
73SDA	1	SDA	S	73	DA	-3.20833	2.55341	24	2	-7	-8	-5	-5	-6	-4	-5	-2	-4	1	-2	1	-5	-3	-2	1	-5	-3	-2	-4	-3	-3	-4
73FBO	2	OFB	O	73	FB	-1.125	1.75233	24	0	-2	0	-2	-2	-1	3	1	-4	-1	-1	0	-1	-3	-1	0	-1	1	1	-3	-4	-2	-4	-1
73SFB	3	SFB	S	73	FB	-1.91667	2.43018	24	-2	-4	-4	-5	-1	-1	1	-6	-5	-5	-4	0	-2	-3	-3	-1	0	1	0	-1	-1	4	-4	0
74OCV	4	OCV	O	74	CV	0.333333	1.711	24	1	0	0	0	3	-1	0	0	-4	2	1	-1	-1	0	5	1	0	2	0	0	2	0	-1	-1
74SCV	5	SCV	S	74	CV	2.04167	2.38618	24	-2	2	5	3	1	1	3	-2	1	8	1	6	0	2	0	4	4	3	0	1	1	3	0	4
74ODA	6	ODA	O	74	DA	-1.04167	2.62892	24	-2	-4	-1	-1	-1	-3	0	3	-2	-1	-4	-6	0	-6	-3	0	0	-1	-1	5	1	1	3	-2
74SDA	1	SDA	S	74	DA	0.375	2.08123	24	-1	0	2	-4	1	1	0	-2	3	0	-1	-2	3	2	-2	-3	0	1	0	1	4	0	3	3
74FBO	2	OFB	O	74	FB	0.166667	1.76109	24	1	0	4	-1	-1	1	-1	0	2	0	-1	1	0	0	-1	-2	4	0	1	1	-3	0	-3	2
74SFB	3	SFB	S	74	FB	0.541667	2.1865	24	3	2	1	-1	-1	0	1	-2	-1	0	5	-1	0	3	-2	1	-1	0	-1	-3	3	3	5	-1
75OCV	6	OCV	O	75	CV	0.666667	1.99274	24	-1	2	0	0	2	-3	0	2	0	0	-1	1	-1	1	0	0	0	0	2	0	6	0	6	0
75SCV	1	SCV	S	75	CV	-0.333333	1.49395	24	1	0	1	-1	0	0	0	0	-2	0	-1	1	-2	-2	-5	-1	3	-1	1	0	0	0	0	0
75ODA	2	ODA	O	75	DA	-0.375	1.68916	24	0	-2	0	-1	0	-1	-1	-1	1	-3	4	-2	0	0	0	4	1	0	0	-2	-2	-1	-2	-1
75SDA	3	SDA	S	75	DA	-0.583333	1.99819	24	2	-1	1	0	-1	-2	2	0	-3	-5	0	1	1	-4	2	-2	1	0	2	-3	-1	0	-3	-1
75OFB	4	OFB	O	75	FB	0.458333	1.31807	24	1	2	0	-1	1	1	-1	0	1	0	-2	0	1	0	0	1	2	1	1	1	4	-1	1	-2
75SFB	5	SFB	S	75	FB	-0.166667	1.92617	24	1	-2	-2	2	-1	0	-5	-3	2	0	0	-2	1	2	-1	0	-2	0	3	0	1	0	3	-1
76OCV	4	OCV	O	76	CV	0.5	1.7693	24	0	-2	2	1	4	0	-1	0	1	1	-3	1	-1	2	-2	0	4	1	-1	0	3	0	2	0
76SCV	5	SCV	S	76	CV	0.833333	1.52277	24	-1	1	1	1	0	1	0	2	0	2	1	1	1	1	-2	-2	2	3	0	1	1	2	-1	5
76ODA	6	ODA	O	76	DA	0.833333	2.49637	24	2	1	1	3	4	0	0	3	4	-2	-1	4	1	0	-3	-1	-1	2	5	-3	2	4	-3	-2
76SDA	1	SDA	S	76	DA	0.708333	2.69426	24	0	-5	6	4	-2	-1	2	0	2	2	4	0	2	2	-4	3	2	0	-2	1	-1	1	4	-3
76FBO	2	OFB	O	76	FB	1.16667	1.57885	24	0	3	-1	2	1	3	2	0	0	-2	2	5	3	1	-1	2	1	1	3	0	1	0	1	1
76SFB	3	SFB	S	76	FB	0.291667	2.33087	24	0	-1	1	2	0	1	1	-3	1	0	-8	0	2	3	1	2	-1	2	-3	2	2	2	0	1
77OCV	1	OCV	O	77	CV	1.20833	1.31807	24	0	0	0	0	3	1	1	2	1	2	0	0	3	1	2	1	2	1	1	4	0	-1	4	1
77SCV	2	SCV	S	77	CV	0.541667	1.64129	24	0	0	2	-1	0	-1	2	1	0	0	-5	0	2	1	2	2	1	1	0	3	2	-1	2	0
77ODA	3	ODA	O	77	DA	-0.333333	1.90347	24	0	-1	3	-2	0	0	0	-2	-2	2	-2	0	3	1	-2	1	1	-5	0	-3	-1	2	-1	0
77SDA	4	SDA	S	77	DA	-1.04167	1.08264	24	0	-1	-1	-1	-3	-2	-2	-1	-2	-1	0	1	-3	1	-1	-1	0	-2	0	-2	-1	0	-1	-2
77OFB	5	OFB	O	77	FB	0.166667	1.43456	24	2	-1	0	0	0	0	0	-3	0	0	0	0	0	1	0	5	2	-1	0	1	0	-1	0	-1
77SFB	6	SFB	S	77	FB	-1.04167	2.89646	24	-1	-1	-1	0	0	1	2	-4	-1	-2	-1	0	0	-6	-5	-3	2	-1	6	2	-8	-1	-3	0
78OCV	4	OCV	O	78	CV	0.708333	1.12208	24	1	-1	0	0	1	0	1	0	2	0	3	1	0	0	1	0	3	-1	0	0	1	3	1	1
78SCV	5	SCV	S	78	CV	0.375	1.52693	24	2	0	0	0	4	0	0	0	1	1	-1	-2	-1	1	1	0	0	0	1	0	1	4	0	-3
78ODA	6	ODA	O	78	DA	0.958333	1.70623	24	2	6	0	2	1	0	1	0	0	2	-1	1	2	3	1	-2	2	1	0	3	-2	1	0	0
78SDA	1	SDA	S	78	DA	0.416667	1.88626	24	0	3	-1	2	-2	1	1	1	3	2	2	0	-6	2	-1	0	2	0	-1	0	0	0	1	1
78FBO	2	OFB	O	78	FB	0.5	1.588	24	0	1	-1	0	0	2	2	-2	1	-2	2	1	3	-1	0	3	0	0	4	-2	0	0	0	1
78SFB	3	SFB	S	78	FB	0.375	1.34528	24	0	0	1	-3	0	1	0	1	0	1	0	-2	1	1	1	1	0	1	0	-1	4	1	2	-1
79OCV	1	OCV	O	79	CV	0.25	1.67462	24	-2	0	3	-2	0	1	0	1	1	-1	-3	-2	2	1	4	-1	-1	0	2	2	0	0	1	0
79SCV	2	SCV	S	79	CV	0.583333	1.47196	24	0	2	2	0	1	4	1	0	0	0	0	4	2	1	1	0	-1	0	0	0	-2	0	-2	1
79ODA	3	ODA	O	79	DA	-0.0416667	1.39811	24	0	-2	0	2	-1	-1	2	-1	-1	0	-4	1	2	1	-1	1	0	1	-1	-1	1	0	0	1
79SDA	4	SDA	S	79	DA	-0.166667	1.16718	24	-1	-1	1	0	-1	0	-2	0	2	0	1	-1	-1	0	1	0	0	-1	1	0	0	-3	-1	2
79OFB	5	OFB	O	79	FB	-0.291667	1.73153	24	0	-1	1	-1	1	0	-5	-4	-1	1	-1	0	1	0	-1	0	-1	2	-1	0	3	1	1	-2
79SFB	6	SFB	S	79	FB	-0.541667	1.47381	24	0	1	-1	0	0	2	1	-3	0	0	0	0	0	-2	0	-1	-5	0	-1	0	-3	-1	0	0
80OCV	1	OCV	O	80	CV	0.0833333	1.99819	24	0	0	-1	-4	1	3	1	1	0	2	-3	1	0	2	1	-1	-6	2	1	0	0	0	1	1
80SCV	2	SCV	S	80	CV	1.08333	1.71735	24	0	0	2	2	3	1	4	-1	0	0	-2	0	0	4	0	3	4	1	2	-1	0	1	0	3
80ODA	3	ODA	O	80	DA	-0.291667	1.85283	24	-1	-4	-1	-1	-3	0	0	2	3	1	1	-1	-1	2	-3	1	2	-1	2	-2	-3	0	0	0
80SDA	4	SDA	S	80	DA	1.04167	1.57367	24	0	0	1	4	-1	3	1	0	1	0	0	0	2	0	4	1	2	3	1	-2	-1	3	2	1
80OFB	5	OFB	O	80	FB	0.541667	1.61458	24	3	-1	4	1	0	2	4	-2	0	-1	0	0	-1	1	-1	0	3	0	-1	1	0	0	1	0
80SFB	6	SFB	S	80	FB	0.708333	1.57367	24	0	0	-1	-1	1	0	1	-1	1	2	1	0	2	0	-1	3	6	-1	1	1	1	0	2	0
81OCV	1	OCV	O	81	CV	2.25	2.32659	24	2	4	3	0	3	1	3	3	0	3	4	6	1	5	2	4	-6	3	0	2	4	3	2	2
81SCV	2	SCV	S	81	CV	2.20833	1.81729	24	3	3	0	2	1	6	2	-1	1	2	1	3	2	3	1	3	3	-1	5	1	5	1	5	2
81ODA	3	ODA	O	81	DA	0.833333	1.711	24	3	0	3	0	1	0	-3	3	0	1	2	0	-1	2	1	1	0	3	-2	-1	4	0	1	2
81SDA	4	SDA	S	81	DA	1.25	1.45213	24	1	0	1	4	1	0	3	2	2	1	2	2	1	0	5	0	1	3	-1	0	-1	1	1	1
81OFB	5	OFB	O	81	FB	1.54167	1.84106	24	2	0	4	-1	6	1	0	1	1	-2	2	1	2	4	-1	3	2	0	1	1	1	2	4	3
81SFB	6	SFB	S	81	FB	1.25	2.382	24	1	7	0	1	1	1	-1	-3	2	4	1	5	2	2	0	1	-2	0	1	-2	6	1	2	0
82OCV	1	OCV	O	82	CV	0.833333	2.4789	24	2	2	2	-5	3	1	1	2	-2	1	0	-2	2	2	-5	2	-2	4	1	3	4	2	-1	3
82SCV	2	SCV	S	82	CV	0.708333	1.62799	24	1	2	-1	0	1	2	0	-2	0	-1	-2	2	3	0	0	3	1	0	5	1	1	-1	1	1
82ODA	3	ODA	O	82	DA	-0.333333	1.8098	24	0	-4	2	-2	1	0	-1	0	-4	1	-2	0	2	-3	-2	0	-2	1	2	0	0	0	2	1
82SDA	4	SDA	S	82	DA	-0.291667	1.51741	24	-2	-1	-1	-1	0	-4	-2	1	-1	0	0	-1	1	0	4	1	-2	0	0	0	1	1	0	-1
82OFB	5	OFB	O	82	FB	-1.45833	2.32153	24	-1	-4	-1	1	-2	-1	-7	-1	-1	-6	-2	-2	-2	-2	0	-5	1	-2	-2	-1	2	0	0	3
82SFB	6	SFB	S	82	FB	-0.708333	1.85283	24	0	2	-1	0	-3	-3	1	-4	0	-3	1	1	0	-5	0	0	2	0	-2	0	1	-1	-1	-2
84OCV	1	OCV	O	84	CV	1.79167	2.04257	24	1	7	3	-1	3	3	1	1	2	2	-1	0	4	1	-1	-1	1	3	1	5	4	3	2	0
84SCV	2	SCV	S	84	CV	1.95833	2.07426	24	1	0	3	0	1	3	2	1	5	4	-1	-2	1	4	1	5	4	0	5	0	4	0	4	2
84ODA	3	ODA	O	84	DA	1.625	2.76331	24	2	6	3	4	0	1	-5	-1	5	1	0	1	-2	2	5	2	2	0	-1	0	7	0	5	2
84SDA	4	SDA	S	84	DA	-2.04167	2.13621	24	-1	4	-2	-6	-4	-2	-4	-1	-1	-1	-1	-1	-3	-2	0	-1	-7	-3	-1	-1	-3	-4	-2	-2
84OFB	5	OFB	O	84	FB	1.95833	2.31214	24	2	2	4	5	0	2	6	-1	-1	4	2	3	2	-1	0	-1	6	2	2	2	-1	0	2	6
84SFB	6	SFB	S	84	FB	0.375	2.03902	24	-2	2	-1	0	-1	3	-1	1	4	3	1	-1	2	-2	0	1	-3	-1	2	2	-4	2	2	0
85OCV	1	OCV	O	85	CV	0.208333	1.58743	24	-1	1	0	-3	0	-1	1	-1	0	3	-1	1	-3	3	1	2	0	0	1	-2	0	1	2	1
85SCV	2	SCV	S	85	CV	-0.166667	1.85722	24	0	-1	1	0	-2	-1	2	1	0	-1	-7	0	1	-2	0	0	2	0	0	0	2	-1	2	0
85ODA	3	ODA	O	85	DA	-0.416667	1.88626	24	0	-1	0	-5	1	1	2	0	-2	2	-2	0	-2	1	-1	1	0	2	-4	-3	2	0	-1	-1
85SDA	4	SDA	S	85	DA	-0.375	1.13492	24	-1	0	0	-3	-1	-2	0	-1	0	0	0	0	-2	-1	1	1	-1	1	1	0	1	-1	-2	1
85OFB	5	OFB	O	85	FB	0.333333	1.27404	24	-2	-2	0	1	0	0	1	1	1	1	1	0	0	0	0	3	1	-2	-1	1	0	1	0	3
85SFB	6	SFB	S	85	FB	-0.0416667	2.17654	24	-1	0	0	0	0	4	-1	0	1	-4	-1	-1	0	-6	0	0	-1	1	2	2	-1	0	5	0
87OCV	5	OCV	O	87	CV	1.25	1.9393	24	0	1	3	0	1	3	2	5	4	7	0	0	0	-1	-1	0	1	0	0	1	0	1	2	1
87SCV	6	SCV	S	87	CV	-0.958333	1.78104	24	-2	-1	1	-1	-2	-1	-2	-1	-1	-5	-1	-3	0	-3	-2	0	2	1	-2	3	0	1	-3	-1
87ODA	1	ODA	O	87	DA	0.833333	2.40772	24	0	4	0	-5	0	4	2	4	3	1	1	-1	1	2	-2	3	1	4	-2	0	-4	1	1	2
87SDA	2	SDA	S	87	DA	-0.791667	1.76879	24	1	0	0	-1	0	-3	-3	2	-3	2	-1	-1	0	0	-1	-5	-4	0	0	1	0	-1	0	-2
87OFB	3	OFB	O	87	FB	0.875	1.985	24	1	3	3	2	-2	0	-2	1	1	4	3	0	-1	4	1	1	1	-3	-1	2	4	-1	0	0
87SFB	4	SFB	S	87	FB	0.0416667	1.65448	24	-1	0	2	-5	1	0	0	0	-1	0	-4	1	1	0	0	1	0	2	0	2	1	1	1	-1
88OCV	1	OCV	O	88	CV	0.25	1.35935	24	2	0	0	2	2	-2	1	0	2	0	0	0	0	1	-1	-1	-3	1	-1	0	0	2	2	-1
88SCV	2	SCV	S	88	CV	-0.208333	1.7932	24	0	1	1	-1	-2	-1	1	0	0	2	-2	0	-1	1	1	1	-2	-1	1	-2	2	-6	2	0
88ODA	3	ODA	O	88	DA	-0.208333	1.444	24	-1	-1	0	1	-2	0	0	3	-1	-1	-1	0	3	-1	2	0	-1	-3	0	-2	1	0	-1	0
88SDA	4	SDA	S	88	DA	0.0416667	0.954585	24	-1	1	1	2	-2	-1	0	1	0	0	0	1	0	0	1	0	-1	1	1	-1	0	0	-1	-1
88OFB	5	OFB	O	88	FB	1.04167	1.42887	24	5	1	1	-1	-1	3	0	1	2	2	1	0	-1	1	-1	1	3	1	2	2	0	1	1	1
88SFB	6	SFB	S	88	FB	-0.166667	1.46456	24	3	2	0	0	0	0	1	0	-1	-5	-1	0	1	0	0	-1	0	-1	-2	0	-1	1	0	0
91OCV	5	OCV	O	91	CV	0.958333	1.73153	24	0	1	0	1	0	3	0	2	-1	5	-1	1	-2	0	2	2	1	2	0	2	-1	0	1	5
91SCV	6	SCV	S	91	CV	-0.75	1.72576	24	1	0	0	0	-1	-5	0	-1	-4	-1	-2	-3	1	2	-1	-1	0	-2	-3	0	0	0	2	0
91ODA	1	ODA	O	91	DA	0.458333	1.66757	24	0	1	0	-3	0	0	-1	1	2	0	2	-2	0	1	0	3	-1	2	2	-1	0	0	5	0
91SDA	2	SDA	S	91	DA	-0.166667	1.73623	24	-1	0	-1	1	1	3	1	-1	1	0	3	-1	-2	-3	0	-3	1	-1	2	-2	-2	0	-2	2
91OFB	3	OFB	O	91	FB	0.5	2.02162	24	-2	2	-2	2	3	0	1	-2	1	-1	1	1	4	1	1	1	-1	1	-5	3	0	3	1	-1
91SFB	4	SFB	S	91	FB	0.291667	1.42887	24	-1	1	-1	-1	4	-1	-1	1	3	1	0	-1	-2	0	1	0	2	0	0	0	0	2	1	-1
92OCV	5	OCV	O	92	CV	-0.166667	1.90347	24	-1	-1	0	1	4	1	1	1	-1	1	-2	1	0	-2	0	-6	1	1	-1	-1	1	1	-3	0
92SCV	6	SCV	S	92	CV	0.75	2.11105	24	1	7	0	0	6	4	0	0	1	0	0	1	-1	1	-2	-1	1	1	0	1	-1	-1	0	0
92ODA	1	ODA	O	92	DA	0.291667	1.87615	24	-2	0	0	-2	0	0	-1	-1	-1	3	2	0	1	-2	-2	5	0	2	1	3	3	-1	0	-1
92SDA	2	SDA	S	92	DA	1.41667	2.30154	24	2	3	0	2	1	2	1	1	1	1	0	3	0	1	1	6	-5	-1	6	-1	4	1	4	1
92OFB	3	OFB	O	92	FB	-0.5	1.79371	24	0	-5	-1	0	3	0	0	0	-1	0	1	-2	-2	-1	2	1	1	-3	0	-4	1	-1	-1	0
92SFB	4	SFB	S	92	FB	1.5	1.71945	24	2	-2	1	5	-1	2	2	0	4	1	2	1	4	0	0	1	0	3	3	2	0	3	3	0
93OCV	5	OCV	O	93	CV	1.25	1.91675	24	0	2	4	3	0	1	1	2	3	0	-2	2	0	0	1	6	4	3	1	1	-1	1	0	-2
93SCV	6	SCV	S	93	CV	0.916667	2.96232	24	2	4	1	1	-3	-3	0	-1	1	7	2	0	1	0	4	0	-5	-1	-1	6	-1	-1	6	3
93ODA	1	ODA	O	93	DA	1.625	1.86063	24	2	0	1	3	0	2	0	2	0	3	1	2	5	4	4	1	-3	-1	2	3	4	3	1	0
93SDA	2	SDA	S	93	DA	0.208333	1.06237	24	0	1	0	0	0	-2	2	-1	2	0	0	0	0	-1	0	2	0	0	1	0	-1	1	-1	2
93OFB	3	OFB	O	93	FB	1.5	2	24	0	-2	1	2	2	0	5	0	5	1	5	2	0	2	1	2	4	3	-1	-1	1	0	4	0
93SFB	4	SFB	S	93	FB	1.875	1.6501	24	1	4	3	2	1	3	3	1	1	1	5	3	0	1	5	2	3	0	2	-1	0	1	4	0
94OCV	5	OCV	O	94	CV	1.70833	2.67808	24	-1	3	1	2	-8	1	3	2	5	7	1	2	3	4	1	3	1	0	1	2	2	1	1	4
94SCV	6	SCV	S	94	CV	0.541667	2.28376	24	3	0	1	1	1	4	-5	-1	3	3	1	1	-1	-3	0	0	5	2	0	-3	-1	2	0	0
94ODA	1	ODA	O	94	DA	-0.375	1.55515	24	1	-2	0	0	0	2	1	-1	-3	-1	1	-3	2	-1	-3	-1	0	0	-1	3	0	-1	-1	-1
94SDA	2	SDA	S	94	DA	0.125	2.13282	24	1	-1	0	2	2	-1	3	1	-6	2	1	2	1	-2	1	0	1	0	-2	0	-3	1	-3	3
94OFB	3	OFB	O	94	FB	0.666667	1.60615	24	3	-1	1	1	4	0	-1	1	1	0	0	1	-1	1	1	2	4	-2	-2	2	1	0	-1	1
94SFB	4	SFB	S	94	FB	-0.291667	0.999094	24	0	2	-1	0	1	-1	-1	0	0	1	0	-1	-1	0	-3	-1	-1	-1	0	0	0	1	0	-1
95OCV	5	OCV	O	95	CV	0.958333	1.92194	24	-3	2	0	0	2	0	2	2	1	5	2	1	2	1	0	-2	3	-1	-1	0	-1	2	1	5
95SCV	6	SCV	S	95	CV	0.458333	2.10546	24	0	4	0	0	3	1	2	-2	-1	0	2	-1	-1	-1	2	0	-4	0	0	5	4	0	-2	0
95ODA	1	ODA	O	95	DA	-0.291667	2.11576	24	2	-1	0	0	0	0	0	0	-4	1	0	-5	1	0	1	5	1	-2	0	-3	0	1	-4	0
95SDA	2	SDA	S	95	DA	-0.875	1.9407	24	0	-1	-2	-3	-1	-1	3	1	-4	-3	4	-1	-1	1	-1	-3	1	-1	-1	0	-1	-4	-1	-2
95OFB	3	OFB	O	95	FB	0.583333	1.71735	24	-2	-1	2	4	2	0	2	-1	4	2	2	0	0	2	-2	0	1	1	-1	-2	-1	0	1	1
95SFB	4	SFB	S	95	FB	-0.0833333	0.974308	24	0	1	-1	-1	1	1	0	1	0	-1	-1	0	1	1	1	0	-2	0	0	1	-2	-1	-1	0
96OCV	5	OCV	O	96	CV	0.916667	1.66594	24	-1	2	2	2	5	1	-3	1	4	1	0	1	0	-1	1	0	1	1	0	0	0	0	2	3
96SCV	6	SCV	S	96	CV	2.20833	2.4313	24	3	8	1	2	3	1	1	2	2	0	5	7	1	2	0	1	1	0	4	-3	6	3	2	1
96ODA	1	ODA	O	96	DA	0.333333	1.6594	24	0	1	-1	-1	-1	0	0	-1	1	1	2	0	4	-2	4	-1	0	0	0	2	0	-2	3	-1
96SDA	2	SDA	S	96	DA	-0.208333	1.41357	24	0	-1	1	-2	2	0	1	0	0	3	1	0	-1	0	-1	-1	0	0	-4	-2	-1	1	-1	0
96OFB	3	OFB	O	96	FB	0.0416667	1.39811	24	0	0	-1	-1	1	0	0	-3	2	1	1	0	0	-2	0	0	0	1	1	-2	3	-2	2	0
96SFB	4	SFB	S	96	FB	2.04167	1.94443	24	3	3	1	2	4	1	2	1	3	2	-3	0	6	2	2	1	4	6	2	0	3	3	1	0
97OCV	5	OCV	O	97	CV	0.916667	2.08341	24	-2	2	3	1	-1	1	2	1	3	4	2	0	2	3	-1	-6	2	2	1	0	-1	1	2	1
97SCV	6	SCV	S	97	CV	1.04167	2.54489	24	4	-2	1	0	-2	4	5	1	0	0	3	1	1	3	2	0	-5	1	-2	0	4	1	6	-1
97ODA	1	ODA	O	97	DA	0.666667	1.99274	24	0	6	-1	-1	1	4	0	1	1	-2	0	3	-2	0	0	1	-2	1	0	1	4	-1	2	0
97SDA	2	SDA	S	97	DA	0.75	1.39096	24	0	2	2	2	1	3	1	0	-2	0	0	1	1	1	1	3	1	1	-1	0	1	-3	1	2
97OFB	3	OFB	O	97	FB	0.458333	2.04257	24	3	0	4	0	3	0	0	-2	4	2	-1	0	3	0	-3	2	2	-2	-1	0	-1	-3	0	1
97SFB	4	SFB	S	97	FB	0.958333	1.5458	24	1	-1	5	0	-1	0	1	1	3	-1	1	1	1	0	2	1	3	3	0	1	3	-1	0	0
98OCV	6	OCV	O	98	CV	2.625	2.01759	24	4	5	3	1	6	0	-1	0	4	6	4	6	2	1	5	1	2	1	3	1	2	3	2	2
98SCV	1	SCV	S	98	CV	3.58333	2.16527	24	3	6	7	-3	4	5	3	4	3	2	5	3	4	4	3	6	4	7	3	4	4	1	4	0
98ODA	2	ODA	O	98	DA	0.0833333	1.47196	24	2	0	1	0	-2	-1	0	0	2	2	0	0	1	0	0	0	0	-2	2	2	-3	0	-3	1
98SDA	3	SDA	S	98	DA	-0.666667	1.90347	24	-2	-3	0	-5	-1	0	-2	-1	1	-3	-2	0	-2	2	2	-1	0	2	-1	-3	3	0	0	0
98OFB	4	OFB	O	98	FB	2.125	1.91816	24	3	2	0	-1	3	2	4	2	4	1	5	3	2	2	1	2	4	4	2	-1	-3	4	4	2
98SFB	5	SFB	S	98	FB	1.04167	1.65448	24	1	0	0	2	0	1	2	-3	2	5	-1	2	1	3	0	0	1	2	0	1	2	0	4	0
99OCV	6	OCV	O	99	CV	-1.08333	2.32036	24	-3	1	-1	-1	-6	-1	0	-1	-1	-6	-1	-6	-1	0	-2	-1	3	0	-2	2	2	-1	0	0
99SCV	1	SCV	S	99	CV	0.708333	1.82921	24	2	1	-1	3	-1	2	1	0	0	0	2	1	-3	3	-2	1	4	4	2	0	0	0	-2	0
99ODA	2	ODA	O	99	DA	1.45833	1.38247	24	1	3	-2	2	2	3	1	0	0	4	-1	3	3	2	1	3	2	1	2	1	1	1	1	1
99SDA	3	SDA	S	99	DA	1.70833	2.66179	24	2	0	0	6	0	1	0	5	5	1	3	4	-1	3	1	3	0	2	-5	-2	7	1	3	2
99OFB	4	OFB	O	99	FB	0.291667	1.5458	24	2	0	1	-3	2	2	1	-2	-1	-1	-2	-1	1	1	-1	0	-1	1	0	2	1	2	3	0
99SFB	5	SFB	S	99	FB	1.25	2.30783	24	0	1	1	4	3	5	0	2	-4	7	-1	4	2	2	-2	1	-1	2	1	0	0	1	1	1
100OCV	6	OCV	O	100	CV	1.29167	2.0319	24	3	0	0	0	2	5	1	1	2	2	1	0	1	2	4	-1	1	0	-2	3	6	3	-2	-1
100SCV	1	SCV	S	100	CV	1.45833	1.41357	24	2	5	2	2	2	0	1	0	2	1	2	0	-1	1	2	-1	1	2	2	2	4	1	3	0
100ODA	2	ODA	O	100	DA	-0.0833333	1.81579	24	-1	-2	0	1	1	2	-3	0	4	-5	-2	0	-1	0	1	1	0	1	0	0	-1	1	-1	2
100SDA	3	SDA	S	100	DA	0.208333	2.16653	24	-2	1	2	-2	0	-1	-4	4	4	-1	4	0	0	2	-1	2	1	0	-2	-1	-3	2	-1	1
100OFB	4	OFB	O	100	FB	-0.75	2.04833	24	-2	-1	-4	-1	-5	1	0	-1	-3	-1	2	0	-3	1	-4	1	3	1	-1	0	2	0	-2	-1
100SFB	5	SFB	S	100	FB	0.75	1.91675	24	1	3	2	2	-3	1	0	1	1	4	0	1	0	3	0	3	3	1	1	1	0	-1	-4	-2
101OCV	6	OCV	O	101	CV	0.833333	1.46456	24	0	-1	1	1	3	-1	1	1	1	0	0	2	1	0	1	4	-2	1	1	-1	0	2	4	1
101SCV	1	SCV	S	101	CV	0.416667	1.05981	24	-2	2	0	2	1	0	0	1	0	-1	0	0	0	0	2	0	2	1	1	0	0	2	-1	0
101ODA	2	ODA	O	101	DA	0.666667	1.8098	24	0	2	-2	1	1	3	0	1	5	2	-1	-2	3	1	-1	-1	2	0	0	-3	1	1	1	2
101SDA	3	SDA	S	101	DA	-0.458333	1.38247	24	-1	1	-3	-1	-1	0	-1	-1	-1	-1	-1	-2	2	-1	0	1	1	2	-3	2	-1	-1	0	-1
101OFB	4	OFB	O	101	FB	0.333333	1.0495	24	2	2	0	-1	-1	1	-1	0	-2	0	1	2	0	1	1	1	0	-1	0	0	1	1	1	0
101SFB	5	SFB	S	101	FB	0.375	1.43898	24	0	0	1	0	0	-1	0	4	0	4	0	0	1	0	0	0	-1	0	0	1	2	0	1	-3
102OCV	6	OCV	O	102	CV	0.708333	2.21613	24	1	1	0	0	4	-1	6	2	-3	-3	1	-3	1	0	1	0	3	0	0	1	4	0	3	-1
102SCV	1	SCV	S	102	CV	1.58333	1.81579	24	1	3	0	3	0	0	0	0	0	0	0	3	4	4	6	3	0	1	2	3	0	1	4	0
102ODA	2	ODA	O	102	DA	1.08333	1.63964	24	0	0	3	1	0	-1	2	3	1	2	-1	0	0	0	0	1	6	-1	3	1	2	0	2	2
102SDA	3	SDA	S	102	DA	-0.208333	1.7932	24	0	0	0	2	1	0	-3	-3	0	2	0	-1	1	0	0	1	0	2	-2	-6	0	1	0	0
102OFB	4	OFB	O	102	FB	0.291667	1.12208	24	0	-2	0	0	0	0	0	2	2	-1	1	0	0	0	-1	0	0	2	0	1	3	1	0	-1
102SFB	5	SFB	S	102	FB	1	2.44949	24	-2	5	-2	3	-2	-2	0	3	0	0	3	-2	0	4	-1	6	-1	3	2	3	0	2	-1	3
103OCV	6	OCV	O	103	CV	2.375	2.14299	24	5	4	3	0	4	-3	1	2	3	3	2	4	2	6	5	1	-1	2	0	4	4	0	4	2
103SCV	1	SCV	S	103	CV	-0.583333	2.1451	24	-1	1	0	-5	1	0	-3	0	-1	-1	0	1	-2	0	-5	-2	1	1	2	-1	4	-1	-4	1
103ODA	2	ODA	O	103	DA	-0.666667	1.46456	24	1	0	0	-2	3	-1	-2	-2	1	0	-1	-2	-2	-1	0	0	-2	1	0	-3	-1	1	-1	-3
103SDA	3	SDA	S	103	DA	-0.458333	1.86452	24	0	-2	-1	-3	0	-1	0	2	-3	-3	1	0	-2	-1	-1	1	1	4	1	0	2	-1	-4	-1
103OFB	4	OFB	O	103	FB	0.666667	1.52277	24	1	-2	0	5	0	1	1	0	1	-1	1	0	2	0	-2	0	2	3	1	1	2	-1	1	0
103SFB	5	SFB	S	103	FB	0.75	1.77544	24	1	2	3	0	1	0	-2	2	1	1	1	1	0	-1	1	5	-1	1	0	-1	0	0	5	-2
104OCV	6	OCV	O	104	CV	0.5	1.84155	24	3	0	0	1	1	0	0	-1	0	-1	3	3	1	4	2	1	-4	0	0	-3	2	-1	1	0
104SCV	1	SCV	S	104	CV	0.916667	2.20507	24	-2	2	0	7	0	-1	2	2	-1	2	2	-1	1	0	4	0	0	-1	1	4	0	-2	4	-1
104ODA	2	ODA	O	104	DA	0.75	1.53934	24	0	1	-2	2	0	1	2	0	1	1	1	1	3	-1	0	0	0	-1	1	-1	4	2	4	-1
104SDA	3	SDA	S	104	DA	0.666667	2.03591	24	-1	-1	0	4	-3	0	-3	0	0	-2	2	3	2	2	2	1	-1	3	5	0	2	1	0	0
104OFB	4	OFB	O	104	FB	-0.166667	1.49395	24	-1	0	-1	0	-2	0	-1	2	-3	0	1	-1	0	0	-3	-1	0	3	-1	0	1	2	2	-1
104SFB	5	SFB	S	104	FB	-0.0416667	1.68056	24	4	-3	0	-1	1	1	0	-1	1	0	0	-1	0	1	1	-1	0	-1	0	0	3	1	-2	-4
105OCV	6	OCV	O	105	CV	1.5	2.06419	24	1	2	1	1	0	0	4	0	2	2	2	-2	2	1	2	0	5	1	3	-3	7	1	3	1
105SCV	1	SCV	S	105	CV	1.08333	2.53526	24	-1	7	-6	5	0	3	1	0	2	0	-1	1	2	0	5	1	0	1	2	2	0	0	3	-1
105ODA	2	ODA	O	105	DA	-0.25	1.48177	24	1	0	-2	1	-1	-2	-3	1	2	-1	-4	1	1	1	0	1	-2	0	-1	1	0	0	0	0
105SDA	3	SDA	S	105	DA	-0.541667	1.71893	24	2	1	0	-6	3	0	0	0	0	-1	0	0	0	-3	-1	0	0	0	0	-1	-2	-2	-2	-1
105OFB	4	OFB	O	105	FB	-0.125	1.75233	24	1	0	3	-4	0	1	1	0	-5	-1	-1	0	2	0	2	0	1	0	-1	-1	0	0	-2	1
105SFB	5	SFB	S	105	FB	1.08333	1.79169	24	0	2	3	2	2	-2	0	-2	1	5	0	4	1	-1	0	4	0	1	1	0	0	1	1	3
106OCV	1	OCV	O	106	CV	-0.208333	1.66757	24	0	1	0	2	1	0	0	1	0	-1	0	-2	2	1	-1	-2	-6	0	1	1	0	0	-2	-1
106SCV	2	SCV	S	106	CV	-0.0833333	1.31601	24	0	2	2	-2	1	0	-1	0	0	-1	-1	0	0	-2	2	2	1	0	-1	0	-2	1	-2	-1
106ODA	3	ODA	O	106	DA	0.375	1.43898	24	-1	-3	1	0	0	0	-1	0	3	3	2	0	1	1	1	1	0	-1	0	2	-2	2	0	0
106SDA	4	SDA	S	106	DA	-0.916667	1.58572	24	-1	-1	3	-2	-1	-2	-2	-2	-5	-1	0	-1	-1	0	0	-1	-2	1	-1	2	0	-3	-1	-1
106OFB	5	OFB	O	106	FB	1.16667	1.23945	24	4	2	0	1	2	-1	3	0	0	1	0	0	1	2	-1	2	1	1	3	1	2	1	1	2
106SFB	6	SFB	S	106	FB	-1.125	1.70198	24	1	-4	-1	1	0	0	2	-2	-2	-4	-1	-1	0	-3	-2	0	-1	-1	0	0	-2	-2	-5	0
107OCV	1	OCV	O	107	CV	0.0833333	2.5862	24	-1	3	-1	6	3	4	1	0	-1	0	-1	-5	2	-2	1	-1	0	0	3	-1	0	-3	-5	0
107SCV	2	SCV	S	107	CV	0.75	1.9393	24	2	1	4	1	0	3	-3	-1	0	-3	5	0	2	0	1	0	4	0	2	0	0	0	0	0
107ODA	3	ODA	O	107	DA	0.416667	2.01983	24	0	0	-1	5	1	-2	2	0	0	5	-4	-1	2	1	1	-1	2	1	0	-2	0	-1	0	2
107SDA	4	SDA	S	107	DA	1.08333	2.04124	24	3	-1	0	0	5	-2	0	0	0	1	4	3	3	0	-2	0	2	5	1	2	2	2	0	-2
107OFB	5	OFB	O	107	FB	1	2.08514	24	4	0	2	1	-5	2	0	3	0	1	3	3	1	2	-1	0	-1	1	0	0	1	1	0	6
107SFB	6	SFB	S	107	FB	-1.41667	2.37591	24	-3	-7	-1	-1	-2	2	0	-1	0	2	0	-8	0	-2	0	0	-1	-1	0	-1	-4	-1	-4	-1
108OCV	1	OCV	O	108	CV	0.708333	1.68056	24	0	1	3	1	0	1	2	-2	3	0	2	0	0	4	0	0	1	4	0	0	0	1	-3	-1
108SCV	2	SCV	S	108	CV	0.416667	1.79169	24	0	1	2	0	-2	6	2	1	0	-1	-1	0	0	3	1	2	1	-1	0	0	-2	-1	-2	1
108ODA	3	ODA	O	108	DA	0.0833333	1.71735	24	0	-1	1	-5	3	0	1	2	1	-1	-3	0	2	1	1	0	-1	0	1	2	0	-2	0	0
108SDA	4	SDA	S	108	DA	0.208333	1.25036	24	1	2	-1	1	0	0	0	-1	3	0	1	1	1	-1	-1	0	-1	0	2	2	-1	0	-1	-2
108OFB	5	OFB	O	108	FB	0.25	1.48177	24	3	3	-2	0	-3	0	0	1	0	1	1	0	-1	1	1	0	1	-2	1	0	1	0	-2	2
108SFB	6	SFB	S	108	FB	-0.166667	1.99274	24	-2	1	0	0	1	1	2	-1	-1	2	0	0	0	-3	0	1	-3	1	0	-1	1	4	-6	-1
109OCV	1	OCV	O	109	CV	1.625	2.28059	24	1	6	4	-1	-1	3	3	0	2	1	3	1	-3	1	3	3	-3	5	3	4	0	2	2	0
109SCV	2	SCV	S	109	CV	1.20833	1.74404	24	1	1	3	1	-1	1	4	1	1	0	-1	4	2	1	1	-2	1	1	2	0	4	-2	4	2
109ODA	3	ODA	O	109	DA	1.25	1.59483	24	3	3	1	1	3	2	-2	4	1	2	0	2	1	0	-1	3	1	0	1	-2	3	2	2	0
109SDA	4	SDA	S	109	DA	-1.33333	1.76109	24	0	1	-1	-4	3	-2	-4	-1	-2	0	-1	-2	-2	-2	-3	-1	-3	-3	0	1	-1	-3	-3	1
109OFB	5	OFB	O	109	FB	1.33333	1.9708	24	-1	2	1	3	2	3	0	-2	1	3	0	2	0	0	-1	4	6	0	1	1	1	2	-1	5
109SFB	6	SFB	S	109	FB	-0.833333	1.85722	24	-3	1	0	0	0	-3	1	0	-4	-3	-2	0	-1	-2	-4	0	1	0	3	1	-2	1	-3	-1
110OCV	1	OCV	O	110	CV	1.875	1.84891	24	2	3	0	4	4	3	3	2	2	2	1	5	-2	4	-2	2	0	2	2	4	0	3	1	0
110SCV	2	SCV	S	110	CV	0.0833333	1.63964	24	1	-2	2	-4	-1	2	-3	0	0	0	2	-2	0	0	1	0	1	-1	3	1	1	0	1	0
110ODA	3	ODA	O	110	DA	1.20833	2.06375	24	2	0	3	6	3	0	-3	0	2	2	1	1	2	2	1	2	0	1	3	-4	1	0	4	0
110SDA	4	SDA	S	110	DA	0.916667	1.66594	24	1	0	0	-1	3	0	1	2	1	1	6	3	0	1	-2	1	0	0	0	0	1	2	3	-1
110OFB	5	OFB	O	110	FB	1.70833	1.73153	24	2	1	2	3	0	0	0	2	1	0	0	1	0	2	0	3	2	2	5	1	0	4	4	6
110SFB	6	SFB	S	110	FB	0.916667	2.08341	24	2	1	3	1	1	3	-1	-1	0	5	3	3	1	1	1	1	-3	0	0	-1	0	2	-4	4
111OCV	1	OCV	O	111	CV	0.458333	2.37705	24	-1	6	0	4	2	1	0	-2	3	0	-2	-1	-1	1	1	3	3	1	1	1	-4	-3	1	-3
111SCV	2	SCV	S	111	CV	0.291667	1.48848	24	0	2	1	0	1	-1	-3	0	-2	2	0	1	1	1	0	0	-1	0	2	-1	3	-1	3	-1
111ODA	3	ODA	O	111	DA	-0.125	1.84891	24	-2	0	-2	0	-1	0	0	-4	-3	0	-1	0	5	-1	3	-1	0	0	-1	1	1	0	2	1
111SDA	4	SDA	S	111	DA	-0.0833333	2.06243	24	-1	-1	1	-1	3	-2	1	3	1	0	1	-1	4	0	-3	1	-6	0	0	0	-2	0	1	-1
111OFB	5	OFB	O	111	FB	-0.333333	1.49395	24	1	-2	-1	0	4	-1	1	0	1	0	0	0	-1	-1	1	-3	-1	-1	-1	1	0	-3	-2	0
111SFB	6	SFB	S	111	FB	-0.333333	1.88049	24	-2	3	0	0	-5	1	-1	0	0	3	2	1	0	-2	-1	-3	0	-1	1	1	-3	0	-2	0
112OCV	1	OCV	O	112	CV	0	2.16695	24	-1	-5	-2	2	2	1	-2	1	0	1	-2	1	1	2	-4	0	-1	-1	2	3	4	-1	1	-2
112SCV	2	SCV	S	112	CV	0.875	1.72734	24	1	-1	2	2	0	5	2	1	1	-2	1	-2	1	0	0	0	1	0	4	-1	3	0	3	0
112ODA	3	ODA	O	112	DA	-0.75	1.77544	24	-2	0	-1	2	-1	-2	-1	-2	-1	-1	-3	1	-5	0	3	2	1	-3	0	-2	-1	-1	-1	0
112SDA	4	SDA	S	112	DA	-0.583333	1.5299	24	1	-1	2	-2	0	0	-2	0	-2	0	1	-1	0	0	-3	1	-2	-1	1	-1	2	-2	-4	-1
112OFB	5	OFB	O	112	FB	-0.0416667	1.96666	24	0	0	1	-2	0	-1	-4	0	1	-5	1	-2	0	-1	1	2	0	0	0	0	0	1	2	5
112SFB	6	SFB	S	112	FB	0.125	2.2901	24	-2	2	1	1	-2	-1	-1	-5	5	3	-1	4	2	0	-1	1	0	0	2	-1	-3	-1	2	-2
113OCV	1	OCV	O	113	CV	0.625	2.1226	24	-1	4	0	-5	-1	0	2	-1	1	1	0	0	2	-2	6	1	0	3	2	0	0	2	1	0
113SCV	2	SCV	S	113	CV	0.291667	1.26763	24	1	2	0	-1	2	-1	2	1	-2	-1	2	-1	1	-1	1	2	-2	0	1	0	0	1	0	0
113ODA	3	ODA	O	113	DA	-0.5	1.50362	24	-2	1	2	3	-2	0	-4	-1	0	-2	-2	-1	1	0	-1	0	0	-2	-1	-1	0	0	-1	1
113SDA	4	SDA	S	113	DA	0.25	1.51083	24	-2	2	-2	-1	0	0	1	0	2	2	2	-1	1	1	4	-1	0	-1	1	0	-2	0	1	-1
113OFB	5	OFB	O	113	FB	0.416667	1.38051	24	0	2	2	0	-1	2	3	-2	-1	1	0	0	0	0	0	1	2	0	-2	1	0	-1	3	0
113SFB	6	SFB	S	113	FB	1.29167	2.01039	24	0	3	0	0	0	0	3	3	3	3	2	2	0	-3	2	0	-3	1	2	2	0	3	6	2

## Sheet: competence
Trial	Version	**	Self/Other	ID	Network	M	SD	N	s1	s2	s3	s4	s5	s6	s7	s8	s9	s10	s11	s12	s13	s14	s15	s16	s17	s18	s19	s20	s21	s22	s23	s24
01CVO	2	OCV	O	01	CV	2.125	2.2901	24	0	5	1	3	3	5	2	-3	1	1	0	1	6	5	0	0	3	2	4	6	0	4	1	1
01CVS	3	SCV	S	01	CV	1.5	1.66812	24	3	3	1	2	4	0	1	1	4	4	0	2	2	-2	2	1	0	-1	1	2	4	-1	2	1
01ODA	4	ODA	O	01	DA	2	2.12644	24	1	2	-2	3	1	5	4	2	2	1	1	-1	3	2	3	3	2	4	0	0	-1	3	2	8
01SDA	5	SDA	S	01	DA	-0.75	1.35935	24	-2	-3	-1	0	0	2	-1	-1	-1	-2	0	-1	-2	-1	-1	0	1	-3	1	0	-2	-1	-2	2
01OFB	6	OFB	O	01	FB	1.33333	1.49395	24	3	1	2	-1	3	3	1	0	-1	0	0	3	2	1	1	0	1	1	4	-1	1	2	4	2
01SFB	1	SFB	S	01	FB	2.125	2.60956	24	3	5	1	2	4	1	2	0	2	3	3	5	4	2	2	0	-2	7	-6	1	3	1	3	5
04CVO	2	OCV	O	04	CV	2.66667	2.29682	24	3	0	4	1	0	6	4	1	5	6	4	1	-1	5	2	-2	3	6	3	2	1	5	1	4
04CVS	3	SCV	S	04	CV	3.58333	1.88626	24	4	0	5	4	4	4	3	5	5	1	6	0	3	5	8	2	2	4	2	4	5	3	5	2
04ODA	4	ODA	O	04	DA	0.916667	1.38051	24	0	0	2	4	2	3	1	1	-1	1	2	-1	1	2	1	1	0	0	2	0	-1	-1	0	3
04SDA	5	SDA	S	04	DA	0.25	2.19188	24	0	0	2	-1	1	1	1	0	3	3	0	-3	0	1	1	-6	0	5	-1	3	-1	-1	-1	-1
04OFB	6	OFB	O	04	FB	0.25	1.64845	24	1	-4	-1	0	1	0	2	0	2	0	-1	1	1	0	1	0	-1	0	2	-3	1	4	1	-1
04SFB	1	SFB	S	04	FB	-0.0833333	1.10007	24	1	-1	-1	3	-1	-2	0	-1	1	-1	0	0	0	-1	1	0	-1	0	0	-1	2	0	0	0
05CVO	2	OCV	O	05	CV	3.04167	2.45798	24	3	3	6	6	3	5	4	3	-4	1	4	0	5	3	5	0	1	0	5	5	2	6	2	5
05CVS	3	SCV	S	05	CV	2.83333	2.23931	24	2	2	4	2	4	6	3	3	5	4	1	6	1	6	5	-1	2	-1	2	3	5	5	-1	0
05ODA	4	ODA	O	05	DA	-2.33333	1.85722	24	-2	-6	-2	-2	-3	-1	-3	-6	-1	1	-1	1	-3	-3	-3	-3	-1	0	-1	-4	-2	-2	-4	-5
05SDA	5	SDA	S	05	DA	1.125	2.09165	24	1	4	2	2	-1	-2	0	-2	4	-3	1	3	-2	0	1	0	3	4	3	2	3	1	3	0
05OFB	6	OFB	O	05	FB	0.75	1.48177	24	-1	-1	-1	1	3	1	0	1	-2	0	2	3	0	2	2	1	1	1	1	-1	1	1	4	-1
05SFB	1	SFB	S	05	FB	0.416667	2.20507	24	2	-4	1	-2	3	4	1	3	2	-2	-2	-3	3	0	-1	-1	1	-2	3	0	-1	2	2	1
06CVO	2	OCV	O	06	CV	0.125	1.80127	24	-1	-2	-1	0	-1	4	1	3	-4	-1	0	-2	0	1	1	0	0	-2	3	1	2	0	0	1
06CVS	3	SCV	S	06	CV	0.333333	1.78561	24	0	0	-2	1	0	0	0	1	0	-1	0	1	-1	-2	7	2	-1	2	2	-1	0	0	0	0
06ODA	4	ODA	O	06	DA	0.291667	1.68056	24	2	0	0	3	-2	2	0	1	1	1	0	0	-1	-2	-1	2	-1	-1	3	-1	-2	0	-1	4
06SDA	5	SDA	S	06	DA	-0.25	1.91675	24	-3	0	-1	1	-2	-3	-2	1	3	-1	5	0	0	1	0	2	-3	0	0	0	-2	0	-2	0
06OFB	6	OFB	O	06	FB	0.541667	2.75016	24	7	-3	0	1	-5	0	-3	2	2	1	-1	-2	2	0	2	6	3	1	0	-1	-1	-1	4	-1
06SFB	1	SFB	S	06	FB	-0.416667	1.10007	24	-1	-1	-1	-2	-1	0	0	0	1	-3	-1	-2	2	0	0	1	-1	0	1	-1	0	0	-1	0
07CVO	2	OCV	O	07	CV	-0.5	2.06419	24	-2	-3	-1	-2	-3	3	0	3	-2	4	-2	0	-1	-2	-3	0	0	-4	1	-1	1	0	1	1
07CVS	3	SCV	S	07	CV	0.166667	1.49395	24	0	1	2	1	0	0	0	-1	2	-1	-2	0	-1	0	3	0	0	1	2	2	0	0	-4	-1
07ODA	4	ODA	O	07	DA	-1.04167	1.45898	24	-1	0	0	-4	-1	-1	0	-1	0	1	-1	-2	-1	-1	-3	-1	-2	0	2	-3	-2	0	0	-4
07SDA	5	SDA	S	07	DA	-1.375	2.3184	24	-1	0	-2	-1	-1	-2	-3	-3	-5	1	-4	-3	-6	2	-1	-6	1	0	-1	2	1	-2	1	0
07OFB	6	OFB	O	07	FB	-1.70833	1.92194	24	2	-3	-1	-1	-1	1	-2	-1	-2	-4	-6	-1	0	0	-1	0	1	-4	-4	-2	-4	-2	-3	-3
07SFB	1	SFB	S	07	FB	1.20833	1.69344	24	1	3	2	1	0	0	1	1	5	0	1	2	1	0	0	1	1	0	6	-1	2	-1	3	0
08CVO	2	OCV	O	08	CV	0.333333	1.52277	24	0	0	2	2	-1	0	0	2	3	-3	0	0	-1	0	-1	-2	0	0	3	0	0	0	1	3
08CVS	3	SCV	S	08	CV	0.458333	1.31807	24	-1	0	1	0	0	0	0	1	-2	-1	-1	0	0	2	2	0	1	1	2	2	-1	1	4	0
08ODA	4	ODA	O	08	DA	0.458333	1.5598	24	-2	0	0	2	0	-1	2	-1	-1	2	1	0	-2	0	2	0	2	1	-1	1	0	0	1	5
08SDA	5	SDA	S	08	DA	-1.625	1.34528	24	0	-2	-3	-1	-2	-3	-2	1	-3	-1	-3	-4	1	-1	-1	-1	-1	-4	0	-2	-2	-1	-2	-2
08OFB	6	OFB	O	08	FB	0.291667	1.62799	24	2	4	2	3	-1	1	0	0	1	-1	0	-1	0	0	0	-1	3	-3	0	-1	0	-2	1	0
08SFB	1	SFB	S	08	FB	-0.875	1.77697	24	0	-4	1	-3	1	-2	-1	-1	-1	-2	-1	0	-3	0	1	1	-2	-2	3	-3	-2	1	1	-3
10CVO	2	OCV	O	10	CV	2.875	2.04966	24	3	-2	3	5	3	5	1	7	1	5	1	1	7	2	3	1	3	3	3	3	2	2	2	5
10CVS	3	SCV	S	10	CV	2.25	1.48177	24	3	0	4	3	4	3	5	2	1	1	5	1	2	4	0	0	2	2	1	1	2	3	3	2
10ODA	4	ODA	O	10	DA	-0.916667	1.93181	24	-1	1	1	-4	-5	0	-3	-4	2	1	-3	-1	-2	1	0	-1	0	-1	0	-3	-1	0	-1	2
10SDA	5	SDA	S	10	DA	0.583333	2.16527	24	-1	-1	-2	4	2	1	-3	-2	5	2	2	0	-2	0	0	-1	0	2	-1	0	2	0	2	5
10OFB	6	OFB	O	10	FB	-1.29167	1.80529	24	2	0	-3	0	-1	-2	-2	-1	-2	-2	-4	-1	-5	0	0	0	-3	-4	0	-2	0	0	2	-3
10SFB	1	SFB	S	10	FB	3.66667	2.03591	24	4	6	7	5	4	2	3	3	6	5	4	1	6	2	2	6	0	6	0	1	3	3	5	4
11CVO	2	OCV	O	11	CV	0.583333	2.04124	24	1	-1	0	0	1	1	0	0	6	-2	1	-1	-1	5	0	-1	0	3	4	1	-1	-2	0	0
11CVS	3	SCV	S	11	CV	-0.208333	1.58743	24	-2	0	-1	1	-1	0	-3	0	1	-1	0	-1	1	1	-2	0	2	1	3	1	-3	-3	0	1
11ODA	4	ODA	O	11	DA	-0.5	1.10335	24	0	0	1	-1	-1	-1	-2	-1	1	1	-3	0	-1	-1	1	-2	-1	0	1	0	-1	0	0	-2
11SDA	5	SDA	S	11	DA	-0.458333	1.7932	24	0	1	0	1	4	2	-1	0	1	-2	-4	-1	-1	0	0	-2	0	-1	-1	0	-1	0	-1	-5
11OFB	6	OFB	O	11	FB	-0.0833333	1.71735	24	2	0	1	-1	-1	0	0	2	4	1	-1	-2	0	-1	0	0	0	-2	2	-3	0	2	-3	-2
11SFB	1	SFB	S	11	FB	0.0833333	1.34864	24	0	0	0	2	-2	-2	0	-1	1	-1	-1	2	0	0	1	1	1	0	4	-1	-1	0	0	-1
12CVO	2	OCV	O	12	CV	0.958333	1.89918	24	-1	-1	1	2	0	1	0	1	2	5	-1	0	-2	2	0	6	0	3	1	0	1	1	3	-1
12CVS	3	SCV	S	12	CV	1.375	1.92946	24	-1	1	3	4	1	1	-1	3	2	3	4	1	2	-1	2	3	2	-1	2	0	3	3	-4	1
12ODA	4	ODA	O	12	DA	-1.20833	1.21509	24	-2	0	0	-3	0	-1	-2	-3	1	-1	-2	-1	-1	0	-2	-1	-2	-2	-1	-2	-4	0	0	0
12SDA	5	SDA	S	12	DA	-0.5	1.28537	24	0	0	-1	-2	-1	-1	0	-1	0	-2	2	-1	-2	0	-1	-2	1	-1	-2	1	-1	0	-1	3
12OFB	6	OFB	O	12	FB	-0.791667	1.93321	24	1	-4	-2	-3	0	-2	-1	1	4	-1	1	-1	1	0	-1	0	-3	2	-4	-3	0	-1	-1	-2
12SFB	1	SFB	S	12	FB	-0.791667	1.7932	24	0	-1	-4	1	-3	3	0	1	0	-1	-1	-1	0	-2	-3	-4	0	0	-4	-1	-1	0	1	1
13CVO	2	OCV	O	13	CV	2.66667	2.21981	24	4	2	6	3	3	5	2	2	-3	1	4	1	1	3	6	6	0	2	5	0	3	5	2	1
13CVS	3	SCV	S	13	CV	2.45833	1.71893	24	0	0	5	1	4	1	4	2	5	3	-1	1	4	6	3	3	2	3	3	2	2	1	3	2
13ODA	4	ODA	O	13	DA	3.04167	1.57367	24	0	3	3	2	2	3	3	4	4	2	0	1	4	5	4	4	1	3	5	2	6	3	4	5
13SDA	5	SDA	S	13	DA	2.75	2.13154	24	4	6	4	1	1	3	3	6	6	3	-2	6	2	0	2	0	3	0	4	4	3	1	3	3
13OFB	6	OFB	O	13	FB	1.70833	2.09511	24	-1	2	3	1	1	-1	-1	3	-2	1	1	2	1	1	0	1	6	3	2	1	5	4	6	2
13SFB	1	SFB	S	13	FB	3.625	2.03902	24	4	4	2	4	4	3	3	2	5	6	5	2	3	5	4	4	-2	8	1	4	6	2	6	2
18CVO	3	OCV	O	18	CV	1.375	1.58286	24	1	0	3	3	3	1	-2	2	2	1	2	2	4	1	3	1	2	2	-3	0	2	2	1	0
18SCV	4	SCV	S	18	CV	0.166667	1.46456	24	1	0	3	-1	1	1	-1	-1	0	0	0	-3	-1	2	2	1	0	-1	1	1	-2	-2	1	2
18ODA	5	ODA	O	18	DA	2.5	2.46718	24	0	0	2	-1	5	2	2	5	0	3	4	6	4	0	2	-1	2	0	5	4	7	1	7	1
18SDA	6	SDA	S	18	DA	-1.5	2.7187	24	-1	-2	0	0	-2	-2	1	-4	6	-1	3	-3	1	-2	-4	0	-6	-6	0	-3	-2	-2	-5	-2
18OFB	1	OFB	O	18	FB	1.25	2.19188	24	5	2	3	6	4	4	0	0	-1	0	0	4	0	0	-1	4	0	2	0	-1	-1	1	0	-1
18FBS	2	SFB	S	18	FB	-1.41667	1.76725	24	0	-1	-2	0	0	0	-1	-3	1	-3	-3	-1	-6	-1	1	-5	-1	-2	-1	-3	1	-1	-1	-2
20CVO	2	OCV	O	20	CV	0.291667	1.5458	24	0	2	1	0	0	3	0	0	2	0	1	0	1	1	0	0	0	1	-5	0	1	-1	-2	2
20CVS	3	SCV	S	20	CV	0	1.47442	24	-1	0	0	2	0	0	-1	3	1	0	-1	2	-1	1	-3	0	-1	1	-1	-1	-2	0	3	-1
20ODA	4	ODA	O	20	DA	0.0416667	1.70623	24	-1	2	1	-3	1	0	-1	1	0	0	-1	1	-1	0	3	1	-1	0	4	-2	-1	2	-1	-3
20SDA	5	SDA	S	20	DA	-0.0416667	1.73153	24	-1	0	3	-4	0	-2	1	1	0	1	-1	1	-1	-1	-3	0	1	0	0	-2	3	0	3	0
20OFB	6	OFB	O	20	FB	0.416667	1.50121	24	0	1	1	0	0	-1	0	0	4	0	-1	0	4	-1	2	0	1	-1	0	-1	1	3	-1	-1
20SFB	1	SFB	S	20	FB	1.04167	2.01039	24	0	3	0	2	4	0	1	1	1	1	1	5	2	0	-2	3	2	-4	-1	0	2	1	-1	4
21CVO	3	OCV	O	21	CV	0.0833333	1.83958	24	3	1	-2	-1	0	-2	5	2	0	2	1	-1	1	0	-2	-1	1	1	-1	-1	-3	1	-2	0
21SCV	4	SCV	S	21	CV	0.833333	2.11961	24	2	1	1	-2	1	2	1	-6	2	-1	0	1	2	4	2	3	2	1	3	0	-3	1	1	2
21ODA	5	ODA	O	21	DA	-0.291667	1.48848	24	0	0	0	2	-1	1	0	-3	-5	0	0	0	0	2	-1	0	1	-2	-1	-1	0	1	0	0
21SDA	6	SDA	S	21	DA	-0.125	1.56906	24	2	-1	0	0	-4	0	1	-1	-2	1	-1	0	2	0	-1	-1	0	-3	-1	0	2	0	2	2
21OFB	1	OFB	O	21	FB	0.208333	1.47381	24	-1	2	2	3	-1	0	0	2	0	1	-1	1	2	-1	0	0	1	0	-1	-1	0	0	-4	1
21FBS	2	SFB	S	21	FB	0.875	1.6501	24	2	1	-1	1	1	5	1	0	-1	2	-1	1	4	2	2	0	-1	-1	-1	1	3	1	-1	1
22CVO	2	OCV	O	22	CV	3	2.06419	24	0	3	7	6	3	4	2	2	0	2	3	1	1	5	6	1	2	3	6	1	2	6	2	4
22CVS	3	SCV	S	22	CV	2.33333	2.37133	24	0	0	4	5	1	0	3	3	-1	1	7	3	5	6	5	1	-1	4	4	1	4	-1	1	1
22ODA	4	ODA	O	22	DA	2.66667	2.20013	24	2	-2	6	5	1	1	4	0	4	1	3	0	0	4	4	2	3	4	6	1	3	3	2	7
22SDA	5	SDA	S	22	DA	-2.83333	2.58199	24	-2	-2	-2	1	-4	-5	-2	-3	3	-4	-6	-3	-7	-4	-1	-2	-2	-3	-4	-2	-7	-2	-7	2
22OFB	6	OFB	O	22	FB	1.45833	2.41335	24	1	5	0	2	4	1	0	2	4	3	4	3	-5	0	2	0	3	-1	1	0	2	6	0	-2
22SFB	1	SFB	S	22	FB	-1.875	2.4902	24	-5	-2	2	-4	-4	-3	0	-1	0	2	-4	-2	0	0	-2	-4	-2	-8	2	-2	-4	0	-4	0
23CVO	3	OCV	O	23	CV	0.25	1.35935	24	0	0	0	-1	1	0	-2	-1	1	1	0	1	-1	0	3	-1	0	1	-2	0	0	1	4	1
23SCV	4	SCV	S	23	CV	-0.0416667	1.92194	24	0	6	-1	-3	2	0	-1	-2	3	-1	-1	-1	0	1	1	1	1	0	-1	0	0	0	-3	-2
23ODA	5	ODA	O	23	DA	1.875	1.75233	24	2	1	2	1	2	1	4	2	0	-1	1	2	6	-1	2	1	2	2	1	3	5	0	5	2
23SDA	6	SDA	S	23	DA	-0.291667	1.94443	24	0	-1	0	0	-3	1	0	-4	-1	2	-1	0	0	0	3	1	0	-4	-4	-1	2	3	0	0
23OFB	1	OFB	O	23	FB	0.333333	1.78561	24	-1	0	1	4	1	3	0	-1	-3	0	-1	-2	5	-1	-1	1	0	0	0	0	0	1	2	0
23FBS	2	SFB	S	23	FB	0	1.588	24	1	2	0	-1	1	0	1	1	1	0	-3	0	-2	2	2	1	-2	1	-3	-3	1	0	1	-1
24CVO	3	OCV	O	24	CV	-0.625	1.43898	24	0	1	0	-1	-1	0	-4	1	-2	2	0	-1	-1	-2	-1	-1	-1	0	1	-1	1	-1	-4	0
24SCV	4	SCV	S	24	CV	-0.0833333	1.1389	24	0	0	1	-2	0	-1	0	-2	1	1	-1	-1	-1	0	2	1	0	-2	-1	1	0	0	2	0
24ODA	5	ODA	O	24	DA	0.583333	1.66594	24	1	1	-1	-1	2	0	0	1	6	-1	2	1	0	1	0	0	0	1	-2	2	-1	0	-1	3
24SDA	6	SDA	S	24	DA	-0.333333	1.00722	24	-1	-1	0	-1	0	-1	1	0	1	-1	1	1	-2	0	0	-1	1	-1	0	-2	0	-1	-2	1
24OFB	1	OFB	O	24	FB	-0.166667	1.16718	24	-1	0	1	-1	0	-4	0	1	0	-1	-1	-1	1	1	0	0	2	0	0	-1	0	1	-1	0
24FBS	2	SFB	S	24	FB	0.0833333	1.47196	24	1	2	-1	-1	0	-1	-1	2	-4	-1	0	0	-1	2	2	-1	1	1	-1	0	1	1	-1	2
25CVO	3	OCV	O	25	CV	0.291667	2.09511	24	2	0	-1	0	0	0	-1	0	-1	-3	0	-1	2	4	1	1	-2	0	-2	0	4	0	6	-2
25SCV	4	SCV	S	25	CV	0.0416667	1.19707	24	1	0	1	0	1	-1	0	1	-1	-2	0	0	-1	0	2	1	0	1	-3	1	0	-1	2	-1
25ODA	5	ODA	O	25	DA	-0.125	2.07076	24	2	-4	0	-1	3	-1	-3	0	1	-3	4	1	0	-1	-2	2	-3	0	-1	-1	1	-1	1	3
25SDA	6	SDA	S	25	DA	0.416667	1.5299	24	-3	0	2	1	-1	0	0	0	0	1	3	1	-2	0	1	0	4	0	-2	1	1	2	0	1
25OFB	1	OFB	O	25	FB	0.0416667	1.42887	24	0	2	1	1	-1	0	1	1	-1	0	1	2	2	-4	-1	1	0	0	0	-1	0	0	0	-3
25FBS	2	SFB	S	25	FB	0.0833333	1.41165	24	-2	1	1	0	1	0	-1	0	0	0	-1	1	-1	2	1	3	0	0	-3	0	-1	3	-1	-1
26CVO	3	OCV	O	26	CV	1.20833	1.86452	24	0	0	1	-1	1	-1	4	1	4	0	3	0	1	-1	1	0	0	1	4	2	3	4	4	-2
26SCV	4	SCV	S	26	CV	0.583333	1.34864	24	1	0	-1	1	-1	0	3	0	1	-1	1	2	0	1	-2	1	2	0	1	3	0	-1	0	3
26ODA	5	ODA	O	26	DA	0.125	2.17321	24	1	0	0	-1	3	-1	1	1	-4	-1	2	-1	-1	0	0	6	3	0	-1	0	0	1	0	-5
26SDA	6	SDA	S	26	DA	-0.166667	2.25864	24	4	-2	1	1	0	-1	3	-1	-7	0	0	0	-2	0	0	0	1	2	3	0	-2	1	-3	-2
26OFB	1	OFB	O	26	FB	2.25	2.34521	24	2	7	5	0	0	1	2	0	4	2	4	0	6	0	4	4	2	1	0	1	2	1	7	-1
26FBS	2	SFB	S	26	FB	-0.25	1.84744	24	2	0	2	0	1	2	0	1	1	-3	0	-1	3	-1	1	0	-1	-3	-2	0	1	-4	-2	-3
27CVO	3	OCV	O	27	CV	-0.416667	2.10417	24	1	1	-2	0	0	1	-5	2	-1	-2	-1	0	0	0	4	-1	-1	-2	-3	-2	-4	2	3	0
27SCV	4	SCV	S	27	CV	-0.875	2.00678	24	-1	3	1	-2	-4	-3	-1	-5	0	0	-2	-1	2	-2	1	0	-4	-2	0	-1	1	-2	-1	2
27ODA	5	ODA	O	27	DA	0	1.84155	24	-1	0	1	-1	3	-2	2	0	-2	2	-2	1	1	0	-1	0	1	1	-3	3	-3	2	-3	1
27SDA	6	SDA	S	27	DA	-1.79167	1.74404	24	0	-2	0	-2	-5	-1	0	-3	-2	-2	-6	-2	0	0	-4	0	-4	-1	-4	-2	-1	0	-1	-1
27OFB	1	OFB	O	27	FB	-0.25	1.91675	24	1	1	-1	5	-2	0	0	-1	-1	0	-2	0	0	0	-4	-2	2	0	0	-3	1	2	1	-3
27FBS	2	SFB	S	27	FB	-0.0416667	2.34945	24	0	3	0	4	1	2	0	2	5	2	0	-1	0	-3	-3	1	-3	-2	-5	-2	-1	-1	0	0
28CVO	2	OCV	O	28	CV	1.25	2.32659	24	1	-1	2	4	-1	4	3	1	0	-3	3	1	-3	2	2	1	2	4	4	1	-3	2	-1	5
28CVS	3	SCV	S	28	CV	-0.5	2.97818	24	-2	-3	1	0	1	-1	3	0	-3	0	1	-3	-6	-1	-3	-2	-2	1	0	3	1	-6	8	1
28ODA	4	ODA	O	28	DA	0	1.84155	24	-3	2	-1	0	-1	3	0	-1	-2	0	-1	-1	2	-1	3	-2	2	0	4	0	0	0	-3	0
28SDA	5	SDA	S	28	DA	0.208333	1.7932	24	-1	-1	0	0	-6	1	0	0	3	-1	-1	1	-1	0	0	0	1	0	0	2	2	1	2	3
28OFB	6	OFB	O	28	FB	-2.875	2.40131	24	-1	-7	0	-2	-6	0	0	0	-2	-3	0	-2	-5	1	-5	-4	-6	-1	-6	-3	-4	-5	-5	-3
28SFB	1	SFB	S	28	FB	-0.708333	2.54489	24	-4	-6	0	-4	1	2	0	1	-1	-1	0	-4	-3	3	-3	0	-1	6	0	-2	0	-1	0	0
29CVO	3	OCV	O	29	CV	1.54167	2.50181	24	1	0	2	2	5	1	-5	1	6	1	4	1	2	1	3	1	-2	-1	0	0	4	5	5	0
29SCV	4	SCV	S	29	CV	1.875	1.59653	24	1	5	4	4	1	3	0	3	4	2	-1	0	1	4	1	2	1	3	1	0	2	2	0	2
29ODA	5	ODA	O	29	DA	-0.0416667	1.26763	24	0	0	0	0	2	-2	0	0	0	0	2	1	0	0	0	-3	-2	2	-2	0	1	-1	1	0
29SDA	6	SDA	S	29	DA	1.29167	1.75646	24	1	0	1	1	1	2	-1	0	6	1	1	0	2	-2	4	0	2	1	4	3	0	1	3	0
29OFB	1	OFB	O	29	FB	0.916667	1.99819	24	1	1	1	1	1	6	0	2	2	-1	-2	1	-3	0	4	1	2	0	0	1	-1	0	5	0
29FBS	2	SFB	S	29	FB	0.125	2.34637	24	0	-1	1	0	1	0	0	0	-1	4	-2	0	5	-5	0	2	3	-4	-3	3	1	-2	1	0
30CVO	2	OCV	O	30	CV	2.25	2.45392	24	2	5	3	-5	2	3	2	2	5	4	6	1	-1	3	3	4	3	4	1	-2	4	1	0	4
30CVS	3	SCV	S	30	CV	1.08333	1.79169	24	-1	0	2	0	1	-2	2	1	1	2	5	2	2	1	4	1	2	-2	0	3	0	-2	3	1
30ODA	4	ODA	O	30	DA	0.333333	2.03591	24	0	1	1	-6	-4	2	1	-1	2	0	1	-1	-2	2	2	1	-1	2	2	0	1	2	1	2
30SDA	5	SDA	S	30	DA	1.20833	1.91059	24	1	-2	3	1	4	-1	1	-1	0	0	3	0	0	2	1	-1	2	1	-1	3	3	1	3	6
30OFB	6	OFB	O	30	FB	-0.166667	1.57885	24	1	0	0	2	0	0	1	1	0	-2	-1	0	-2	1	1	-2	-1	-3	2	-2	-1	2	2	-3
30SFB	1	SFB	S	30	FB	1.58333	2.16527	24	3	5	-1	3	-1	2	1	1	5	1	0	1	-1	2	-1	0	0	6	-1	0	5	3	2	3
31CVO	2	OCV	O	31	CV	0.583333	2.60295	24	1	1	4	0	1	3	0	3	-5	0	-2	0	2	6	-2	1	1	-3	-1	6	0	-2	1	-1
31CVS	3	SCV	S	31	CV	-0.583333	1.99819	24	1	-1	4	0	-1	0	-3	-1	-5	-2	1	0	0	-1	1	1	0	0	-1	2	-2	-2	-5	0
31ODA	4	ODA	O	31	DA	1.66667	2.01444	24	0	4	4	4	-3	1	2	-2	3	1	0	1	1	1	3	3	3	2	5	2	-2	2	2	3
31SDA	5	SDA	S	31	DA	2.58333	1.66594	24	2	3	4	2	3	4	2	1	1	2	1	3	-1	3	2	2	1	5	5	5	5	1	5	1
31OFB	6	OFB	O	31	FB	1.125	1.5411	24	-2	4	3	2	1	1	1	1	-1	1	0	1	2	0	1	2	2	1	4	-2	1	1	3	0
31SFB	1	SFB	S	31	FB	1.83333	1.85722	24	2	3	1	3	0	5	1	-1	2	0	4	3	2	1	-2	2	1	6	1	0	1	3	4	2
33OCV	4	OCV	O	33	CV	1.29167	1.42887	24	2	5	4	0	1	1	1	2	0	0	0	0	2	1	1	2	2	0	1	2	0	0	4	0
33SCV	5	SCV	S	33	CV	1.79167	1.53167	24	4	3	2	-1	0	0	0	2	3	3	4	2	0	0	3	5	1	3	2	1	2	1	2	1
33ODA	6	ODA	O	33	DA	1.04167	1.68056	24	-2	2	0	1	2	2	0	0	0	0	2	1	1	1	4	3	0	6	1	2	0	0	-1	0
33SDA	1	SDA	S	33	DA	-0.0416667	0.858673	24	2	0	0	0	0	2	-1	0	0	-1	0	0	0	0	-1	0	0	0	-2	-1	1	0	0	0
33FBO	2	OFB	O	33	FB	-1.91667	2.28257	24	1	-3	-3	-4	-2	-4	-1	-2	2	-3	-3	-1	-8	-4	1	0	-1	-1	2	-4	-2	-1	-1	-4
33SFB	3	SFB	S	33	FB	-2.75	2.17196	24	-2	-1	-2	-2	-4	-4	-2	-2	-7	0	1	-4	-5	-4	-6	-1	1	-2	0	-3	-5	-3	-6	-3
34OCV	4	OCV	O	34	CV	0.541667	1.61458	24	3	-2	-2	-1	-1	0	1	2	1	1	1	-1	1	1	3	3	1	-1	1	2	-3	1	1	1
34SCV	5	SCV	S	34	CV	0.375	2.3184	24	1	-1	1	0	0	1	-1	2	-6	0	5	-2	-1	-1	1	-1	-2	3	0	1	3	-1	3	4
34ODA	6	ODA	O	34	DA	-0.416667	2.71736	24	0	-1	1	1	1	1	0	8	-6	0	2	-2	-2	0	-1	1	-4	-4	2	1	-3	-2	-1	-2
34SDA	1	SDA	S	34	DA	0.0833333	2.01983	24	-1	2	-2	1	-4	1	1	-1	-4	0	-1	2	-2	3	0	1	-1	1	0	-1	0	1	5	1
34FBO	2	OFB	O	34	FB	0.583333	1.55806	24	2	2	2	0	1	1	0	0	-1	2	3	1	0	1	-2	1	1	-2	0	-3	3	2	-1	1
34SFB	3	SFB	S	34	FB	0.416667	1.76725	24	1	-2	3	1	1	1	1	1	-3	1	1	-1	0	2	4	-1	2	-3	-1	-1	-1	2	2	0
35OCV	4	OCV	O	35	CV	0.0416667	1.73153	24	1	-2	1	-3	0	-3	-1	2	0	-1	1	-1	0	-2	4	1	1	0	-1	2	-1	0	0	3
35SCV	5	SCV	S	35	CV	0.791667	1.5598	24	0	2	3	1	-1	1	0	2	4	1	2	1	-1	1	2	0	1	-1	-1	4	-1	1	-1	-1
35ODA	6	ODA	O	35	DA	0.708333	2.21613	24	2	1	0	-1	2	1	3	1	-6	1	1	1	-2	0	0	1	6	1	0	1	2	-1	-1	4
35SDA	1	SDA	S	35	DA	-0.208333	1.53167	24	0	-2	-2	1	-1	0	1	-1	3	3	2	0	0	-1	-2	0	0	0	-1	0	-2	-1	1	-3
35FBO	2	OFB	O	35	FB	1.625	1.78916	24	0	2	1	1	1	3	1	2	-1	0	2	0	6	5	0	4	1	1	1	1	5	0	1	2
35SFB	3	SFB	S	35	FB	0.291667	1.89918	24	-5	0	0	-1	1	1	5	0	2	1	-1	-1	1	0	2	0	2	-1	-2	1	1	2	1	-2
36OCV	4	OCV	O	36	CV	-0.125	1.51263	24	1	0	3	-1	-1	1	0	-2	1	1	2	-1	0	2	-2	-2	0	0	-2	1	1	-1	-3	-1
36SCV	5	SCV	S	36	CV	1.45833	2.02117	24	3	3	1	-1	-2	1	0	2	7	0	1	0	0	1	1	1	4	3	1	2	4	0	4	-1
36ODA	6	ODA	O	36	DA	-0.0416667	1.33447	24	0	0	-1	-1	-2	0	0	1	1	-1	1	-1	3	-1	3	0	0	0	-2	2	-1	0	-1	-1
36SDA	1	SDA	S	36	DA	0.208333	1.93321	24	2	-1	5	2	4	0	0	-1	-1	2	0	1	3	-1	1	-1	-2	-2	-2	-2	-1	-1	0	0
36FBO	2	OFB	O	36	FB	-0.291667	1.73153	24	-3	-1	-1	1	0	-3	-1	3	2	0	0	-3	0	-2	-2	1	-1	3	0	0	-2	0	0	2
36SFB	3	SFB	S	36	FB	0.333333	2.03591	24	-1	1	-1	-2	0	0	-4	-1	3	-1	-2	3	-2	2	3	1	2	1	-1	3	-1	1	4	0
37OCV	4	OCV	O	37	CV	0.583333	1.50121	24	0	1	0	-1	1	1	0	1	2	-1	2	-1	0	1	1	1	0	-1	5	1	-1	1	-2	3
37SCV	5	SCV	S	37	CV	1.08333	1.66594	24	1	0	2	2	0	-1	1	2	5	2	2	0	0	0	3	-2	0	3	1	3	-1	1	-1	3
37ODA	6	ODA	O	37	DA	0.208333	1.28466	24	1	0	-1	1	-2	0	0	0	3	0	1	-1	-2	-1	1	1	-1	3	-1	1	0	1	1	0
37SDA	1	SDA	S	37	DA	1.04167	2.34945	24	1	-5	6	3	3	0	0	0	0	1	5	1	4	3	-1	1	-1	0	0	0	4	1	-1	0
37FBO	2	OFB	O	37	FB	-0.25	1.2938	24	0	-1	1	0	-1	-1	0	3	-4	1	-1	1	0	0	0	0	-2	0	0	-1	0	-1	1	-1
37SFB	3	SFB	S	37	FB	0.125	2.02833	24	-2	-1	-1	-3	1	1	-4	0	0	2	2	-2	3	-1	1	0	-2	-1	2	3	2	-2	2	3
38OCV	4	OCV	O	38	CV	1.95833	1.70623	24	4	0	2	-1	-1	2	1	6	4	2	2	-1	2	2	3	3	3	3	2	1	3	0	2	3
38SCV	5	SCV	S	38	CV	2.58333	1.81579	24	4	4	6	1	3	2	3	0	1	3	2	3	5	0	2	2	5	0	2	3	5	0	5	1
38ODA	6	ODA	O	38	DA	0.25	1.48177	24	0	2	1	0	-2	0	1	0	2	0	2	-1	0	-1	2	0	2	0	1	1	0	2	-3	-3
38SDA	1	SDA	S	38	DA	-0.166667	1.76109	24	0	-1	-2	-2	1	-2	-2	2	-2	-3	1	2	-2	-1	3	2	-1	1	-1	-1	1	-1	2	2
38FBO	2	OFB	O	38	FB	2.58333	2.06243	24	0	3	5	4	1	5	5	2	5	6	3	-1	5	5	3	1	1	-1	1	2	3	2	1	1
38SFB	3	SFB	S	38	FB	2.20833	2.30272	24	5	0	4	0	3	5	1	1	4	5	0	3	3	5	1	0	2	-1	-3	0	5	5	2	3
39OCV	4	OCV	O	39	CV	1.29167	1.94443	24	0	5	-1	1	1	-1	1	4	3	1	2	2	0	1	-1	2	1	-1	7	1	2	0	1	0
39SCV	5	SCV	S	39	CV	1.625	1.76469	24	0	3	4	0	4	2	-1	1	6	4	1	0	0	0	2	2	2	1	1	4	0	2	0	1
39ODA	6	ODA	O	39	DA	2.04167	2.09511	24	-2	6	1	1	1	1	3	7	3	1	5	2	0	1	3	1	4	1	1	1	2	4	-1	3
39SDA	1	SDA	S	39	DA	0.708333	2.29326	24	1	-1	4	0	4	-1	1	-1	0	-3	1	3	2	3	-4	2	0	1	3	0	0	0	5	-3
39FBO	2	OFB	O	39	FB	1.625	2.35561	24	1	-2	4	3	1	0	-1	4	-3	3	2	2	8	0	-1	2	2	1	4	3	4	0	1	1
39SFB	3	SFB	S	39	FB	1.83333	2.31567	24	3	1	3	0	0	2	5	4	4	1	2	2	3	2	-2	-1	5	-2	-2	3	-1	3	6	3
40OCV	4	OCV	O	40	CV	0.25	1.72576	24	2	0	1	4	1	-3	0	-1	-1	0	-1	0	2	0	4	1	1	0	-2	2	-1	0	-1	-2
40SCV	5	SCV	S	40	CV	-0.0833333	1.66594	24	-1	1	1	1	0	-2	0	1	0	0	4	0	-2	0	1	1	0	1	1	-2	-1	0	-1	-5
40ODA	6	ODA	O	40	DA	0.375	1.73988	24	1	4	0	0	0	2	-2	0	2	1	3	0	-1	-1	0	1	-1	0	0	-4	0	2	-1	3
40SDA	1	SDA	S	40	DA	0.25	1.35935	24	0	0	-1	4	-1	-2	0	1	-1	0	2	0	0	-1	1	1	-1	0	-1	0	1	1	3	0
40FBO	2	OFB	O	40	FB	0.458333	1.35066	24	-2	1	-1	3	0	0	0	0	0	1	0	1	5	0	0	1	0	0	1	0	1	1	-1	0
40SFB	3	SFB	S	40	FB	0.5	1.47442	24	0	0	0	-1	1	1	1	2	2	0	0	-3	2	0	3	0	-1	1	1	-1	2	3	-2	1
41OCV	5	OCV	O	41	CV	0.833333	1.711	24	1	1	0	0	7	1	1	-3	1	1	-1	3	0	0	2	1	1	1	0	1	1	0	1	0
41SCV	6	SCV	S	41	CV	1.29167	1.85283	24	1	0	-3	1	-1	2	1	-1	6	0	3	0	3	2	1	0	1	3	2	0	2	2	2	4
41ODA	1	ODA	O	41	DA	-0.5	2.14679	24	0	2	-4	4	0	-5	1	-2	-1	-1	0	-1	1	2	-3	-2	3	0	-1	-1	0	-2	-3	1
41SDA	2	SDA	S	41	DA	0.291667	1.19707	24	-1	0	0	1	1	2	0	0	2	-1	1	2	0	1	0	1	0	2	1	0	-1	-1	0	-3
41OFB	3	OFB	O	41	FB	0.333333	2.23931	24	1	1	2	-1	1	1	1	0	0	-2	0	1	-2	0	1	0	0	-1	-4	-2	4	4	6	-3
41SFB	4	SFB	S	41	FB	0.291667	1.51741	24	-1	1	-1	-3	0	2	0	-1	0	0	-1	0	0	4	1	0	1	0	3	1	1	2	0	-2
42OCV	5	OCV	O	42	CV	1.58333	1.99819	24	1	2	1	1	5	0	-3	2	6	3	3	2	1	0	2	1	-2	-1	3	3	3	1	3	1
42SCV	6	SCV	S	42	CV	0.125	1.77697	24	2	1	-2	-1	2	0	3	1	3	-2	3	0	-1	-2	-2	-1	1	0	1	-1	0	-1	-3	2
42ODA	1	ODA	O	42	DA	-0.0416667	1.19707	24	0	-3	-1	1	-1	-2	0	1	0	2	0	1	0	0	-1	-2	0	0	2	0	0	1	0	1
42SDA	2	SDA	S	42	DA	-0.25	1.79976	24	3	-2	2	0	1	0	1	-1	-2	0	-3	0	-1	-3	2	0	-3	3	-1	-2	1	0	-2	1
42OFB	3	OFB	O	42	FB	0.375	1.66322	24	2	0	0	3	1	0	-5	3	0	1	0	1	0	0	1	0	1	-2	0	3	0	-1	0	1
42SFB	4	SFB	S	42	FB	0.708333	1.65448	24	0	-1	-2	5	-1	1	1	2	0	1	0	1	1	4	-1	-2	2	1	-1	1	1	1	1	2
43CVO	2	OCV	O	43	CV	0.208333	1.444	24	1	-4	-1	0	0	2	0	1	1	0	2	0	1	0	1	-2	-2	0	3	0	1	1	0	0
43CVS	3	SCV	S	43	CV	-0.208333	1.64129	24	0	0	2	1	0	1	-1	0	-1	-1	0	3	-1	3	-1	-1	0	-3	1	-1	-4	1	-2	-1
43ODA	4	ODA	O	43	DA	0.5	1.02151	24	-1	0	0	1	-1	0	0	1	1	0	1	0	-1	2	0	0	2	0	0	0	2	1	3	1
43SDA	5	SDA	S	43	DA	0.0416667	1.33447	24	0	0	0	-1	0	2	0	-3	1	0	1	0	-3	0	0	-1	1	0	1	1	2	0	2	-2
43OFB	6	OFB	O	43	FB	-0.333333	1.34056	24	0	-2	0	-1	-4	0	0	-2	-2	0	0	1	-1	0	1	0	-1	0	3	-1	1	0	0	0
43SFB	1	SFB	S	43	FB	0.541667	1.81729	24	1	-3	0	-1	-1	1	0	1	0	5	0	-2	3	0	0	3	-1	-1	2	2	1	-1	3	1
44OCV	5	OCV	O	44	CV	0.666667	1.6854	24	-1	0	3	-1	0	3	1	2	2	1	1	0	-5	0	1	1	1	0	0	0	2	3	2	0
44SCV	6	SCV	S	44	CV	-0.291667	1.51741	24	-3	-1	-2	0	-2	-2	-1	2	1	-1	0	-1	1	0	0	-1	3	1	-3	-1	1	1	0	1
44ODA	1	ODA	O	44	DA	-0.208333	1.14129	24	0	-2	-3	1	0	0	0	0	-2	1	1	-1	2	1	0	-1	0	1	-1	-1	0	0	0	-1
44SDA	2	SDA	S	44	DA	-0.166667	1.57885	24	-3	0	-2	1	-1	1	1	1	-5	0	1	1	0	2	-1	1	1	-2	0	0	0	0	-1	1
44OFB	3	OFB	O	44	FB	0.833333	1.52277	24	0	0	1	2	1	0	-3	1	2	-1	-1	3	-1	0	2	2	1	0	3	1	1	1	4	1
44SFB	4	SFB	S	44	FB	0.0833333	1.05981	24	0	0	-3	0	1	1	0	0	1	1	0	-1	0	1	-1	0	-1	0	-1	1	2	-1	1	1
45OCV	5	OCV	O	45	CV	2.125	1.62354	24	1	3	2	2	1	6	1	5	0	2	2	4	1	3	2	3	0	2	0	1	4	2	4	0
45SCV	6	SCV	S	45	CV	1.08333	2.26345	24	-3	6	0	0	2	0	2	-1	-1	2	5	1	1	1	3	0	5	1	-1	4	1	-1	-2	1
45ODA	1	ODA	O	45	DA	2.70833	2.15647	24	2	1	5	6	2	4	2	1	1	1	4	5	1	2	5	2	1	0	0	2	5	0	7	6
45SDA	2	SDA	S	45	DA	0.875	1.454	24	-1	0	2	0	2	0	4	0	1	0	1	-1	0	0	3	1	1	3	-1	0	4	1	1	0
45OFB	3	OFB	O	45	FB	1.79167	1.17877	24	2	1	1	1	1	2	3	2	0	3	1	1	0	3	3	1	1	0	3	3	1	4	3	3
45SFB	4	SFB	S	45	FB	0.458333	1.28466	24	2	0	0	0	-1	2	1	2	2	-1	-2	1	-2	1	-1	0	1	1	-1	1	2	1	0	2
46OCV	5	OCV	O	46	CV	2.45833	2.12601	24	3	3	5	-1	-1	-1	-1	0	3	2	5	5	3	2	2	1	4	3	1	5	5	2	5	4
46SCV	6	SCV	S	46	CV	0.291667	1.57367	24	1	1	-1	0	-1	0	-2	-1	4	-1	3	1	-1	3	0	-1	0	2	0	-2	1	1	-1	1
46ODA	1	ODA	O	46	DA	2.5	1.97814	24	2	1	0	4	-1	2	2	0	5	3	1	4	1	2	4	5	1	2	3	1	4	3	8	3
46SDA	2	SDA	S	46	DA	0.458333	1.17877	24	0	-1	0	0	1	0	1	1	2	-2	1	0	1	1	-1	3	0	0	1	-1	-1	2	2	1
46OFB	3	OFB	O	46	FB	0.25	1.82376	24	1	0	-1	-1	1	0	-6	2	2	3	0	-1	0	2	0	-1	-1	0	1	3	0	2	0	0
46SFB	4	SFB	S	46	FB	1.95833	1.82921	24	1	0	0	1	2	-2	0	4	3	0	1	1	1	5	4	3	3	3	4	2	5	1	1	4
47OCV	5	OCV	O	47	CV	0.291667	1.73153	24	1	2	2	-1	3	1	0	4	0	0	-3	0	-1	1	1	-4	-1	0	1	1	1	-1	1	-1
47SCV	6	SCV	S	47	CV	0.541667	1.76879	24	-1	1	-1	1	-1	1	-2	6	-1	0	0	0	1	2	4	1	2	0	2	-1	0	0	-1	0
47ODA	1	ODA	O	47	DA	0.666667	2.25864	24	1	-5	4	4	0	-3	1	2	3	1	0	1	1	-2	-1	2	0	-1	-1	0	2	2	5	0
47SDA	2	SDA	S	47	DA	-0.875	1.48361	24	-1	-1	1	0	0	-1	0	-2	-4	-1	-5	0	1	0	-1	-1	0	-2	-1	0	-3	-1	1	0
47OFB	3	OFB	O	47	FB	0.416667	1.90917	24	0	1	1	1	0	1	3	0	3	0	-1	-1	-3	4	2	-3	4	-1	2	0	-1	0	0	-2
47SFB	4	SFB	S	47	FB	-0.666667	1.16718	24	0	0	-1	-1	-1	0	-1	-2	1	2	-2	0	-1	-1	0	0	0	-2	-3	-2	-2	-1	0	1
48CVO	3	OCV	O	48	CV	1.79167	2.10546	24	1	1	5	2	0	1	0	1	0	0	3	1	5	1	4	2	1	3	2	-1	3	-1	8	1
48SCV	4	SCV	S	48	CV	1	1.79371	24	0	6	-1	4	1	0	2	2	2	0	0	1	1	1	-1	1	0	3	-2	0	2	-1	3	0
48ODA	5	ODA	O	48	DA	0.0416667	1.82921	24	0	2	1	2	1	2	-5	2	3	1	-2	0	-2	0	-1	0	1	0	-2	1	-2	0	-2	1
48SDA	6	SDA	S	48	DA	1.04167	2.45798	24	-3	-2	1	-1	-4	2	1	6	-1	2	1	1	0	1	1	2	6	5	0	3	-1	1	2	2
48OFB	1	OFB	O	48	FB	2	1.91107	24	2	5	5	3	1	1	0	-1	3	2	1	1	2	0	3	3	-1	1	3	3	0	2	7	2
48FBS	2	SFB	S	48	FB	0.875	2.15311	24	0	6	2	2	3	2	0	3	-6	0	1	0	1	1	0	-1	1	1	-1	1	2	1	-1	3
49CVO	3	OCV	O	49	CV	0.75	1.62186	24	-4	0	4	0	3	2	0	0	1	0	2	0	0	3	-1	0	2	0	0	2	1	2	1	0
49SCV	4	SCV	S	49	CV	1.25	1.87083	24	2	-1	3	1	2	3	-1	2	1	2	2	-1	3	2	1	1	-2	1	4	1	5	0	2	-3
49ODA	5	ODA	O	49	DA	-0.291667	2.13621	24	1	-3	1	-1	2	0	-1	4	2	0	-1	1	-2	1	0	3	-3	-3	-4	1	-3	1	-3	0
49SDA	6	SDA	S	49	DA	-0.833333	2.42571	24	0	-1	0	-1	1	-1	2	0	-5	3	1	-1	-4	0	-1	0	-4	-7	0	-1	2	2	-4	-1
49OFB	1	OFB	O	49	FB	1.45833	2.10546	24	1	5	6	3	1	3	1	2	2	4	1	3	0	1	1	2	-1	0	-1	-1	2	2	-4	2
49FBS	2	SFB	S	49	FB	-0.333333	1.76109	24	-1	4	2	1	1	-1	0	1	-3	-1	2	0	0	-1	-2	0	0	-3	-3	0	1	-1	-1	-3
50OCV	5	OCV	O	50	CV	0.541667	1.69344	24	1	1	1	-1	-3	0	-3	2	1	1	-1	0	0	0	0	-1	0	1	2	1	4	1	4	2
50SCV	6	SCV	S	50	CV	1.04167	2.01039	24	1	2	0	0	0	0	1	-4	1	1	5	-1	1	0	0	0	6	3	1	2	0	3	3	0
50ODA	1	ODA	O	50	DA	-0.0416667	1.39811	24	1	-1	-2	1	-2	2	0	2	0	1	2	0	-1	0	-1	-1	1	0	-1	1	1	1	-3	-2
50SDA	2	SDA	S	50	DA	-0.208333	1.5598	24	0	-1	0	2	0	0	-2	-1	-3	-4	1	0	0	2	1	1	0	2	-2	-2	1	1	0	-1
50OFB	3	OFB	O	50	FB	-1.29167	1.80529	24	-1	1	-3	-3	0	-2	0	1	-2	0	-1	1	-4	-3	-2	-3	3	-2	-1	-2	-3	-3	-3	1
50SFB	4	SFB	S	50	FB	0.458333	1.76879	24	0	-1	0	-2	0	-1	1	4	3	1	1	-1	1	0	0	1	0	3	1	-2	-3	1	0	4
51CVO	3	OCV	O	51	CV	0.875	1.70198	24	0	0	3	1	-1	1	1	2	0	-1	-1	1	0	2	5	0	-2	1	4	-1	1	2	3	0
51SCV	4	SCV	S	51	CV	-0.375	1.31256	24	-2	0	-1	-1	-1	-3	-2	-1	0	-1	-1	0	0	0	-1	1	1	-1	2	1	-1	-1	3	0
51ODA	5	ODA	O	51	DA	1.375	2.26144	24	1	1	-1	-3	2	1	2	3	4	1	5	3	2	0	0	-5	-1	3	2	4	3	2	3	1
51SDA	6	SDA	S	51	DA	1.16667	1.88049	24	0	2	3	0	0	1	2	-2	-3	3	3	1	-1	0	5	2	3	1	1	1	4	-1	2	1
51OFB	1	OFB	O	51	FB	-0.375	2.1226	24	0	-3	0	1	-1	2	-1	1	1	4	-1	-4	-4	0	-1	-1	0	-4	2	0	1	-2	-2	3
51FBS	2	SFB	S	51	FB	1.375	2.374	24	0	5	3	0	2	1	0	2	5	-2	-2	2	7	3	2	1	4	-2	2	2	0	-2	0	0
52CVO	3	OCV	O	52	CV	0.458333	1.69344	24	0	1	-1	1	0	0	3	1	0	0	-1	0	-1	-1	5	0	1	1	1	1	3	0	-4	1
52SCV	4	SCV	S	52	CV	1	1.588	24	1	1	2	-1	-1	-1	-1	2	1	1	0	0	1	4	0	0	3	2	2	-1	1	1	2	5
52ODA	5	ODA	O	52	DA	-0.666667	1.55106	24	0	-1	-2	0	-1	-3	-2	-1	2	2	-3	-1	0	0	0	-3	-2	-1	1	1	1	-1	1	-3
52SDA	6	SDA	S	52	DA	-0.916667	1.93181	24	2	-3	-1	-4	0	-2	0	-4	-1	0	1	-1	1	-1	-5	0	-2	0	0	-2	0	-3	0	3
52OFB	1	OFB	O	52	FB	2.91667	2.46571	24	3	3	5	6	3	2	2	2	4	2	6	3	6	-4	0	3	1	7	1	3	2	1	7	2
52FBS	2	SFB	S	52	FB	-1.04167	2.61233	24	-1	0	1	0	2	0	-2	2	-2	-1	1	-1	-8	-2	4	-1	0	-3	-5	-6	1	-2	-1	-1
53OCV	5	OCV	O	53	CV	1.70833	1.73153	24	1	2	2	3	-2	0	1	3	0	3	2	6	5	2	1	-1	3	3	2	1	1	1	1	1
53SCV	6	SCV	S	53	CV	2	1.64184	24	0	1	2	1	2	1	2	5	3	-1	3	1	1	0	4	1	6	3	2	1	3	2	4	1
53ODA	1	ODA	O	53	DA	0.375	1.52693	24	3	1	-2	-1	1	-2	0	2	1	0	-2	-1	0	2	2	0	0	-1	2	2	0	-1	0	3
53SDA	2	SDA	S	53	DA	0.708333	1.82921	24	-2	-1	2	1	1	1	0	3	-1	6	1	0	0	2	0	3	1	2	1	-1	0	1	0	-3
53OFB	3	OFB	O	53	FB	-1.08333	1.74248	24	1	0	-4	-1	-2	-2	3	-1	-1	1	-2	0	-4	-2	1	-1	-2	-2	-1	-2	-4	-2	0	1
53SFB	4	SFB	S	53	FB	-1.5	1.69398	24	-2	-2	0	0	-1	1	-2	-5	-3	-1	-1	-1	-1	-3	-1	-1	0	-1	1	-1	-4	-1	-1	-6
54CVO	3	OCV	O	54	CV	0.375	1.0135	24	0	0	-1	0	2	1	0	1	3	1	0	1	0	1	0	0	0	0	-1	-2	0	1	1	1
54SCV	4	SCV	S	54	CV	1.375	1.66322	24	0	1	0	4	0	1	1	1	3	1	0	0	2	0	1	2	3	4	4	-2	4	0	0	3
54ODA	5	ODA	O	54	DA	-1.625	3.03333	24	-1	1	-3	2	3	2	-3	1	-3	-4	-2	-4	-6	0	-4	7	-4	-3	-3	-3	-4	0	-4	-4
54SDA	6	SDA	S	54	DA	1.83333	1.92617	24	1	5	0	-1	1	1	0	0	5	2	4	2	1	1	5	0	2	-1	1	4	2	5	3	1
54OFB	1	OFB	O	54	FB	-2.29167	2.11576	24	1	-3	-7	-1	-5	-3	-1	-1	-1	0	-4	-2	-3	1	-5	-4	1	-4	0	-2	-4	-2	-4	-2
54FBS	2	SFB	S	54	FB	1	1.97814	24	-2	6	0	1	4	-2	1	-1	3	1	-1	2	4	2	2	0	0	-1	0	2	2	1	1	-1
55CVO	3	OCV	O	55	CV	2.20833	2.37705	24	0	0	2	3	1	0	1	3	4	-1	2	0	6	4	-3	5	2	1	2	2	2	5	7	5
55SCV	4	SCV	S	55	CV	1.29167	1.62799	24	0	-1	3	3	1	1	0	-2	1	1	1	-2	2	4	1	2	3	1	3	0	2	1	2	4
55ODA	5	ODA	O	55	DA	0.291667	1.75646	24	-2	1	-1	2	6	1	-1	-1	-1	-1	2	0	1	0	0	1	-3	1	-1	0	0	1	0	2
55SDA	6	SDA	S	55	DA	0.541667	1.66757	24	-3	1	0	0	3	1	0	5	0	1	2	0	-1	0	0	0	1	3	0	1	0	2	-2	-1
55OFB	1	OFB	O	55	FB	-1.125	1.42379	24	-2	-2	0	-1	-4	-1	0	-2	1	0	0	-2	-1	-3	-3	0	-2	2	-1	-3	-1	-2	0	0
55FBS	2	SFB	S	55	FB	0.0833333	2.10417	24	2	2	3	-4	2	0	0	3	1	-1	-1	2	-4	-2	0	-1	1	-3	-1	0	3	-2	0	2
56CVO	3	OCV	O	56	CV	0.5	2.35907	24	0	0	4	-1	0	2	2	3	-1	1	-3	0	-4	0	1	0	-2	1	3	2	3	4	-5	2
56SCV	4	SCV	S	56	CV	1.33333	2.099	24	4	7	0	3	-1	1	1	2	3	1	-2	1	0	4	2	0	4	2	-1	0	1	-1	2	-1
56ODA	5	ODA	O	56	DA	0.75	1.62186	24	1	1	1	0	-3	1	4	0	-2	0	-1	1	1	1	0	3	0	-1	2	2	3	0	3	1
56SDA	6	SDA	S	56	DA	-1.45833	1.7932	24	-2	-3	-1	2	-3	-2	1	0	-1	0	-5	0	-3	-2	-3	0	-2	-1	-5	0	1	-3	-2	-1
56OFB	1	OFB	O	56	FB	1.16667	2.51373	24	-1	2	-3	4	2	4	1	2	0	3	5	-2	-3	0	4	3	2	2	-3	1	0	-2	5	2
56FBS	2	SFB	S	56	FB	-0.416667	2.24416	24	0	-1	-1	3	2	0	-1	2	2	0	-2	-1	-1	-6	2	0	-3	-1	-4	-2	0	-2	0	4
57CVO	3	OCV	O	57	CV	2.54167	1.97768	24	4	0	7	1	3	3	5	1	3	1	4	0	5	5	1	1	4	1	0	1	5	1	2	3
57SCV	4	SCV	S	57	CV	2.54167	1.5598	24	3	1	2	0	3	2	1	5	2	0	3	2	0	4	3	4	4	3	3	1	6	3	2	4
57ODA	5	ODA	O	57	DA	2.33333	1.73623	24	1	-1	3	0	2	1	3	3	5	4	3	0	0	1	2	4	2	5	4	4	4	1	4	1
57SDA	6	SDA	S	57	DA	-0.0833333	1.58572	24	-1	-3	2	0	1	0	0	0	3	2	0	0	0	0	0	0	2	-1	-4	0	-2	1	-2	0
57OFB	1	OFB	O	57	FB	2.41667	1.90917	24	3	6	4	5	5	1	0	2	1	1	3	0	3	0	4	5	0	4	-1	2	2	2	3	3
57FBS	2	SFB	S	57	FB	-1.16667	1.76109	24	-1	-2	0	-1	-1	-1	-1	1	-3	-1	-1	-3	3	-4	-4	-2	-2	0	-3	3	-2	-1	-1	-1
58OCV	6	OCV	O	58	CV	1.29167	1.82921	24	2	2	3	1	0	0	-1	1	0	0	3	1	1	1	5	0	0	3	0	0	1	7	1	0
58SCV	1	SCV	S	58	CV	-0.25	1.39096	24	1	1	-1	1	-2	1	0	1	-3	-2	-1	-1	3	-2	1	1	0	0	-1	0	0	0	-1	-2
58ODA	2	ODA	O	58	DA	-0.458333	2.30272	24	-5	-4	1	1	0	-2	0	1	4	-2	-1	1	-1	-1	0	-1	0	4	1	-1	0	0	0	-6
58SDA	3	SDA	S	58	DA	-0.166667	0.916831	24	0	0	1	-1	-1	0	-1	1	-1	-1	-1	0	0	0	1	-2	1	2	-1	0	0	0	-1	0
58OFB	4	OFB	O	58	FB	-0.833333	1.46456	24	0	-1	1	1	-4	0	1	-1	-1	-1	1	-1	1	0	-3	0	-2	-2	-3	0	-1	-3	0	-2
58SFB	5	SFB	S	58	FB	-0.208333	1.61458	24	0	0	1	-1	0	-2	3	-2	-2	3	-1	0	2	0	0	-1	2	-1	-2	-1	-2	-1	-2	2
59OCV	6	OCV	O	59	CV	1.375	1.92946	24	0	0	0	0	1	2	0	5	3	1	6	1	1	1	4	2	4	0	1	1	-1	0	-2	3
59SCV	1	SCV	S	59	CV	1.75	1.75078	24	2	-3	2	5	4	4	2	3	2	4	1	1	0	0	2	3	-1	2	3	1	1	1	2	1
59ODA	2	ODA	O	59	DA	0.291667	1.62799	24	-1	0	3	0	0	2	1	2	2	1	2	0	-1	2	0	0	1	1	1	-3	-3	-2	-2	1
59SDA	3	SDA	S	59	DA	2.125	2.11233	24	1	-1	7	2	1	1	5	1	1	3	1	2	4	0	1	0	1	2	4	3	4	1	7	0
59OFB	4	OFB	O	59	FB	0.166667	1.23945	24	2	2	0	-2	0	0	1	-1	0	0	-1	0	1	0	2	0	3	0	-2	1	-1	0	-1	0
59SFB	5	SFB	S	59	FB	0	2.10589	24	0	0	-2	3	2	3	3	-2	-1	0	-3	-1	-4	0	1	2	-1	1	1	1	-3	0	-3	3
60OCV	6	OCV	O	60	CV	0.916667	1.41165	24	2	1	2	1	-1	2	1	2	1	2	4	1	0	1	1	0	-1	0	0	2	0	2	-3	2
60SCV	1	SCV	S	60	CV	0.375	1.58286	24	0	-1	-1	3	0	1	0	2	4	2	-1	-2	-2	0	2	0	-1	0	2	-1	2	1	-1	0
60ODA	2	ODA	O	60	DA	0.208333	1.17877	24	2	0	1	-1	1	-1	-2	1	-2	0	1	0	0	0	0	-1	-1	0	0	1	2	2	0	2
60SDA	3	SDA	S	60	DA	-0.0416667	1.51741	24	0	-1	2	-1	-1	-1	-2	0	1	-2	1	-1	0	0	-1	-1	0	3	2	-1	-1	0	4	-1
60OFB	4	OFB	O	60	FB	0.583333	1.21285	24	-1	-1	0	1	0	3	0	1	-1	0	0	1	0	0	2	2	0	3	-1	2	0	0	2	1
60SFB	5	SFB	S	60	FB	-0.208333	1.25036	24	1	0	0	0	-5	-1	0	0	-2	0	1	1	0	0	0	-1	1	0	1	0	0	0	0	-1
61OCV	6	OCV	O	61	CV	1	1.79371	24	-1	2	1	2	-1	0	-2	3	1	0	6	0	1	1	-1	1	3	-1	0	2	3	1	0	3
61SCV	1	SCV	S	61	CV	-0.666667	1.6594	24	0	-3	-3	1	-3	0	0	2	-3	1	-2	-4	-1	0	1	0	-2	1	0	0	0	0	-2	1
61ODA	2	ODA	O	61	DA	0.666667	1.83366	24	-1	0	1	1	1	0	3	3	4	1	1	0	0	4	-1	0	-2	2	2	-4	0	-1	1	1
61SDA	3	SDA	S	61	DA	-0.208333	1.93321	24	1	1	-2	-3	0	-2	-7	-1	-1	2	-1	1	2	-1	0	1	1	1	1	0	1	1	0	0
61OFB	4	OFB	O	61	FB	0.541667	1.99955	24	1	-1	1	0	-3	2	1	1	0	-1	-2	0	0	-2	5	-1	-1	3	5	2	2	1	-1	1
61SFB	5	SFB	S	61	FB	-0.375	1.71471	24	0	0	-1	0	1	-2	-1	-2	1	-1	2	0	0	0	-1	4	-2	2	0	-3	-3	1	-3	-1
62OCV	4	OCV	O	62	CV	-0.208333	1.95558	24	1	6	-2	0	1	0	-2	2	2	-1	0	-2	-1	0	-3	1	1	-2	-2	1	-2	-1	-2	0
62SCV	5	SCV	S	62	CV	0.416667	2.06243	24	1	6	0	1	-5	0	0	0	2	1	0	2	0	0	3	-2	1	-2	1	0	-1	0	-1	3
62ODA	6	ODA	O	62	DA	-0.125	2.11233	24	0	-3	1	-3	-1	0	-2	-2	-3	2	0	0	4	-1	1	1	1	-4	-2	4	0	2	1	1
62SDA	1	SDA	S	62	DA	0.0416667	1.70623	24	-1	0	0	-1	3	-1	2	0	2	1	0	-2	-1	0	-1	-2	1	-1	-2	0	1	2	4	-3
62FBO	2	OFB	O	62	FB	1.125	2.36482	24	-2	0	0	1	0	4	0	-2	2	-1	2	-1	8	3	0	4	0	-1	0	5	0	2	1	2
62SFB	3	SFB	S	62	FB	-0.0833333	1.17646	24	0	0	2	-1	1	-1	-1	-1	0	0	0	1	-3	2	0	0	0	0	0	0	-1	-2	2	0
64OCV	4	OCV	O	64	CV	0.666667	1.43456	24	3	0	1	0	0	-1	0	4	1	1	2	2	1	1	2	0	1	2	-2	1	-2	0	-1	0
64SCV	5	SCV	S	64	CV	-0.458333	2.08471	24	1	-3	1	0	6	-2	-1	0	-5	-1	-1	0	1	-2	-1	-2	0	-2	-1	-1	0	-1	0	3
64ODA	6	ODA	O	64	DA	-0.625	2.18319	24	-3	-1	-1	0	2	0	-1	3	-5	-1	3	-1	0	1	1	-1	0	-1	2	-2	0	-3	-6	-1
64SDA	1	SDA	S	64	DA	-1.20833	1.31807	24	-2	0	-1	-2	-2	-4	0	0	-1	1	-1	-3	0	-4	-2	0	-1	-2	-2	-2	0	-1	0	0
64FBO	2	OFB	O	64	FB	1.08333	1.31601	24	0	4	2	2	0	3	0	3	3	0	2	2	1	0	0	2	0	0	0	1	1	0	1	-1
64SFB	3	SFB	S	64	FB	-1.375	1.97402	24	-1	0	-2	-1	0	0	-2	-3	-1	-2	0	1	-1	-3	-1	-2	-4	-3	1	-1	-3	-1	-7	3
66OCV	4	OCV	O	66	CV	0.625	1.66322	24	-1	3	3	-1	0	-2	1	2	3	1	0	-1	3	1	2	1	1	-3	2	-1	0	-1	1	1
66SCV	5	SCV	S	66	CV	0	1.66812	24	1	1	-1	1	-3	1	1	-2	-1	0	4	-1	0	0	2	2	-1	2	-1	1	-2	0	-2	-2
66ODA	6	ODA	O	66	DA	-0.375	2.10202	24	0	4	-1	2	-1	1	0	-4	0	0	-4	1	-2	2	-1	0	-2	-4	1	1	-1	3	-2	-2
66SDA	1	SDA	S	66	DA	-0.416667	2.04124	24	-1	-3	-2	3	2	0	1	-2	3	1	0	1	-1	-1	0	-1	0	-5	-1	1	0	-1	-5	1
66FBO	2	OFB	O	66	FB	-0.583333	1.58572	24	-1	0	2	1	-2	0	-1	0	-1	-1	-4	-1	-4	-1	-1	1	0	2	-3	-1	0	-1	1	1
66SFB	3	SFB	S	66	FB	0.791667	1.71893	24	1	1	-2	-3	0	1	2	3	4	0	3	0	0	2	0	-1	1	3	-2	1	0	1	2	2
67OCV	4	OCV	O	67	CV	0.375	1.99592	24	0	2	-1	1	1	-3	-1	-1	0	-2	0	0	1	4	4	0	3	0	-3	1	4	1	0	-2
67SCV	5	SCV	S	67	CV	0.666667	1.76109	24	0	0	4	0	4	1	-4	-1	2	-1	1	2	0	0	1	1	0	3	3	0	0	1	0	-1
67ODA	6	ODA	O	67	DA	0.625	1.88386	24	-1	3	0	-1	0	0	-1	0	1	-1	5	0	-1	1	-2	-1	0	0	5	1	1	0	3	3
67SDA	1	SDA	S	67	DA	0.416667	1.66594	24	0	2	0	1	4	-3	1	0	-1	2	1	0	4	0	0	-1	0	-1	0	0	2	-1	2	-2
67FBO	2	OFB	O	67	FB	0.0833333	1.38051	24	1	-1	0	2	1	-1	-2	1	1	0	1	-1	-3	1	1	-1	2	1	0	-1	1	2	-2	-1
67SFB	3	SFB	S	67	FB	-0.125	1.51263	24	3	0	2	2	-1	0	0	0	-1	0	0	-3	2	1	1	1	-1	-3	0	-1	-2	-1	-1	-1
69OCV	6	OCV	O	69	CV	3.41667	2.12473	24	2	5	3	0	3	4	2	6	2	0	6	4	4	0	5	2	3	7	0	6	4	5	3	6
69SCV	1	SCV	S	69	CV	4.33333	1.94862	24	4	7	5	7	6	5	2	1	3	5	5	3	7	4	3	6	1	2	2	4	4	4	7	7
69ODA	2	ODA	O	69	DA	1.25	1.35935	24	1	2	2	1	-1	2	1	3	4	-1	2	2	-1	2	1	1	1	3	1	-1	1	3	1	0
69SDA	3	SDA	S	69	DA	-0.541667	1.8877	24	1	0	-1	1	-2	-4	0	0	1	2	-2	1	-4	-2	-1	-1	-3	2	2	2	0	-2	-3	0
69OFB	4	OFB	O	69	FB	2.41667	2.04124	24	0	1	0	6	0	1	1	6	2	1	3	1	0	2	5	1	4	2	7	2	3	4	3	3
69SFB	5	SFB	S	69	FB	-2.16667	2.05715	24	-1	-3	-2	0	-1	-1	0	-4	-5	-2	-1	-5	0	-1	-2	-3	-2	-2	-5	-4	-5	-1	-5	3
71OCV	6	OCV	O	71	CV	0	1.41421	24	0	0	1	0	-2	2	-3	0	0	-2	-1	0	-2	1	1	0	1	-1	0	1	0	2	3	-1
71SCV	1	SCV	S	71	CV	0.916667	1.55806	24	-1	-1	1	3	1	2	0	3	0	3	1	0	-2	2	1	0	0	1	-1	0	3	0	4	2
71ODA	2	ODA	O	71	DA	0.833333	1.92617	24	0	4	1	1	0	0	2	1	0	3	2	-1	-2	1	2	-2	0	1	4	-2	-1	2	-1	5
71SDA	3	SDA	S	71	DA	0.291667	1.70623	24	-2	0	1	1	0	0	-2	1	1	2	-3	2	0	2	-1	-1	2	0	0	-2	-1	3	4	0
71OFB	4	OFB	O	71	FB	-0.166667	1.27404	24	-1	2	0	1	-1	0	1	-2	-1	-2	0	0	1	0	0	2	-2	-2	-2	1	-1	0	1	1
71SFB	5	SFB	S	71	FB	-0.291667	1.39811	24	1	-2	-1	0	-1	-1	-1	-2	1	2	0	3	0	0	0	1	1	1	-1	-3	-1	-1	-1	-2
72OCV	6	OCV	O	72	CV	-0.0416667	1.42887	24	-3	-1	0	0	-2	1	-1	1	-1	1	2	-1	1	0	3	0	-1	1	1	-1	0	-1	-2	2
72SCV	1	SCV	S	72	CV	0.708333	1.36666	24	0	1	2	0	2	3	0	0	3	0	-2	1	0	1	-1	3	2	0	1	-1	1	-1	0	2
72ODA	2	ODA	O	72	DA	0.125	1.2959	24	-1	0	3	1	0	2	1	0	-2	2	-1	-1	-1	-1	0	0	-1	1	1	-1	1	1	1	-2
72SDA	3	SDA	S	72	DA	-0.125	1.6501	24	1	0	0	-3	1	-1	4	0	-2	1	0	1	0	0	0	2	0	1	-3	-3	1	0	-1	-2
72OFB	4	OFB	O	72	FB	-1.29167	1.73153	24	0	0	-1	-5	-1	1	-2	-4	-4	0	0	0	-1	0	1	-3	-2	0	-3	-1	-4	0	0	-2
72SFB	5	SFB	S	72	FB	0.166667	1.46456	24	1	3	1	-1	-1	-1	-2	1	-4	-1	1	1	0	0	1	2	0	0	-1	0	1	0	1	2
73OCV	4	OCV	O	73	CV	1.75	1.2938	24	1	3	0	4	0	1	1	3	2	0	2	2	2	0	0	2	3	4	2	3	3	0	2	2
73SCV	5	SCV	S	73	CV	0.166667	1.8098	24	0	0	-1	0	4	0	3	0	2	-1	0	-2	-1	0	1	3	2	0	0	0	-3	2	-3	-2
73ODA	6	ODA	O	73	DA	1.5	1.50362	24	1	0	1	-1	2	-1	3	5	1	2	2	1	1	1	5	2	3	2	0	1	2	0	1	2
73SDA	1	SDA	S	73	DA	-2.33333	2.20013	24	-1	-3	-4	-6	-3	0	0	1	0	-1	-5	-4	-6	-1	-3	-3	1	1	-1	-3	-4	-4	-5	-2
73FBO	2	OFB	O	73	FB	-0.333333	1.27404	24	1	1	1	1	0	-1	0	-2	0	-1	-1	0	2	-2	0	2	0	-1	-1	0	-1	-2	-1	-3
73SFB	3	SFB	S	73	FB	0.416667	1.6129	24	2	-1	0	-1	-2	-1	-1	1	2	1	1	0	0	-2	3	1	2	2	0	3	-1	3	0	-2
74OCV	4	OCV	O	74	CV	0.625	1.97402	24	2	-1	3	1	0	-1	0	5	1	1	0	-1	0	-1	1	3	3	0	-2	-2	0	-1	-1	5
74SCV	5	SCV	S	74	CV	3.04167	2.21613	24	5	2	4	3	1	1	1	6	4	4	1	3	7	0	3	2	4	4	5	2	6	1	6	-2
74ODA	6	ODA	O	74	DA	0.125	1.9407	24	-1	-1	0	1	-1	1	0	3	5	0	3	0	-1	-1	-1	0	-1	1	2	-5	0	-2	0	1
74SDA	1	SDA	S	74	DA	0.541667	2.10546	24	1	0	-2	3	1	0	2	1	-4	-1	3	4	-3	0	3	-1	-1	0	-1	-1	2	1	4	2
74FBO	2	OFB	O	74	FB	1.16667	2.07818	24	3	1	0	-2	4	4	0	4	1	0	4	0	0	2	-1	3	-1	3	-1	-3	3	3	0	1
74SFB	3	SFB	S	74	FB	0.0833333	1.93181	24	-2	2	1	0	0	1	3	-1	0	-3	-3	-4	1	1	1	0	-1	0	-1	-1	0	3	4	1
75OCV	6	OCV	O	75	CV	0.916667	1.38051	24	-1	0	2	1	0	2	-1	1	1	2	5	1	2	1	0	1	-1	3	1	1	1	0	-1	1
75SCV	1	SCV	S	75	CV	0.0833333	1.41165	24	-1	1	3	2	2	0	0	-2	1	0	3	-1	-2	0	-2	-1	0	0	0	0	-1	0	-1	1
75ODA	2	ODA	O	75	DA	0.25	1.75078	24	-1	-1	-2	0	0	-1	-1	0	5	1	-1	1	1	4	1	1	1	2	0	-1	1	-3	0	-1
75SDA	3	SDA	S	75	DA	0.125	1.89536	24	1	0	5	0	-1	0	0	-2	-3	-2	1	1	0	-3	-1	-2	0	-1	3	3	1	1	1	1
75OFB	4	OFB	O	75	FB	0.333333	1.83366	24	1	0	1	0	-2	1	1	-1	0	2	1	0	1	0	5	0	0	1	-4	2	-3	-1	0	3
75SFB	5	SFB	S	75	FB	0.458333	2.26465	24	2	1	-1	-1	-4	2	-1	0	7	2	1	2	-4	-1	0	-1	0	0	1	-1	2	0	2	3
76OCV	4	OCV	O	76	CV	1.625	1.97402	24	3	-1	-1	0	1	2	2	4	2	1	1	1	1	1	6	1	4	0	0	2	1	1	7	0
76SCV	5	SCV	S	76	CV	1.5	1.86501	24	2	1	2	2	1	-1	0	4	-2	1	2	3	0	0	0	-1	4	0	2	3	5	1	5	2
76ODA	6	ODA	O	76	DA	-0.75	1.72576	24	2	0	-1	-2	0	0	-1	-2	-4	0	-5	-1	-1	0	0	1	0	-3	-2	2	1	-2	1	-1
76SDA	1	SDA	S	76	DA	-1.58333	1.31601	24	-2	-1	1	-5	-1	-3	-1	-3	-1	-2	-1	-2	-1	-1	-1	-1	-1	-2	-2	-3	0	-1	-4	0
76FBO	2	OFB	O	76	FB	1.25	2.36367	24	0	5	0	1	3	-1	0	4	3	3	1	0	3	-5	1	4	2	0	0	6	1	-1	1	-1
76SFB	3	SFB	S	76	FB	-0.166667	2.35292	24	0	1	-4	0	0	-1	-1	1	-1	0	-2	2	0	1	-3	-1	1	1	0	0	-6	0	7	1
77OCV	1	OCV	O	77	CV	2.16667	2.07818	24	2	1	6	3	0	4	3	5	1	0	0	2	2	-1	5	5	0	1	1	1	2	0	6	3
77SCV	2	SCV	S	77	CV	1.16667	2.25864	24	0	4	2	1	1	5	3	1	-1	0	-1	0	-1	7	3	1	0	2	-3	2	1	3	0	-2
77ODA	3	ODA	O	77	DA	0.625	2.03902	24	1	0	1	0	0	0	-2	0	2	1	0	1	-1	-2	0	1	0	1	3	0	0	-2	8	3
77SDA	4	SDA	S	77	DA	-0.375	1.83712	24	-1	-1	2	-5	-1	1	-1	0	2	0	1	-1	0	-3	-1	0	-1	-1	-2	-1	4	-2	0	2
77OFB	5	OFB	O	77	FB	-0.291667	1.85283	24	0	0	2	-1	5	-1	3	-3	0	-1	-2	-1	-4	0	-1	-1	1	0	0	0	-1	1	-1	-2
77SFB	6	SFB	S	77	FB	-0.583333	1.24819	24	0	-3	-1	1	-1	0	-3	1	2	0	0	-1	0	-1	0	0	-1	-2	-1	-2	0	-2	-1	1
78OCV	4	OCV	O	78	CV	1.04167	1.19707	24	0	0	1	1	2	1	2	2	0	1	4	0	1	1	1	1	3	-1	2	0	0	3	0	0
78SCV	5	SCV	S	78	CV	0.166667	1.00722	24	0	1	3	0	1	0	-1	1	1	-1	0	0	0	-1	1	-2	0	1	0	1	0	0	0	-1
78ODA	6	ODA	O	78	DA	-0.166667	1.43456	24	-2	1	0	-3	-1	0	0	4	-1	-2	1	0	0	1	1	0	-1	-2	0	-1	1	-1	0	1
78SDA	1	SDA	S	78	DA	0.0416667	1.26763	24	-1	-2	0	-1	-1	1	0	0	0	0	0	0	0	1	1	3	-1	0	-2	1	0	-2	2	2
78FBO	2	OFB	O	78	FB	0.458333	1.69344	24	2	-1	1	-1	1	0	1	1	-3	-2	-2	1	-1	0	2	3	2	1	-2	3	1	0	3	1
78SFB	3	SFB	S	78	FB	0.958333	1.78104	24	0	0	-2	0	1	1	2	2	0	0	0	-1	4	4	4	0	3	1	0	3	2	-1	-2	2
79OCV	1	OCV	O	79	CV	0.958333	2.05319	24	-2	4	-3	0	1	4	0	3	2	1	1	0	2	4	3	5	0	-1	-1	0	0	0	1	-1
79SCV	2	SCV	S	79	CV	0.333333	1.88049	24	-2	4	0	1	0	-1	0	0	-4	1	1	2	1	2	-1	1	0	-1	-4	2	2	2	0	2
79ODA	3	ODA	O	79	DA	0.666667	1.34056	24	1	0	2	4	0	1	2	-1	-2	1	1	1	0	1	0	0	1	1	3	-1	0	-1	0	2
79SDA	4	SDA	S	79	DA	-0.458333	1.91059	24	0	-1	1	5	2	1	-1	-3	-2	-1	1	-1	0	0	-3	0	0	0	-2	0	-5	0	-1	-1
79OFB	5	OFB	O	79	FB	0.166667	1.78561	24	1	2	-1	0	4	0	-2	2	-2	2	-3	0	-3	1	1	0	1	0	-3	2	0	1	0	1
79SFB	6	SFB	S	79	FB	-0.375	1.40844	24	2	0	0	0	0	0	-3	1	-1	-1	-4	-1	0	0	-1	0	0	-1	-1	2	-1	0	2	-2
80OCV	1	OCV	O	80	CV	1.5	2.02162	24	0	-1	2	1	2	4	1	1	2	1	3	3	-2	0	4	4	1	1	1	0	2	1	7	-2
80SCV	2	SCV	S	80	CV	0.625	2.3184	24	-6	1	1	-2	2	4	0	1	3	2	1	0	1	1	4	0	3	-2	-4	0	2	1	0	2
80ODA	3	ODA	O	80	DA	0.666667	1.40393	24	1	0	2	1	1	2	1	0	-1	1	3	3	1	0	2	0	-1	0	0	3	0	0	-3	0
80SDA	4	SDA	S	80	DA	-0.25	1.2938	24	-2	0	0	-3	1	1	0	-2	0	2	0	0	0	0	-3	1	-1	-1	-1	0	0	2	0	0
80OFB	5	OFB	O	80	FB	1.08333	2.10417	24	1	0	1	1	-4	4	4	3	-2	2	-3	5	3	1	2	0	0	1	2	1	0	2	0	2
80SFB	6	SFB	S	80	FB	-0.375	1.78916	24	1	0	1	-1	0	1	1	1	-5	-1	0	0	-2	1	0	0	-2	-1	4	-1	-1	-1	-4	0
81OCV	1	OCV	O	81	CV	1.54167	1.74404	24	5	4	2	0	2	-2	0	1	1	1	2	1	3	2	2	5	-2	3	1	1	1	2	2	0
81SCV	2	SCV	S	81	CV	1.5	2.35907	24	0	1	2	-1	1	2	2	2	1	4	1	4	7	1	1	-3	1	1	2	7	-1	0	-2	3
81ODA	3	ODA	O	81	DA	1.41667	1.86307	24	-1	1	4	1	0	2	0	-1	0	4	6	2	2	1	1	1	2	-1	2	4	2	2	-2	2
81SDA	4	SDA	S	81	DA	0.458333	1.47381	24	1	1	1	1	0	0	-1	2	1	1	3	2	0	-2	2	1	3	-1	-3	-1	-1	0	1	0
81OFB	5	OFB	O	81	FB	1.58333	2.20507	24	2	6	2	1	-2	5	-1	0	3	2	4	2	-4	1	2	2	1	3	4	3	0	2	0	0
81SFB	6	SFB	S	81	FB	0.625	1.95187	24	-3	4	-1	2	0	-2	-3	4	-1	1	-2	1	0	2	3	0	1	3	1	1	0	1	2	1
82OCV	1	OCV	O	82	CV	1.16667	1.711	24	0	5	1	-1	1	0	0	1	0	-1	0	3	3	0	2	4	-1	4	1	0	2	3	1	0
82SCV	2	SCV	S	82	CV	0.416667	1.97631	24	-2	1	3	-1	0	-1	1	1	0	-1	-1	0	5	0	2	-1	1	-1	-1	2	-2	2	-2	5
82ODA	3	ODA	O	82	DA	0	1.38313	24	0	0	0	-1	0	-1	-1	0	0	1	2	1	0	2	-2	1	0	-1	0	-2	0	-1	4	-2
82SDA	4	SDA	S	82	DA	0.25	1.48177	24	-1	-1	1	3	1	0	0	1	-1	0	0	0	0	1	-1	-1	-1	0	5	1	1	-1	-2	1
82OFB	5	OFB	O	82	FB	-0.458333	1.74404	24	1	0	-1	2	3	0	-4	-5	-3	0	-2	1	0	0	-1	1	-1	0	0	-1	0	0	0	-1
82SFB	6	SFB	S	82	FB	0.0416667	1.70623	24	1	4	1	0	1	-1	1	1	-3	-2	4	-1	-1	0	-1	0	0	0	0	1	-1	-1	-3	1
84OCV	1	OCV	O	84	CV	2.08333	2.41223	24	3	1	-2	3	3	2	1	3	1	0	3	3	3	0	7	5	-1	1	-2	1	3	1	8	3
84SCV	2	SCV	S	84	CV	1.75	1.67462	24	0	4	1	5	0	2	2	0	0	4	1	1	3	5	1	1	2	0	0	3	0	1	2	4
84ODA	3	ODA	O	84	DA	2.54167	1.91059	24	0	0	4	4	4	5	0	3	4	0	2	2	4	5	4	3	3	4	-1	-1	4	4	2	2
84SDA	4	SDA	S	84	DA	-2.54167	1.76879	24	-2	-3	1	-5	-2	-1	-1	-5	-5	0	-1	-2	-1	-1	-5	-3	-2	-5	-2	-2	-4	-3	-2	-5
84OFB	5	OFB	O	84	FB	2.04167	1.96666	24	0	2	3	1	1	-1	1	5	-2	3	3	5	1	1	1	4	3	2	3	2	5	2	5	-1
84SFB	6	SFB	S	84	FB	1.20833	1.71893	24	0	4	0	0	3	1	2	-1	4	2	0	0	0	2	-2	1	1	1	2	4	2	3	-2	2
85OCV	1	OCV	O	85	CV	0.166667	1.37261	24	0	-1	0	1	1	-4	0	1	1	0	-1	-1	0	1	3	2	1	-1	1	-1	1	0	-1	1
85SCV	2	SCV	S	85	CV	0.791667	2.04257	24	-4	3	1	-1	0	3	4	3	-1	0	1	1	1	-2	3	-1	2	0	1	-1	0	5	0	1
85ODA	3	ODA	O	85	DA	-0.291667	1.36666	24	1	0	0	-2	0	-1	-1	1	1	0	0	1	-3	-1	-1	0	0	2	-4	-1	1	0	1	-1
85SDA	4	SDA	S	85	DA	0.25	1.56733	24	-1	-1	1	0	2	-1	0	3	2	1	0	-2	-1	0	1	0	1	1	-4	1	1	0	-1	3
85OFB	5	OFB	O	85	FB	1.20833	2.12601	24	0	2	1	0	3	2	-2	4	3	3	2	5	-5	0	1	3	1	1	-2	0	2	2	2	1
85SFB	6	SFB	S	85	FB	-0.25	2.2506	24	-4	3	1	-1	1	1	1	3	1	-4	-4	-1	-3	0	-1	0	1	2	2	-2	2	-1	-4	1
87OCV	5	OCV	O	87	CV	1.5	2.79751	24	-1	-1	2	0	8	0	4	3	3	1	-2	2	1	0	2	-2	2	-3	5	0	6	1	6	-1
87SCV	6	SCV	S	87	CV	0.458333	1.50302	24	3	2	-1	0	0	-2	-1	-1	1	0	4	0	0	0	-1	-1	3	1	1	2	1	0	-1	1
87ODA	1	ODA	O	87	DA	1.08333	1.74248	24	1	3	0	3	-1	2	1	2	2	3	0	4	-2	-1	0	4	2	2	-2	0	1	1	-1	2
87SDA	2	SDA	S	87	DA	1.25	1.79976	24	3	3	1	1	1	0	0	0	5	3	-1	1	0	4	1	3	-2	3	-1	-1	3	2	0	1
87OFB	3	OFB	O	87	FB	0.583333	2.37591	24	-3	1	2	0	0	0	-3	2	-2	-2	-1	0	1	1	2	0	8	2	2	4	-2	2	0	0
87SFB	4	SFB	S	87	FB	0.458333	1.25036	24	0	1	0	2	0	-1	-1	2	1	0	1	-1	0	0	0	2	2	0	4	-1	-1	0	1	0
88OCV	1	OCV	O	88	CV	0.5	1.74456	24	-1	-1	5	3	-1	0	1	0	-1	0	2	0	0	-2	2	3	0	-1	2	1	-2	-1	2	1
88SCV	2	SCV	S	88	CV	-0.666667	1.90347	24	1	0	0	-2	-1	1	-6	-3	-2	2	0	-1	-1	-2	-3	0	3	1	1	-1	-1	-1	1	-2
88ODA	3	ODA	O	88	DA	-0.25	1.2938	24	-1	0	0	-1	0	-1	-2	1	-1	-1	3	0	-1	-1	0	-2	0	0	0	1	0	2	-3	1
88SDA	4	SDA	S	88	DA	-0.208333	1.38247	24	-1	0	0	2	-1	2	0	2	2	-2	1	0	-1	-1	-1	-1	-1	0	-1	1	-2	1	-3	-1
88OFB	5	OFB	O	88	FB	1.08333	1.63964	24	2	3	2	-2	2	0	-1	-2	3	0	0	2	1	0	1	1	-2	1	2	2	3	2	3	3
88SFB	6	SFB	S	88	FB	-0.291667	1.23285	24	-1	1	0	-1	0	-1	0	0	1	-2	-2	0	1	0	2	0	-1	0	-2	-3	0	-1	2	0
91OCV	5	OCV	O	91	CV	0.666667	2.14003	24	1	-1	3	1	4	0	1	-2	1	-1	-1	2	7	0	1	-3	0	4	-1	0	0	0	0	0
91SCV	6	SCV	S	91	CV	0.375	1.63687	24	-1	-1	0	0	1	0	-2	2	1	0	5	0	2	0	-1	1	2	-2	-1	2	1	2	0	-2
91ODA	1	ODA	O	91	DA	-1	1.588	24	2	0	1	-3	0	-2	0	-2	2	-2	-1	-3	-1	0	1	-1	-2	0	-2	-2	-1	-1	-4	-3
91SDA	2	SDA	S	91	DA	-0.0833333	2.33902	24	1	-2	0	1	-2	-3	-1	1	5	-4	-3	-1	6	-1	-1	0	0	1	1	2	-2	1	1	-2
91OFB	3	OFB	O	91	FB	-0.166667	1.83366	24	1	0	3	0	1	0	-4	1	0	1	1	-1	0	-1	1	0	-6	-1	-1	-1	1	0	-1	2
91SFB	4	SFB	S	91	FB	0.458333	1.47381	24	-1	0	-2	4	1	3	1	0	1	0	1	0	0	0	2	-1	-1	2	2	1	-1	1	-2	0
92OCV	5	OCV	O	92	CV	0.333333	1.46456	24	1	0	-1	1	1	1	-1	-2	0	-1	-1	2	3	0	0	2	-2	3	0	2	-1	0	-1	2
92SCV	6	SCV	S	92	CV	0.75	2.11105	24	0	1	-3	-1	1	2	-1	-1	6	0	2	0	2	0	1	1	4	1	-4	-1	2	3	2	1
92ODA	1	ODA	O	92	DA	-0.0833333	2.16527	24	1	-5	-1	1	2	-1	1	3	-1	-3	-1	-1	0	1	2	-1	0	3	-4	2	0	0	3	-3
92SDA	2	SDA	S	92	DA	0.208333	2.26465	24	-1	6	1	0	0	-1	1	-2	-2	-2	-4	-1	2	0	-1	-1	3	3	2	2	0	3	0	-3
92OFB	3	OFB	O	92	FB	-1.04167	2.40433	24	-3	0	-6	0	0	0	0	0	-1	-2	-3	-1	-1	-1	-1	-1	2	-3	-5	0	-2	-4	6	1
92SFB	4	SFB	S	92	FB	0.375	1.73988	24	-1	3	0	-1	1	1	0	-3	1	0	2	1	-2	-2	4	0	-1	-1	2	1	3	2	-1	0
93OCV	5	OCV	O	93	CV	1.41667	1.50121	24	1	1	3	2	3	0	5	3	-2	3	0	1	0	0	2	0	3	0	1	2	2	1	2	1
93SCV	6	SCV	S	93	CV	0.0833333	1.83958	24	1	-2	-1	0	-3	0	-1	-2	1	-1	0	0	1	2	2	0	0	-2	2	5	3	-1	-2	0
93ODA	1	ODA	O	93	DA	2.5	2.12644	24	4	7	3	6	4	3	1	1	2	4	3	1	0	-1	3	2	0	3	1	1	1	0	6	5
93SDA	2	SDA	S	93	DA	0.166667	1.711	24	0	0	0	-2	2	-3	0	0	0	2	-2	0	4	-1	0	3	1	-1	1	3	0	0	-1	-2
93OFB	3	OFB	O	93	FB	2.04167	2.36789	24	0	1	1	3	1	2	4	1	3	-1	1	0	2	6	3	2	8	-3	0	3	2	3	6	1
93SFB	4	SFB	S	93	FB	1.29167	2.34945	24	2	6	-1	-3	1	-1	0	4	2	0	-1	1	2	-1	4	0	-1	4	-2	2	3	2	5	3
94OCV	5	OCV	O	94	CV	1.375	1.52693	24	1	3	4	0	0	1	1	2	1	0	-1	0	2	-1	2	3	1	0	2	3	4	0	4	1
94SCV	6	SCV	S	94	CV	0.791667	2.34018	24	2	3	0	1	2	1	-2	-5	1	2	2	-1	1	1	4	1	1	3	-3	-1	3	-3	5	1
94ODA	1	ODA	O	94	DA	-0.875	2.09165	24	3	-6	1	0	-1	-3	0	-2	-2	-3	-2	-2	0	-1	-2	0	1	1	-2	-1	-1	0	4	-3
94SDA	2	SDA	S	94	DA	0.416667	2.18526	24	2	6	0	0	2	-1	1	-1	1	-3	0	2	-2	3	0	-3	3	-1	0	-1	-2	4	0	0
94OFB	3	OFB	O	94	FB	1.16667	1.9708	24	0	1	4	0	1	0	6	1	2	0	0	1	0	3	1	1	2	3	1	2	0	2	-5	2
94SFB	4	SFB	S	94	FB	-0.791667	1.76879	24	-1	-1	0	2	-1	-4	0	-2	-1	0	0	-1	-2	-1	-4	-1	-1	2	-5	0	1	2	0	-1
95OCV	5	OCV	O	95	CV	0.458333	1.66757	24	1	1	-1	0	1	0	0	4	1	1	-2	0	0	0	1	1	-2	0	-1	0	4	0	4	-2
95SCV	6	SCV	S	95	CV	0.583333	1.50121	24	0	1	-1	2	1	0	1	0	5	1	1	0	1	-1	2	0	3	-1	0	0	0	-1	-2	2
95ODA	1	ODA	O	95	DA	-1.33333	2.35292	24	-1	1	-6	-1	-2	-6	0	-2	1	0	0	1	-3	0	-5	-3	1	-1	2	-3	-1	1	0	-5
95SDA	2	SDA	S	95	DA	-0.291667	2.05319	24	1	-6	0	2	2	-2	0	0	-4	-1	-3	1	0	0	1	-1	1	2	0	-2	1	-1	3	-1
95OFB	3	OFB	O	95	FB	1.125	1.454	24	0	0	3	4	0	0	0	-1	2	1	2	-1	1	5	0	1	1	0	1	2	1	2	2	1
95SFB	4	SFB	S	95	FB	0.791667	1.61458	24	1	0	0	0	0	-1	1	4	0	0	2	3	0	5	2	0	-2	0	1	0	2	2	0	-1
96OCV	5	OCV	O	96	CV	3.08333	1.79169	24	2	1	3	1	3	2	4	5	3	4	0	4	6	2	2	4	6	5	1	4	5	2	5	0
96SCV	6	SCV	S	96	CV	1.5	2.48474	24	-1	5	-1	2	1	1	2	-1	-4	4	3	2	1	0	6	2	5	2	1	2	3	3	-4	2
96ODA	1	ODA	O	96	DA	1.875	2.55908	24	3	1	2	6	3	4	3	1	3	3	1	1	-2	-5	0	3	-1	4	-1	2	3	0	6	5
96SDA	2	SDA	S	96	DA	-0.0416667	1.33447	24	0	4	0	1	0	0	0	1	0	-2	-1	0	0	-1	-1	2	1	-2	0	-1	-2	1	0	-1
96OFB	3	OFB	O	96	FB	0.875	1.39292	24	1	1	0	1	1	1	-1	0	2	0	1	1	-1	4	2	1	3	1	2	0	-2	3	1	-1
96SFB	4	SFB	S	96	FB	1.33333	2.23931	24	0	7	-1	0	1	1	1	-4	2	3	2	2	3	3	2	0	-1	3	3	0	0	-1	5	1
97OCV	5	OCV	O	97	CV	2.29167	2.59563	24	4	3	3	0	-1	4	-2	4	4	5	1	3	4	1	3	-3	4	5	3	5	4	1	4	-4
97SCV	6	SCV	S	97	CV	2.25	2.55802	24	-3	2	1	2	3	0	2	6	2	0	7	2	3	1	5	1	4	3	6	0	4	5	-3	1
97ODA	1	ODA	O	97	DA	1.41667	1.66594	24	3	4	2	1	1	2	2	4	0	0	1	2	4	-1	3	2	1	-3	1	1	2	1	2	-1
97SDA	2	SDA	S	97	DA	1.20833	1.86452	24	5	3	3	3	1	1	0	1	2	0	-1	1	2	-3	3	-3	1	2	0	1	2	2	0	3
97OFB	3	OFB	O	97	FB	-0.166667	1.49395	24	-1	-1	2	1	-2	0	-1	1	-2	-1	0	-1	1	1	0	2	0	-1	0	0	-3	2	-3	2
97SFB	4	SFB	S	97	FB	0.666667	1.52277	24	0	-1	-1	5	0	1	0	1	2	-1	1	1	1	4	-2	1	1	1	-1	1	0	1	1	0
98OCV	6	OCV	O	98	CV	1.70833	2.15647	24	4	3	0	4	-1	1	0	-1	6	-2	5	2	0	2	2	0	4	0	-1	1	3	4	3	2
98SCV	1	SCV	S	98	CV	3	1.69398	24	3	3	4	4	3	7	0	3	1	3	3	2	2	2	2	6	1	2	3	2	3	3	7	3
98ODA	2	ODA	O	98	DA	0.333333	2.16025	24	0	-1	1	0	-1	1	-1	-2	-2	0	-2	1	5	6	1	-1	-1	-1	3	0	2	3	-1	-2
98SDA	3	SDA	S	98	DA	-0.166667	1.40393	24	1	1	-3	-2	1	-2	2	1	0	-1	-1	-1	-2	1	-2	0	2	0	-1	0	-1	1	1	1
98OFB	4	OFB	O	98	FB	2.70833	1.70623	24	1	5	4	4	3	1	2	5	3	0	0	1	3	4	6	1	4	1	2	2	2	2	5	4
98SFB	5	SFB	S	98	FB	0.375	2.24214	24	1	4	3	-3	0	0	-1	-2	5	-2	1	-1	1	1	1	0	0	0	-5	1	3	0	3	-1
99OCV	6	OCV	O	99	CV	0.708333	1.75646	24	-1	0	0	3	4	-1	1	-1	1	1	4	0	-1	2	3	-1	2	3	1	-2	-1	0	-1	1
99SCV	1	SCV	S	99	CV	-0.125	1.59653	24	0	1	1	-3	-2	0	2	2	1	2	-1	-1	0	0	-2	0	-1	3	0	-3	-1	0	1	-2
99ODA	2	ODA	O	99	DA	-0.291667	2.67808	24	0	1	-3	0	0	-1	1	2	2	-6	-3	0	6	-5	-2	-3	-2	1	1	3	3	0	-2	0
99SDA	3	SDA	S	99	DA	0.333333	2.44357	24	0	1	2	-2	1	1	0	1	1	-5	1	-3	1	-1	1	0	3	-1	1	-3	0	2	8	-1
99OFB	4	OFB	O	99	FB	-1.375	1.95187	24	-2	2	0	-2	-2	2	-1	-3	-1	-1	0	-2	-2	0	-2	-2	-4	-3	-6	0	-4	0	-2	2
99SFB	5	SFB	S	99	FB	1.08333	2.30154	24	0	-1	5	0	-2	1	4	0	-1	2	4	-4	4	2	1	0	1	6	2	2	0	0	0	0
100OCV	6	OCV	O	100	CV	3.125	2.15311	24	0	6	0	3	1	1	4	6	7	1	7	1	3	3	5	1	4	1	5	3	2	3	3	5
100SCV	1	SCV	S	100	CV	2.91667	2.99153	24	2	-5	4	6	5	8	2	5	0	3	4	4	5	4	4	5	-1	0	-3	2	5	2	6	3
100ODA	2	ODA	O	100	DA	0.333333	1.27404	24	-1	-1	1	0	0	1	0	0	4	0	1	2	1	-1	-1	-1	1	-1	2	2	0	0	0	-1
100SDA	3	SDA	S	100	DA	0.583333	1.5299	24	0	0	0	1	1	1	4	0	1	-1	-1	0	1	1	-1	4	0	2	3	1	-2	1	-1	-1
100OFB	4	OFB	O	100	FB	0.875	2.19312	24	1	-1	0	0	-1	1	4	6	1	-2	1	1	-3	-2	3	-1	2	0	3	0	0	1	2	5
100SFB	5	SFB	S	100	FB	0.791667	1.8877	24	1	1	4	-1	-2	2	1	0	-2	2	3	-3	0	0	1	-1	1	5	2	1	0	1	0	3
101OCV	6	OCV	O	101	CV	0.583333	1.79169	24	3	0	1	0	3	0	-3	0	1	0	5	0	0	1	2	0	1	0	-2	0	2	2	-3	1
101SCV	1	SCV	S	101	CV	0.833333	1.37261	24	1	0	1	5	0	1	0	2	0	-1	0	0	1	2	3	1	0	2	-2	1	1	1	0	1
101ODA	2	ODA	O	101	DA	0.375	2.16318	24	-1	1	2	2	-1	2	1	1	-3	5	-1	1	0	1	-1	-5	0	2	1	2	-2	-1	-1	4
101SDA	3	SDA	S	101	DA	0.0416667	1.82921	24	1	0	2	0	0	0	-6	0	0	-1	0	2	2	-3	-1	2	1	2	0	1	1	-2	-1	1
101OFB	4	OFB	O	101	FB	0.5	1.02151	24	1	1	0	0	1	1	1	-1	1	0	-1	0	2	0	3	0	1	0	2	1	-1	-1	0	1
101SFB	5	SFB	S	101	FB	0.208333	1.61458	24	0	1	0	-1	4	0	-4	-1	1	-1	0	-1	0	0	0	1	1	3	-1	-1	0	1	0	3
102OCV	6	OCV	O	102	CV	1.29167	2.25503	24	-2	5	1	2	2	0	-2	0	-1	0	6	1	1	2	1	0	5	3	1	3	3	3	-3	0
102SCV	1	SCV	S	102	CV	2.375	2.3184	24	1	-2	1	3	1	0	0	3	4	4	2	4	7	1	5	1	0	0	3	2	3	2	8	4
102ODA	2	ODA	O	102	DA	1.16667	2.27781	24	4	4	4	1	0	2	1	-1	0	-5	6	0	-2	1	3	1	1	1	1	1	4	0	1	0
102SDA	3	SDA	S	102	DA	0.541667	1.31807	24	2	1	0	1	2	-1	2	0	2	2	1	3	2	0	-2	0	0	1	0	1	-1	-1	-1	-1
102OFB	4	OFB	O	102	FB	1.54167	2.2063	24	-1	0	5	0	2	0	1	3	1	-1	2	0	3	2	5	3	0	3	-1	1	5	-2	0	6
102SFB	5	SFB	S	102	FB	3.25	2.19188	24	1	3	4	2	7	6	0	4	7	2	7	2	1	3	4	4	4	5	6	1	1	1	1	2
103OCV	6	OCV	O	103	CV	1.70833	2.01039	24	1	5	3	0	-2	1	-1	4	1	0	5	2	2	1	1	0	2	2	1	5	1	3	-1	5
103SCV	1	SCV	S	103	CV	2.41667	2.26345	24	3	3	3	4	5	3	2	2	0	4	1	5	1	-3	2	5	0	2	-1	3	2	0	7	5
103ODA	2	ODA	O	103	DA	-0.375	1.86063	24	1	-2	1	-3	1	-1	-1	1	-4	-1	-5	1	0	0	2	1	0	-3	0	1	1	-1	0	2
103SDA	3	SDA	S	103	DA	0.0833333	1.86307	24	0	0	3	0	-1	-1	0	0	1	0	0	1	-4	1	0	1	2	2	1	-2	0	4	-2	-4
103OFB	4	OFB	O	103	FB	0.0833333	1.38051	24	1	0	0	1	1	0	1	3	0	-1	1	1	-1	-1	-1	0	0	2	-3	-1	1	1	0	-3
103SFB	5	SFB	S	103	FB	1.08333	1.55806	24	0	2	3	0	-1	2	-1	4	0	2	4	2	0	1	2	0	4	-1	1	1	0	1	0	0
104OCV	6	OCV	O	104	CV	0.166667	2.03591	24	1	1	1	-1	2	1	-1	1	0	-2	5	0	-1	0	3	-1	-3	1	-1	-4	-1	0	4	-1
104SCV	1	SCV	S	104	CV	1.08333	1.47196	24	0	3	-2	2	3	0	0	1	-2	0	0	0	1	4	2	3	1	2	2	1	2	1	1	1
104ODA	2	ODA	O	104	DA	0.0416667	1.82921	24	2	-3	1	0	-1	-2	3	-2	-4	-2	0	0	0	0	3	0	0	0	3	2	-1	1	1	0
104SDA	3	SDA	S	104	DA	-0.416667	1.79169	24	1	1	-4	0	0	0	1	-2	-2	0	1	1	-2	-5	-1	-1	-1	1	0	3	-1	2	-1	-1
104OFB	4	OFB	O	104	FB	-0.458333	1.69344	24	1	0	-2	-1	0	3	-1	2	-1	1	-1	-1	1	0	0	-1	1	-1	-5	-2	-2	-3	1	0
104SFB	5	SFB	S	104	FB	0.0416667	1.19707	24	0	0	0	1	3	-1	0	-2	-2	-1	1	0	1	0	1	1	0	0	-2	2	0	0	0	-1
105OCV	6	OCV	O	105	CV	2.08333	2.39414	24	2	4	2	3	0	-1	0	6	7	-1	7	1	-1	0	3	1	4	2	1	2	2	3	4	-1
105SCV	1	SCV	S	105	CV	2.08333	2.26345	24	0	3	0	5	1	-1	3	4	0	1	5	2	0	0	3	3	2	2	-2	2	2	2	8	5
105ODA	2	ODA	O	105	DA	0.0416667	1.48848	24	4	0	0	-2	0	-2	0	1	0	-4	0	0	-1	1	0	-1	2	0	1	0	1	0	1	0
105SDA	3	SDA	S	105	DA	-1.91667	1.79169	24	-3	0	-5	0	-1	-2	-1	-3	-2	0	-3	0	-3	-4	-4	0	-3	-2	-1	-3	0	0	-6	0
105OFB	4	OFB	O	105	FB	0.625	1.68916	24	0	0	-1	-1	2	-1	-1	0	2	2	1	0	1	2	1	0	1	0	0	-3	1	0	5	4
105SFB	5	SFB	S	105	FB	0.166667	2.14003	24	0	1	2	-1	4	-1	6	4	-2	-2	0	-1	1	-1	1	2	-2	0	-1	-1	-2	0	-2	-1
106OCV	1	OCV	O	106	CV	0.25	1.56733	24	0	-1	-1	5	0	0	0	2	1	-2	2	-1	0	-1	3	0	0	1	-1	1	0	0	0	-2
106SCV	2	SCV	S	106	CV	0.0416667	1.48848	24	-1	0	2	1	2	0	1	1	2	-2	1	-1	-1	-3	-1	0	0	2	-2	0	1	-2	-1	2
106ODA	3	ODA	O	106	DA	0.416667	1.38051	24	-1	0	2	0	-1	0	0	0	4	2	-1	1	1	0	-2	1	-1	1	3	0	1	-1	0	1
106SDA	4	SDA	S	106	DA	-1.20833	1.69344	24	-1	0	0	-5	0	0	-2	0	-3	0	0	-1	-1	1	-1	-2	-2	-3	-1	1	-2	-3	1	-5
106OFB	5	OFB	O	106	FB	0.583333	1.95419	24	1	0	1	2	-2	4	-2	-2	-2	1	1	5	0	0	1	5	0	-1	0	0	0	2	0	0
106SFB	6	SFB	S	106	FB	-0.833333	1.78561	24	-3	0	0	0	-3	-2	0	0	4	0	-5	0	1	0	-1	-1	-2	-2	1	-2	-3	0	-1	-1
107OCV	1	OCV	O	107	CV	2.54167	2.26465	24	3	4	2	-1	2	7	4	3	2	4	0	2	0	0	2	5	0	4	6	1	3	0	7	1
107SCV	2	SCV	S	107	CV	0.916667	1.90917	24	1	5	2	0	2	-1	4	0	-2	0	1	0	5	-1	1	-1	2	3	-1	2	0	0	1	-1
107ODA	3	ODA	O	107	DA	1.08333	2.43018	24	5	-1	2	0	2	0	4	1	2	1	3	4	-1	1	-5	0	4	3	-1	1	3	2	-4	0
107SDA	4	SDA	S	107	DA	2.58333	1.93181	24	4	0	6	2	2	-1	3	5	5	3	2	2	1	1	4	3	4	1	0	0	6	3	2	4
107OFB	5	OFB	O	107	FB	1.41667	2.04124	24	1	0	2	0	0	1	0	6	-4	3	0	3	0	3	2	3	2	1	4	0	2	-1	2	4
107SFB	6	SFB	S	107	FB	-0.791667	1.99955	24	3	-2	-1	-2	-3	0	1	1	2	-1	0	-1	-2	0	-3	-1	-6	0	-1	-1	-1	-1	3	-3
108OCV	1	OCV	O	108	CV	1	1.71945	24	2	3	0	-1	4	0	-2	0	3	0	2	2	-2	2	2	4	1	0	0	3	-1	0	1	1
108SCV	2	SCV	S	108	CV	0.583333	1.58572	24	1	2	1	0	1	0	1	0	0	1	3	0	-2	-3	2	-1	1	3	0	-1	4	1	-1	1
108ODA	3	ODA	O	108	DA	0.333333	1.78561	24	0	-1	-1	-1	1	1	-1	0	0	0	-1	1	-1	3	1	-1	1	-3	3	4	0	1	4	-2
108SDA	4	SDA	S	108	DA	0.291667	1.42887	24	0	0	2	-2	1	-2	0	2	0	2	0	3	0	1	1	0	0	-2	-3	1	1	1	1	0
108OFB	5	OFB	O	108	FB	0.208333	1.58743	24	0	4	-2	-1	0	-1	1	-1	-2	0	3	1	0	1	0	2	0	3	1	-1	0	-1	0	-2
108SFB	6	SFB	S	108	FB	-0.0833333	2.28257	24	-2	0	0	2	4	1	0	1	-4	-1	-4	1	0	0	-1	-2	-3	-1	3	4	1	-3	3	-1
109OCV	1	OCV	O	109	CV	0.875	2.59284	24	-1	4	2	1	3	0	0	1	2	0	0	2	1	0	3	5	-2	-5	-4	0	-1	0	4	6
109SCV	2	SCV	S	109	CV	1	1.28537	24	2	2	4	1	1	0	0	1	-1	2	1	1	-1	1	1	-1	2	0	2	1	-1	2	3	1
109ODA	3	ODA	O	109	DA	1.66667	2.099	24	0	0	2	2	2	2	3	0	3	0	2	0	6	2	4	2	-1	1	1	-4	1	3	5	4
109SDA	4	SDA	S	109	DA	0.416667	1.99819	24	-1	-3	-1	3	2	0	0	2	0	1	-1	1	0	-2	-1	1	3	-2	6	-1	2	2	-1	0
109OFB	5	OFB	O	109	FB	0.916667	1.74248	24	0	5	4	1	0	-2	-2	0	0	0	-1	0	2	1	3	3	2	1	3	0	1	0	1	0
109SFB	6	SFB	S	109	FB	-1.91667	2.16527	24	-1	0	-1	0	-3	0	0	-4	-2	-2	-6	-1	-1	0	-4	-2	-7	-4	-4	-4	-1	0	2	-1
110OCV	1	OCV	O	110	CV	1.41667	2.37591	24	0	1	3	3	0	1	2	2	2	-1	3	0	-1	-2	4	5	1	2	-3	-1	-1	3	7	4
110SCV	2	SCV	S	110	CV	0.458333	1.91059	24	1	0	2	0	-1	3	0	1	4	-3	1	-1	-2	4	2	1	1	3	-1	0	-3	0	0	-1
110ODA	3	ODA	O	110	DA	1.16667	1.57885	24	1	1	-3	2	0	1	1	2	3	1	1	2	3	1	4	2	1	0	-1	-1	2	0	1	4
110SDA	4	SDA	S	110	DA	0.958333	1.57367	24	2	2	1	-1	0	0	2	4	1	0	1	0	2	0	3	1	-1	0	4	1	3	1	-1	-2
110OFB	5	OFB	O	110	FB	1.20833	1.21509	24	1	2	3	1	-1	1	0	1	1	0	1	4	3	-1	3	1	2	1	2	1	1	0	1	1
110SFB	6	SFB	S	110	FB	-0.833333	2.31567	24	-1	-1	0	1	-3	0	-2	-2	-7	-2	-7	0	0	-1	-2	2	0	1	1	-1	0	1	1	2
111OCV	1	OCV	O	111	CV	0.625	2.41035	24	-2	0	5	1	-4	0	1	0	-1	0	-2	2	0	0	2	5	0	-2	-2	2	3	0	6	1
111SCV	2	SCV	S	111	CV	0.416667	1.34864	24	1	0	1	3	0	1	3	0	0	1	2	0	0	-2	-2	-1	0	1	-2	0	1	2	0	1
111ODA	3	ODA	O	111	DA	-0.666667	1.55106	24	1	0	-1	-2	1	-1	-1	0	0	-2	-5	2	0	-3	-2	-3	0	1	-1	0	0	0	0	0
111SDA	4	SDA	S	111	DA	-0.0833333	1.31601	24	-1	0	2	-3	2	-1	0	-2	0	0	0	0	1	2	-2	0	1	0	1	-1	-2	0	1	0
111OFB	5	OFB	O	111	FB	0.0416667	1.73153	24	0	-1	-2	1	1	-1	1	3	1	0	-1	3	-2	2	0	0	-2	-2	0	0	-2	0	-2	4
111SFB	6	SFB	S	111	FB	-0.125	2.27104	24	-4	2	-1	1	1	1	-1	2	6	0	-4	0	3	-1	0	0	-2	-3	0	-3	-1	-1	2	0
112OCV	1	OCV	O	112	CV	1.16667	1.711	24	0	0	1	2	0	-2	1	1	2	4	3	-1	2	1	2	0	-1	6	1	0	1	1	1	3
112SCV	2	SCV	S	112	CV	0.666667	1.6854	24	-1	0	1	-2	0	2	3	0	0	2	1	1	2	4	3	2	0	-1	-1	1	-3	2	1	-1
112ODA	3	ODA	O	112	DA	1.125	1.70198	24	1	0	3	2	0	0	3	-1	2	0	0	1	0	2	5	-1	1	1	1	-1	-1	1	4	4
112SDA	4	SDA	S	112	DA	0.125	1.1156	24	1	-1	-2	0	0	3	0	2	0	1	0	0	0	0	0	1	0	1	-1	1	-1	-2	0	0
112OFB	5	OFB	O	112	FB	0.791667	2.50181	24	1	6	1	2	-2	2	-2	-2	5	0	1	3	-1	0	2	2	0	4	1	2	-4	2	-4	0
112SFB	6	SFB	S	112	FB	1.20833	1.66757	24	-1	4	1	3	0	2	1	3	-1	1	4	0	2	0	1	1	2	5	0	1	-1	1	-1	1
113OCV	1	OCV	O	113	CV	1.04167	2.23566	24	-1	4	4	1	0	-2	1	4	0	0	0	1	0	-1	-2	3	1	6	0	0	2	1	5	-2
113SCV	2	SCV	S	113	CV	0.416667	1.01795	24	0	2	1	-1	0	1	0	0	1	1	1	1	0	2	2	0	1	-1	-1	1	0	0	1	-2
113ODA	3	ODA	O	113	DA	1.75	1.84744	24	1	1	1	0	0	1	4	1	1	2	1	1	3	6	3	1	2	1	5	3	1	4	-3	2
113SDA	4	SDA	S	113	DA	-0.208333	1.58743	24	-1	0	2	-5	-1	0	1	1	2	1	0	-1	1	-1	-1	0	2	-1	0	0	1	-1	-3	-1
113OFB	5	OFB	O	113	FB	0.875	1.82525	24	1	1	1	4	0	2	-2	-1	1	1	3	0	-4	2	1	2	2	2	-2	1	3	0	3	0
113SFB	6	SFB	S	113	FB	0.958333	1.57367	24	2	5	1	1	2	1	3	0	-2	2	-1	0	-1	2	2	0	3	0	0	1	2	-1	1	0

## Sheet: summaryData
						Mean			SD
Trial	Version	**	Self/Other	ID	Network	Attractiveness	Trustworthiness	Competence	Attractiveness	Trustworthiness	Competence
01CVO	2	OCV	O	01	CV	0.166667	0	2.125	1.83366	2.41373	2.2901
04CVO	2	OCV	O	04	CV	0.583333	0.791667	2.66667	1.93181	2.68618	2.29682
05CVO	2	OCV	O	05	CV	2.29167	1.41667	3.04167	2.42234	2.5862	2.45798
06CVO	2	OCV	O	06	CV	0.583333	-0.25	0.125	1.28255	2.09035	1.80127
07CVO	2	OCV	O	07	CV	-0.0416667	-0.458333	-0.5	0.907896	0.779028	2.06419
08CVO	2	OCV	O	08	CV	0.291667	-0.25	0.333333	0.80645	1.56733	1.52277
10CVO	2	OCV	O	10	CV	2.54167	1.625	2.875	2.41335	2.7946	2.04966
11CVO	2	OCV	O	11	CV	0.625	0.541667	0.583333	1.43898	1.38247	2.04124
12CVO	2	OCV	O	12	CV	0.583333	-0.291667	0.958333	1.58572	1.89918	1.89918
13CVO	2	OCV	O	13	CV	-1.375	1	2.66667	1.61009	2.53669	2.21981
18CVO	3	OCV	O	18	CV	-1	0.916667	1.375	1.25109	1.63964	1.58286
20CVO	2	OCV	O	20	CV	0.333333	-0.541667	0.291667	1.6854	2.16653	1.5458
21CVO	3	OCV	O	21	CV	-0.5	0.583333	0.0833333	1.53226	1.66594	1.83958
22CVO	2	OCV	O	22	CV	2.16667	1.375	3	1.49395	2.41035	2.06419
23CVO	3	OCV	O	23	CV	-0.125	-0.458333	0.25	1.48361	1.8877	1.35935
24CVO	3	OCV	O	24	CV	-0.458333	-0.666667	-0.625	1.21509	1.63299	1.43898
25CVO	3	OCV	O	25	CV	0.0833333	0.375	0.291667	1.38051	1.63687	2.09511
26CVO	3	OCV	O	26	CV	-0.208333	0.666667	1.20833	1.06237	1.92617	1.86452
27CVO	3	OCV	O	27	CV	-0.958333	0.333333	-0.416667	1.12208	1.76109	2.10417
28CVO	2	OCV	O	28	CV	1	0.208333	-0.5	2.02162	2.34018	2.97818
29CVO	3	OCV	O	29	CV	0.916667	0.875	1.54167	1.24819	1.454	2.50181
30CVO	2	OCV	O	30	CV	0.125	1.95833	2.25	1.985	2.44023	2.45392
31CVO	2	OCV	O	31	CV	0.0833333	1.16667	0.583333	1.41165	2.20013	2.60295
33OCV	4	OCV	O	33	CV	2.20833	0.833333	1.29167	1.50302	1.57885	1.42887
34OCV	4	OCV	O	34	CV	-0.25	-0.0833333	0.541667	1.96159	1.28255	1.61458
35OCV	4	OCV	O	35	CV	-0.375	-0.166667	0.0416667	1.34528	1.88049	1.73153
36OCV	4	OCV	O	36	CV	-0.833333	-0.375	-0.125	1.60615	1.8133	1.51263
37OCV	4	OCV	O	37	CV	0.0416667	0.875	0.583333	1.39811	1.48361	1.50121
38OCV	4	OCV	O	38	CV	0.166667	1.66667	1.95833	1.40393	1.46456	1.70623
39OCV	4	OCV	O	39	CV	0.541667	0	1.29167	1.17877	1.84155	1.94443
40OCV	4	OCV	O	40	CV	-1.58333	0.25	0.25	1.31601	1.35935	1.72576
41OCV	5	OCV	O	41	CV	0.25	0.791667	0.833333	1.42188	2.04257	1.711
42OCV	5	OCV	O	42	CV	-0.0416667	0.958333	1.58333	1.12208	1.30148	1.99819
43CVO	2	OCV	O	43	CV	-0.125	0.0416667	0.208333	1.77697	2.40433	1.444
44OCV	5	OCV	O	44	CV	0.0833333	0.291667	0.666667	1.50121	1.87615	1.6854
45OCV	5	OCV	O	45	CV	0.791667	1.41667	2.125	2.10546	1.88626	1.62354
46OCV	5	OCV	O	46	CV	0.5	1.41667	2.45833	1.81779	1.44212	2.12601
47OCV	5	OCV	O	47	CV	-0.833333	1.45833	0.291667	1.23945	1.81729	1.73153
48CVO	3	OCV	O	48	CV	2.25	0.541667	1.79167	2.40018	1.69344	2.10546
49CVO	3	OCV	O	49	CV	2.95833	0.333333	0.75	2.17654	2.20013	1.62186
50OCV	5	OCV	O	50	CV	-0.291667	0.0833333	0.541667	1.19707	1.28255	1.69344
51CVO	3	OCV	O	51	CV	0.333333	0	0.875	1.27404	1.84155	1.70198
52CVO	3	OCV	O	52	CV	2.25	0.833333	0.458333	2.382	1.99274	1.69344
53OCV	5	OCV	O	53	CV	1.5	0.625	1.70833	1.50362	1.99592	1.73153
54CVO	3	OCV	O	54	CV	-0.208333	0.125	0.375	1.41357	2.34637	1.0135
55CVO	3	OCV	O	55	CV	0.375	2.04167	2.20833	1.37722	3.07131	2.37705
56CVO	3	OCV	O	56	CV	1.41667	-0.708333	0.5	1.71735	1.75646	2.35907
57CVO	3	OCV	O	57	CV	-0.625	1.33333	2.54167	1.99592	1.83366	1.97768
58OCV	6	OCV	O	58	CV	-0.458333	0.375	1.29167	1.41357	1.68916	1.82921
59OCV	6	OCV	O	59	CV	0.958333	0.916667	1.375	1.82921	2.41223	1.92946
60OCV	6	OCV	O	60	CV	1.79167	0.791667	0.916667	1.76879	1.76879	1.41165
61OCV	6	OCV	O	61	CV	0.875	0.5	1	1.6501	2.16695	1.79371
62OCV	4	OCV	O	62	CV	-0.375	1	-0.208333	1.86063	1.64184	1.95558
64OCV	4	OCV	O	64	CV	-0.125	1.41667	0.666667	0.797414	1.31601	1.43456
66OCV	4	OCV	O	66	CV	0.833333	0.541667	0.625	1.37261	1.69344	1.66322
67OCV	4	OCV	O	67	CV	-0.541667	-0.583333	0.375	1.81729	1.71735	1.99592
69OCV	6	OCV	O	69	CV	-0.291667	2.66667	3.41667	1.80529	2.64849	2.12473
71OCV	6	OCV	O	71	CV	0.458333	2.375	0	1.35066	1.78916	1.41421
72OCV	6	OCV	O	72	CV	-1.25	0.208333	-0.0416667	1.42188	1.97768	1.42887
73OCV	4	OCV	O	73	CV	-0.125	1.79167	1.75	1.75233	1.8877	1.2938
74OCV	4	OCV	O	74	CV	1.08333	0.333333	0.625	2.56933	1.711	1.97402
75OCV	6	OCV	O	75	CV	0.0833333	0.666667	0.916667	0.928611	1.99274	1.38051
76OCV	4	OCV	O	76	CV	1.70833	0.5	1.625	1.87615	1.7693	1.97402
77OCV	1	OCV	O	77	CV	1.66667	1.20833	2.16667	1.9708	1.31807	2.07818
78OCV	4	OCV	O	78	CV	0.0416667	0.708333	1.04167	1.26763	1.12208	1.19707
79OCV	1	OCV	O	79	CV	0.541667	0.25	0.958333	1.38247	1.67462	2.05319
80OCV	1	OCV	O	80	CV	-0.208333	0.0833333	1.5	1.31807	1.99819	2.02162
81OCV	1	OCV	O	81	CV	0.666667	2.25	1.54167	1.6854	2.32659	1.74404
82OCV	1	OCV	O	82	CV	0.125	0.833333	1.16667	1.2619	2.4789	1.711
84OCV	1	OCV	O	84	CV	0.416667	1.79167	2.08333	1.10007	2.04257	2.41223
85OCV	1	OCV	O	85	CV	0.541667	0.208333	0.166667	1.64129	1.58743	1.37261
87OCV	5	OCV	O	87	CV	-1.41667	1.25	1.5	1.63964	1.9393	2.79751
88OCV	1	OCV	O	88	CV	0.666667	0.25	0.5	1.0495	1.35935	1.74456
91OCV	5	OCV	O	91	CV	-0.416667	0.958333	0.666667	1.10007	1.73153	2.14003
92OCV	5	OCV	O	92	CV	1.5	-0.166667	0.333333	1.93368	1.90347	1.46456
93OCV	5	OCV	O	93	CV	0.333333	1.25	1.41667	1.09014	1.91675	1.50121
94OCV	5	OCV	O	94	CV	-0.833333	1.70833	1.375	1.52277	2.67808	1.52693
95OCV	5	OCV	O	95	CV	0.416667	0.958333	0.458333	1.41165	1.92194	1.66757
96OCV	5	OCV	O	96	CV	0.0416667	0.916667	3.08333	1.08264	1.66594	1.79169
97OCV	5	OCV	O	97	CV	0.416667	0.916667	2.29167	1.58572	2.08341	2.59563
98OCV	6	OCV	O	98	CV	1.125	2.625	1.70833	2.15311	2.01759	2.15647
99OCV	6	OCV	O	99	CV	0.291667	-1.08333	0.708333	1.85283	2.32036	1.75646
100OCV	6	OCV	O	100	CV	-0.375	1.29167	3.125	1.78916	2.0319	2.15311
101OCV	6	OCV	O	101	CV	0.166667	0.833333	0.583333	1.09014	1.46456	1.79169
102OCV	6	OCV	O	102	CV	0.125	0.708333	1.29167	1.454	2.21613	2.25503
103OCV	6	OCV	O	103	CV	-0.375	2.375	1.70833	1.78916	2.14299	2.01039
104OCV	6	OCV	O	104	CV	-0.708333	0.5	0.166667	1.26763	1.84155	2.03591
105OCV	6	OCV	O	105	CV	-0.416667	1.5	2.08333	1.21285	2.06419	2.39414
106OCV	1	OCV	O	106	CV	0.333333	-0.208333	0.25	1.63299	1.66757	1.56733
107OCV	1	OCV	O	107	CV	0.541667	0.0833333	2.54167	0.977093	2.5862	2.26465
108OCV	1	OCV	O	108	CV	-0.0416667	0.708333	1	1.80529	1.68056	1.71945
109OCV	1	OCV	O	109	CV	-0.583333	1.625	0.875	1.31601	2.28059	2.59284
110OCV	1	OCV	O	110	CV	0.291667	1.875	1.41667	1.48848	1.84891	2.37591
111OCV	1	OCV	O	111	CV	0.166667	0.458333	0.625	1.63299	2.37705	2.41035
112OCV	1	OCV	O	112	CV	0.291667	0	1.16667	1.78104	2.16695	1.711
113OCV	1	OCV	O	113	CV	0.625	0.625	1.04167	1.20911	2.1226	2.23566
01ODA	4	ODA	O	01	DA	0.958333	0.25	2	1.73153	2.02699	2.12644
04ODA	4	ODA	O	04	DA	1.04167	0.0833333	0.916667	1.08264	1.24819	1.38051
05ODA	4	ODA	O	05	DA	-0.583333	-1.83333	-2.33333	1.83958	2.35292	1.85722
06ODA	4	ODA	O	06	DA	0.708333	-0.708333	0.291667	1.73153	1.94443	1.68056
07ODA	4	ODA	O	07	DA	1.95833	-0.0833333	-1.04167	1.68056	1.21285	1.45898
08ODA	4	ODA	O	08	DA	0.0416667	-0.333333	0.458333	1.12208	1.12932	1.5598
10ODA	4	ODA	O	10	DA	-0.666667	-0.833333	-0.916667	1.55106	1.46456	1.93181
11ODA	4	ODA	O	11	DA	0.625	-0.166667	-0.5	1.05552	1.52277	1.10335
12ODA	4	ODA	O	12	DA	1.16667	-0.875	-1.20833	1.63299	1.22696	1.21509
13ODA	4	ODA	O	13	DA	0.291667	1.5	3.04167	1.48848	1.97814	1.57367
18ODA	5	ODA	O	18	DA	-0.291667	3.33333	2.5	2.05319	2.099	2.46718
20ODA	4	ODA	O	20	DA	0.875	-0.333333	0.0416667	1.22696	1.40393	1.70623
21ODA	5	ODA	O	21	DA	0.375	0.0833333	-0.291667	0.923721	1.31601	1.48848
22ODA	4	ODA	O	22	DA	0.666667	1.25	2.66667	2.35292	1.45213	2.20013
23ODA	5	ODA	O	23	DA	-0.291667	0.125	1.875	2.13621	2.21286	1.75233
24ODA	5	ODA	O	24	DA	-0.333333	-0.541667	0.583333	1.60615	1.66757	1.66594
25ODA	5	ODA	O	25	DA	0.958333	0.0416667	-0.125	1.65448	1.62799	2.07076
26ODA	5	ODA	O	26	DA	0.125	0.25	0.125	1.1156	1.84744	2.17321
27ODA	5	ODA	O	27	DA	0.333333	0.0416667	0	1.34056	1.60106	1.84155
28ODA	4	ODA	O	28	DA	1.16667	-0.5	0	1.49395	1.74456	1.84155
29ODA	5	ODA	O	29	DA	1	0.0833333	-0.0416667	1.44463	1.66594	1.26763
30ODA	4	ODA	O	30	DA	0.5	-0.416667	0.333333	1.53226	1.38051	2.03591
31ODA	4	ODA	O	31	DA	-0.875	1.91667	1.66667	1.6501	1.47196	2.01444
33ODA	6	ODA	O	33	DA	1.75	1.75	1.04167	1.48177	2.8014	1.68056
34ODA	6	ODA	O	34	DA	0.958333	-0.375	-0.416667	1.48848	1.52693	2.71736
35ODA	6	ODA	O	35	DA	0.583333	0.875	0.708333	1.63964	1.72734	2.21613
36ODA	6	ODA	O	36	DA	-0.291667	0.375	-0.0416667	1.98865	1.86063	1.33447
37ODA	6	ODA	O	37	DA	0.875	-0.25	0.208333	2.00678	1.56733	1.28466
38ODA	6	ODA	O	38	DA	-0.0833333	0.666667	0.25	1.5299	1.46456	1.48177
39ODA	6	ODA	O	39	DA	0.416667	1.95833	2.04167	1.86307	2.27423	2.09511
40ODA	6	ODA	O	40	DA	-0.5	-0.208333	0.375	2.22632	1.25036	1.73988
41ODA	1	ODA	O	41	DA	0.5	-0.5	-0.5	1.81779	1.47442	2.14679
42ODA	1	ODA	O	42	DA	1	0.208333	-0.0416667	2	1.58743	1.19707
43ODA	4	ODA	O	43	DA	-0.125	0.25	0.5	1.07592	1.2938	1.02151
44ODA	1	ODA	O	44	DA	1.16667	0.0833333	-0.208333	1.16718	0.974308	1.14129
45ODA	1	ODA	O	45	DA	1.375	0.875	2.70833	1.66322	2.13282	2.15647
46ODA	1	ODA	O	46	DA	0.958333	0.75	2.5	1.62799	2.2506	1.97814
47ODA	1	ODA	O	47	DA	0.291667	-0.625	0.666667	0.858673	2.08123	2.25864
48ODA	5	ODA	O	48	DA	0.375	-1.70833	0.0416667	1.88386	2.62892	1.82921
49ODA	5	ODA	O	49	DA	0.125	-0.333333	-0.291667	1.2619	2.46129	2.13621
50ODA	1	ODA	O	50	DA	-0.166667	-0.416667	-0.0416667	1.27404	1.86307	1.39811
51ODA	5	ODA	O	51	DA	0.25	0.666667	1.375	1.51083	1.78561	2.26144
52ODA	5	ODA	O	52	DA	-0.458333	-0.125	-0.666667	1.61458	2.62616	1.55106
53ODA	1	ODA	O	53	DA	0.625	0.291667	0.375	1.61009	1.75646	1.52693
54ODA	5	ODA	O	54	DA	-0.208333	-0.0416667	-1.625	1.61458	1.80529	3.03333
55ODA	5	ODA	O	55	DA	0.25	0.0416667	0.291667	1.45213	1.82921	1.75646
56ODA	5	ODA	O	56	DA	1.16667	-0.625	0.75	1.60615	1.49819	1.62186
57ODA	5	ODA	O	57	DA	0.208333	2	2.33333	1.47381	2.63752	1.73623
58ODA	2	ODA	O	58	DA	0.875	-1.58333	-0.458333	1.62354	1.55806	2.30272
59ODA	2	ODA	O	59	DA	0.541667	1.41667	0.291667	1.91059	1.50121	1.62799
60ODA	2	ODA	O	60	DA	1.04167	0.583333	0.208333	1.73153	1.21285	1.17877
61ODA	2	ODA	O	61	DA	1.95833	-0.125	0.666667	2.17654	1.67624	1.83366
62ODA	6	ODA	O	62	DA	0.291667	-0.166667	-0.125	1.5458	1.85722	2.11233
64ODA	6	ODA	O	64	DA	0.458333	0.0416667	-0.625	1.5598	1.62799	2.18319
66ODA	6	ODA	O	66	DA	0.75	0.333333	-0.375	1.35935	2.91423	2.10202
67ODA	6	ODA	O	67	DA	1.375	0.625	0.625	1.52693	1.09594	1.88386
69ODA	2	ODA	O	69	DA	-1	0.75	1.25	1.79371	2.06945	1.35935
71ODA	2	ODA	O	71	DA	0.0833333	1.08333	0.833333	1.81579	1.58572	1.92617
72ODA	2	ODA	O	72	DA	0.375	-0.833333	0.125	1.24455	1.9708	1.2959
73ODA	6	ODA	O	73	DA	0.458333	2.08333	1.5	1.21509	2.32036	1.50362
74ODA	6	ODA	O	74	DA	0.958333	-1.04167	0.125	2.13621	2.62892	1.9407
75ODA	2	ODA	O	75	DA	0.583333	-0.375	0.25	1.31601	1.68916	1.75078
76ODA	6	ODA	O	76	DA	-0.166667	0.833333	-0.75	1.55106	2.49637	1.72576
77ODA	3	ODA	O	77	DA	-0.0833333	-0.333333	0.625	1.41165	1.90347	2.03902
78ODA	6	ODA	O	78	DA	0.333333	0.958333	-0.166667	1.46456	1.70623	1.43456
79ODA	3	ODA	O	79	DA	0.833333	-0.0416667	0.666667	1.30773	1.39811	1.34056
80ODA	3	ODA	O	80	DA	0.416667	-0.291667	0.666667	1.1389	1.85283	1.40393
81ODA	3	ODA	O	81	DA	1.16667	0.833333	1.41667	1.6594	1.711	1.86307
82ODA	3	ODA	O	82	DA	0.5	-0.333333	0	1.06322	1.8098	1.38313
84ODA	3	ODA	O	84	DA	-0.166667	1.625	2.54167	1.52277	2.76331	1.91059
85ODA	3	ODA	O	85	DA	1.91667	-0.416667	-0.291667	1.93181	1.88626	1.36666
87ODA	1	ODA	O	87	DA	0.458333	0.833333	1.08333	1.41357	2.40772	1.74248
88ODA	3	ODA	O	88	DA	0.5	-0.208333	-0.25	1.50362	1.444	1.2938
91ODA	1	ODA	O	91	DA	0.541667	0.458333	-1	1.50302	1.66757	1.588
92ODA	1	ODA	O	92	DA	1.04167	0.291667	-0.0833333	1.45898	1.87615	2.16527
93ODA	1	ODA	O	93	DA	0.166667	1.625	2.5	0.701964	1.86063	2.12644
94ODA	1	ODA	O	94	DA	0.25	-0.375	-0.875	1.2938	1.55515	2.09165
95ODA	1	ODA	O	95	DA	1.04167	-0.291667	-1.33333	2.31214	2.11576	2.35292
96ODA	1	ODA	O	96	DA	-0.166667	0.333333	1.875	0.761387	1.6594	2.55908
97ODA	1	ODA	O	97	DA	1	0.666667	1.41667	2.02162	1.99274	1.66594
98ODA	2	ODA	O	98	DA	1.125	0.0833333	0.333333	1.67624	1.47196	2.16025
99ODA	2	ODA	O	99	DA	2.875	1.45833	-0.291667	2.04966	1.38247	2.67808
100ODA	2	ODA	O	100	DA	-0.416667	-0.0833333	0.333333	1.31601	1.81579	1.27404
101ODA	2	ODA	O	101	DA	0.0833333	0.666667	0.375	1.86307	1.8098	2.16318
102ODA	2	ODA	O	102	DA	0.416667	1.08333	1.16667	1.79169	1.63964	2.27781
103ODA	2	ODA	O	103	DA	0.0416667	-0.666667	-0.375	1.23285	1.46456	1.86063
104ODA	2	ODA	O	104	DA	0.666667	0.75	0.0416667	1.83366	1.53934	1.82921
105ODA	2	ODA	O	105	DA	0.125	-0.25	0.0416667	0.797414	1.48177	1.48848
106ODA	3	ODA	O	106	DA	0	0.375	0.416667	0.65938	1.43898	1.38051
107ODA	3	ODA	O	107	DA	0.708333	0.416667	1.08333	1.16018	2.01983	2.43018
108ODA	3	ODA	O	108	DA	0.458333	0.0833333	0.333333	0.931533	1.71735	1.78561
109ODA	3	ODA	O	109	DA	0.875	1.25	1.66667	1.454	1.59483	2.099
110ODA	3	ODA	O	110	DA	0.958333	1.20833	1.16667	2.07426	2.06375	1.57885
111ODA	3	ODA	O	111	DA	-0.125	-0.125	-0.666667	1.454	1.84891	1.55106
112ODA	3	ODA	O	112	DA	0.75	-0.75	1.125	2.06945	1.77544	1.70198
113ODA	3	ODA	O	113	DA	0.208333	-0.5	1.75	1.69344	1.50362	1.84744
01OFB	6	OFB	O	01	FB	0.416667	1.41667	1.33333	1.47196	1.79169	1.49395
04OFB	6	OFB	O	04	FB	0.416667	-0.125	0.25	1.50121	1.191	1.64845
05OFB	6	OFB	O	05	FB	0.75	0.0833333	0.75	1.72576	2.18526	1.48177
06OFB	6	OFB	O	06	FB	-0.0833333	-1.45833	0.541667	1.47196	2.02117	2.75016
07OFB	6	OFB	O	07	FB	2.45833	-0.625	-1.70833	1.5598	2.14299	1.92194
08OFB	6	OFB	O	08	FB	-0.791667	0.625	0.291667	1.53167	1.55515	1.62799
10OFB	6	OFB	O	10	FB	0.375	-0.5	-1.29167	2.24214	2.08514	1.80529
11OFB	6	OFB	O	11	FB	-0.75	-1	-0.0833333	1.32698	1.56038	1.71735
12OFB	6	OFB	O	12	FB	0.625	-1.625	-0.791667	1.1726	1.88386	1.93321
13OFB	6	OFB	O	13	FB	1.08333	1.70833	1.70833	1.55806	1.98865	2.09511
18OFB	1	OFB	O	18	FB	0.583333	1.95833	1.25	1.24819	2.64541	2.19188
20OFB	6	OFB	O	20	FB	-0.5	0.166667	0.416667	0.884652	2.94392	1.50121
21OFB	1	OFB	O	21	FB	0.291667	0.125	0.208333	1.19707	1.75233	1.47381
22OFB	6	OFB	O	22	FB	2.45833	1.875	1.45833	1.64129	2.59284	2.41335
23OFB	1	OFB	O	23	FB	0.916667	0.416667	0.333333	1.58572	1.74248	1.78561
24OFB	1	OFB	O	24	FB	1.08333	-0.25	-0.166667	1.44212	1.75078	1.16718
25OFB	1	OFB	O	25	FB	0.416667	0.166667	0.0416667	1.34864	1.57885	1.42887
26OFB	1	OFB	O	26	FB	0.0833333	1.29167	2.25	1.6129	1.23285	2.34521
27OFB	1	OFB	O	27	FB	0.583333	0.458333	-0.25	1.55806	1.99955	1.91675
28OFB	6	OFB	O	28	FB	1.04167	-1.66667	-2.875	1.30148	2.38959	2.40131
29OFB	1	OFB	O	29	FB	0.0416667	0.333333	0.916667	1.36666	1.30773	1.99819
30OFB	6	OFB	O	30	FB	0.0416667	-1.04167	-0.166667	1.36666	1.78104	1.57885
31OFB	6	OFB	O	31	FB	0.416667	1.29167	1.125	1.44212	2.34945	1.5411
33FBO	2	OFB	O	33	FB	1.16667	-1.875	-1.91667	1.88049	2.19312	2.28257
34FBO	2	OFB	O	34	FB	0.0833333	0.333333	0.583333	1.24819	1.78561	1.55806
35FBO	2	OFB	O	35	FB	0.166667	0.666667	1.625	1.30773	2.099	1.78916
36FBO	2	OFB	O	36	FB	0.125	0.25	-0.291667	0.899879	1.77544	1.73153
37FBO	2	OFB	O	37	FB	0.0416667	-0.291667	-0.25	1.23285	1.57367	1.2938
38FBO	2	OFB	O	38	FB	0.0833333	1.54167	2.58333	1.44212	2.32153	2.06243
39FBO	2	OFB	O	39	FB	0.416667	1.95833	1.625	1.01795	1.70623	2.35561
40FBO	2	OFB	O	40	FB	-1.5	-0.666667	0.458333	1.74456	1.12932	1.35066
41OFB	3	OFB	O	41	FB	-0.916667	-0.0833333	0.333333	1.24819	1.41165	2.23931
42OFB	3	OFB	O	42	FB	-0.583333	-0.0416667	0.375	1.58572	1.89918	1.66322
43OFB	6	OFB	O	43	FB	-0.25	0	-0.333333	1.35935	1.28537	1.34056
44OFB	3	OFB	O	44	FB	1.25	0.541667	0.833333	0.944089	2.10546	1.52277
45OFB	3	OFB	O	45	FB	1.04167	0.291667	1.79167	2.17654	2.38618	1.17877
46OFB	3	OFB	O	46	FB	1.04167	-0.541667	0.25	1.39811	1.444	1.82376
47OFB	3	OFB	O	47	FB	-0.208333	-0.583333	0.416667	0.72106	2.78063	1.90917
48OFB	1	OFB	O	48	FB	1.16667	0.5	2	1.78561	2.18692	1.91107
49OFB	1	OFB	O	49	FB	1.5	0.791667	1.45833	1.41421	1.38247	2.10546
50OFB	3	OFB	O	50	FB	0.916667	-0.541667	-1.29167	1.81579	2.16653	1.80529
51OFB	1	OFB	O	51	FB	0.375	-1.25	-0.375	1.78916	2.48911	2.1226
52OFB	1	OFB	O	52	FB	-0.333333	2.08333	2.91667	1.34056	2.16527	2.46571
53OFB	3	OFB	O	53	FB	0.958333	-0.458333	-1.08333	2.0319	2.34018	1.74248
54OFB	1	OFB	O	54	FB	0.875	0.0416667	-2.29167	1.15392	2.33087	2.11576
55OFB	1	OFB	O	55	FB	-0.416667	-0.208333	-1.125	1.47196	2.12601	1.42379
56OFB	1	OFB	O	56	FB	1.70833	0.125	1.16667	1.80529	2.19312	2.51373
57OFB	1	OFB	O	57	FB	0.708333	1.04167	2.41667	1.60106	2.09511	1.90917
58OFB	4	OFB	O	58	FB	-0.25	-0.166667	-0.833333	1.53934	1.37261	1.46456
59OFB	4	OFB	O	59	FB	2.08333	-0.208333	0.166667	2.2247	1.81729	1.23945
60OFB	4	OFB	O	60	FB	1	-0.375	0.583333	1.69398	1.34528	1.21285
61OFB	4	OFB	O	61	FB	-0.208333	0.625	0.541667	1.69344	1.24455	1.99955
62FBO	2	OFB	O	62	FB	-0.375	1.58333	1.125	1.27901	1.74248	2.36482
64FBO	2	OFB	O	64	FB	1.04167	0.541667	1.08333	1.33447	1.93321	1.31601
66FBO	2	OFB	O	66	FB	0.625	-1.58333	-0.583333	1.27901	1.38051	1.58572
67FBO	2	OFB	O	67	FB	0.166667	-0.208333	0.0833333	2.31567	1.5598	1.38051
69OFB	4	OFB	O	69	FB	0.958333	2.16667	2.41667	1.39811	1.52277	2.04124
71OFB	4	OFB	O	71	FB	2.20833	0.666667	-0.166667	1.95558	1.43456	1.27404
72OFB	4	OFB	O	72	FB	0.625	-1.16667	-1.29167	1.49819	1.16718	1.73153
73FBO	2	OFB	O	73	FB	0.916667	-1.125	-0.333333	1.71735	1.75233	1.27404
74FBO	2	OFB	O	74	FB	0.541667	0.166667	1.16667	1.5598	1.76109	2.07818
75OFB	4	OFB	O	75	FB	0.416667	0.458333	0.333333	1.69184	1.31807	1.83366
76FBO	2	OFB	O	76	FB	1.16667	1.16667	1.25	1.43456	1.57885	2.36367
77OFB	5	OFB	O	77	FB	1.75	0.166667	-0.291667	1.87083	1.43456	1.85283
78FBO	2	OFB	O	78	FB	0.291667	0.5	0.458333	1.75646	1.588	1.69344
79OFB	5	OFB	O	79	FB	0.416667	-0.291667	0.166667	1.17646	1.73153	1.78561
80OFB	5	OFB	O	80	FB	1	0.541667	1.08333	1.64184	1.61458	2.10417
81OFB	5	OFB	O	81	FB	-0.333333	1.54167	1.58333	1.37261	1.84106	2.20507
82OFB	5	OFB	O	82	FB	0.291667	-1.45833	-0.458333	1.16018	2.32153	1.74404
84OFB	5	OFB	O	84	FB	0.875	1.95833	2.04167	1.15392	2.31214	1.96666
85OFB	5	OFB	O	85	FB	-0.208333	0.333333	1.20833	1.74404	1.27404	2.12601
87OFB	3	OFB	O	87	FB	0	0.875	0.583333	1.41421	1.985	2.37591
88OFB	5	OFB	O	88	FB	0.416667	1.04167	1.08333	1.41165	1.42887	1.63964
91OFB	3	OFB	O	91	FB	-0.291667	0.5	-0.166667	2.66179	2.02162	1.83366
92OFB	3	OFB	O	92	FB	0.375	-0.5	-1.04167	1.71471	1.79371	2.40433
93OFB	3	OFB	O	93	FB	1.25	1.5	2.04167	2.17196	2	2.36789
94OFB	3	OFB	O	94	FB	-1	0.666667	1.16667	1.41421	1.60615	1.9708
95OFB	3	OFB	O	95	FB	-0.458333	0.583333	1.125	1.81729	1.71735	1.454
96OFB	3	OFB	O	96	FB	-0.0416667	0.0416667	0.875	1.39811	1.39811	1.39292
97OFB	3	OFB	O	97	FB	0.0833333	0.458333	-0.166667	1.05981	2.04257	1.49395
98OFB	4	OFB	O	98	FB	1	2.125	2.70833	1.17954	1.91816	1.70623
99OFB	4	OFB	O	99	FB	1.25	0.291667	-1.375	1.82376	1.5458	1.95187
100OFB	4	OFB	O	100	FB	0.125	-0.75	0.875	1.70198	2.04833	2.19312
101OFB	4	OFB	O	101	FB	-0.958333	0.333333	0.5	1.75646	1.0495	1.02151
102OFB	4	OFB	O	102	FB	-0.583333	0.291667	1.54167	1.24819	1.12208	2.2063
103OFB	4	OFB	O	103	FB	0.666667	0.666667	0.0833333	1.20386	1.52277	1.38051
104OFB	4	OFB	O	104	FB	0	-0.166667	-0.458333	1.02151	1.49395	1.69344
105OFB	4	OFB	O	105	FB	0.208333	-0.125	0.625	0.779028	1.75233	1.68916
106OFB	5	OFB	O	106	FB	-0.208333	1.16667	0.583333	1.35066	1.23945	1.95419
107OFB	5	OFB	O	107	FB	-0.416667	1	1.41667	1.1389	2.08514	2.04124
108OFB	5	OFB	O	108	FB	1	0.25	0.208333	1.81779	1.48177	1.58743
109OFB	5	OFB	O	109	FB	1.04167	1.33333	0.916667	1.33447	1.9708	1.74248
110OFB	5	OFB	O	110	FB	-0.375	1.70833	1.20833	1.31256	1.73153	1.21509
111OFB	5	OFB	O	111	FB	0.833333	-0.333333	0.0416667	1.43456	1.49395	1.73153
112OFB	5	OFB	O	112	FB	0.458333	-0.0416667	0.791667	1.10253	1.96666	2.50181
113OFB	5	OFB	O	113	FB	0.958333	0.416667	0.875	2.0319	1.38051	1.82525
01CVS	3	SCV	S	01	CV	-0.333333	0.75	1.5	1.30773	2.8014	1.66812
04CVS	3	SCV	S	04	CV	0.666667	1.58333	3.58333	1.60615	2.6196	1.88626
05CVS	3	SCV	S	05	CV	2.16667	0.875	2.83333	2.099	2.95344	2.23931
06CVS	3	SCV	S	06	CV	-0.0416667	-1.125	0.333333	1.33447	2.02833	1.78561
07CVS	3	SCV	S	07	CV	1.58333	0.583333	0.166667	1.47196	1.86307	1.49395
08CVS	3	SCV	S	08	CV	0.333333	-0.333333	0.458333	1.49395	2.03591	1.31807
10CVS	3	SCV	S	10	CV	-0.416667	0.625	2.25	2.16527	3.33379	1.48177
11CVS	3	SCV	S	11	CV	0.208333	-0.0833333	-0.208333	1.35066	1.81579	1.58743
12CVS	3	SCV	S	12	CV	0.291667	1.125	1.375	1.0417	2.40131	1.92946
13CVS	3	SCV	S	13	CV	1	0.833333	2.45833	1.69398	2.23931	1.71893
18SCV	4	SCV	S	18	CV	-0.958333	-0.75	0.166667	2.25503	1.11316	1.46456
20CVS	3	SCV	S	20	CV	0.0416667	-0.125	0	1.12208	2.30901	1.47442
21SCV	4	SCV	S	21	CV	0.375	0.5	0.833333	0.875388	0.834058	2.11961
22CVS	3	SCV	S	22	CV	2.04167	1.08333	2.33333	1.62799	2.20507	2.37133
23SCV	4	SCV	S	23	CV	1.625	0.0416667	-0.0416667	1.88386	1.73153	1.92194
24SCV	4	SCV	S	24	CV	-0.0833333	0	-0.0833333	1.17646	0.978019	1.1389
25SCV	4	SCV	S	25	CV	0.291667	0.458333	0.0416667	2.25503	1.61458	1.19707
26SCV	4	SCV	S	26	CV	0.333333	-0.25	0.583333	0.916831	1.22474	1.34864
27SCV	4	SCV	S	27	CV	-0.791667	-0.208333	-0.875	1.76879	1.35066	2.00678
28SCV	3	SCV	S	28	CV	-0.0416667	-2.04167	1.25	1.23285	2.40433	2.32659
29SCV	4	SCV	S	29	CV	1.04167	1.54167	1.875	1.65448	2.08471	1.59653
30CVS	3	SCV	S	30	CV	0.5	0	1.08333	1.28537	2.75049	1.79169
31CVS	3	SCV	S	31	CV	-0.291667	-0.875	-0.583333	1.92194	2.32776	1.99819
33SCV	5	SCV	S	33	CV	0.583333	1.54167	1.79167	1.44212	1.91059	1.53167
34SCV	5	SCV	S	34	CV	0.25	-0.708333	0.375	1.89393	2.23566	2.3184
35SCV	5	SCV	S	35	CV	-0.0833333	0.541667	0.791667	1.41165	2.28376	1.5598
36SCV	5	SCV	S	36	CV	0.583333	0.0833333	1.45833	1.34864	1.93181	2.02117
37SCV	5	SCV	S	37	CV	0	1.16667	1.08333	0.884652	1.6594	1.66594
38SCV	5	SCV	S	38	CV	0.583333	0.875	2.58333	1.31601	1.77697	1.81579
39SCV	5	SCV	S	39	CV	-0.666667	0.75	1.625	1.57885	1.51083	1.76469
40SCV	5	SCV	S	40	CV	-0.666667	0.0416667	-0.0833333	1.99274	1.39811	1.66594
41SCV	6	SCV	S	41	CV	1.375	0.375	1.29167	1.88386	1.66322	1.85283
42SCV	6	SCV	S	42	CV	0.958333	0.0416667	0.125	1.45898	1.87615	1.77697
43CVS	3	SCV	S	43	CV	-0.5	-0.125	-0.208333	2.32192	1.2619	1.64129
44SCV	6	SCV	S	44	CV	0	0.166667	-0.291667	1.56038	1.27404	1.51741
45SCV	6	SCV	S	45	CV	1.29167	0.25	1.08333	1.94443	2.19188	2.26345
46SCV	6	SCV	S	46	CV	-0.0416667	0	0.291667	1.33447	1.21584	1.57367
47SCV	6	SCV	S	47	CV	0.625	-0.458333	0.541667	1.31256	1.74404	1.76879
48SCV	4	SCV	S	48	CV	0.0416667	1.66667	1	2.07426	1.85722	1.79371
49SCV	4	SCV	S	49	CV	-0.75	0	1.25	2.02699	1.95604	1.87083
50SCV	6	SCV	S	50	CV	-0.125	-0.125	1.04167	1.03472	1.454	2.01039
51SCV	4	SCV	S	51	CV	0.0833333	0.0833333	-0.375	1.38051	2.46571	1.31256
52SCV	4	SCV	S	52	CV	0.291667	0.333333	1	2.07426	1.34056	1.588
53SCV	6	SCV	S	53	CV	-0.708333	-0.291667	2	1.60106	1.36666	1.64184
54SCV	4	SCV	S	54	CV	-0.5	0.541667	1.375	0.884652	2.02117	1.66322
55SCV	4	SCV	S	55	CV	-0.208333	1.29167	1.29167	1.47381	2.19642	1.62799
56SCV	4	SCV	S	56	CV	1.25	1.20833	1.33333	1.25974	1.64129	2.099
57SCV	4	SCV	S	57	CV	0.208333	2.25	2.54167	1.66757	1.9393	1.5598
58SCV	1	SCV	S	58	CV	-0.0416667	-1.54167	-0.25	1.33447	1.71893	1.39096
59SCV	1	SCV	S	59	CV	1.5	-0.208333	1.75	1.86501	1.53167	1.75078
60SCV	1	SCV	S	60	CV	1.33333	-0.25	0.375	1.43456	2.17196	1.58286
61SCV	1	SCV	S	61	CV	1.41667	0.375	-0.666667	1.10007	2.01759	1.6594
62SCV	5	SCV	S	62	CV	1	-0.291667	0.416667	1.56038	1.19707	2.06243
64SCV	5	SCV	S	64	CV	0.0416667	0.25	-0.458333	1.16018	1.82376	2.08471
66SCV	5	SCV	S	66	CV	0.0416667	-0.416667	0	1.36666	1.6129	1.66812
67SCV	5	SCV	S	67	CV	1.20833	0.291667	0.666667	1.50302	1.33447	1.76109
69SCV	1	SCV	S	69	CV	1.20833	3.54167	4.33333	2.02117	2.10546	1.94862
71SCV	1	SCV	S	71	CV	1.29167	-0.0416667	0.916667	1.62799	1.26763	1.55806
72SCV	1	SCV	S	72	CV	1.20833	-0.0416667	0.708333	1.35066	1.68056	1.36666
73SCV	5	SCV	S	73	CV	1	0.625	0.166667	1.88818	1.40844	1.8098
74SCV	5	SCV	S	74	CV	-0.333333	2.04167	3.04167	1.23945	2.38618	2.21613
75SCV	1	SCV	S	75	CV	-1.125	-0.333333	0.0833333	2.30901	1.49395	1.41165
76SCV	5	SCV	S	76	CV	0.291667	0.833333	1.5	1.16018	1.52277	1.86501
77SCV	2	SCV	S	77	CV	0.625	0.541667	1.16667	1.52693	1.64129	2.25864
78SCV	5	SCV	S	78	CV	-0.125	0.375	0.166667	2.00678	1.52693	1.00722
79SCV	2	SCV	S	79	CV	0.833333	0.583333	0.333333	1.711	1.47196	1.88049
80SCV	2	SCV	S	80	CV	0	1.08333	0.625	1.31876	1.71735	2.3184
81SCV	2	SCV	S	81	CV	1.04167	2.20833	1.5	1.62799	1.81729	2.35907
82SCV	2	SCV	S	82	CV	-0.333333	0.708333	0.416667	1.711	1.62799	1.97631
84SCV	2	SCV	S	84	CV	0.625	1.95833	1.75	1.40844	2.07426	1.67462
85SCV	2	SCV	S	85	CV	1.58333	-0.166667	0.791667	1.5299	1.85722	2.04257
87SCV	6	SCV	S	87	CV	-0.375	-0.958333	0.458333	1.95187	1.78104	1.50302
88SCV	2	SCV	S	88	CV	1.5	-0.208333	-0.666667	1.79371	1.7932	1.90347
91SCV	6	SCV	S	91	CV	1.04167	-0.75	0.375	1.87615	1.72576	1.63687
92SCV	6	SCV	S	92	CV	0.5	0.75	0.75	1.10335	2.11105	2.11105
93SCV	6	SCV	S	93	CV	0.916667	0.916667	0.0833333	1.58572	2.96232	1.83958
94SCV	6	SCV	S	94	CV	0.625	0.541667	0.791667	1.43898	2.28376	2.34018
95SCV	6	SCV	S	95	CV	0.958333	0.458333	0.583333	1.33447	2.10546	1.50121
96SCV	6	SCV	S	96	CV	0.458333	2.20833	1.5	1.06237	2.4313	2.48474
97SCV	6	SCV	S	97	CV	0.25	1.04167	2.25	1.51083	2.54489	2.55802
98SCV	1	SCV	S	98	CV	0.333333	3.58333	3	1.99274	2.16527	1.69398
99SCV	1	SCV	S	99	CV	3.29167	0.708333	-0.125	2.42234	1.82921	1.59653
100SCV	1	SCV	S	100	CV	0.333333	1.45833	2.91667	1.23945	1.41357	2.99153
101SCV	1	SCV	S	101	CV	0	0.416667	0.833333	1.7693	1.05981	1.37261
102SCV	1	SCV	S	102	CV	0.291667	1.58333	2.375	1.65448	1.81579	2.3184
103SCV	1	SCV	S	103	CV	-0.875	-0.583333	2.41667	1.77697	2.1451	2.26345
104SCV	1	SCV	S	104	CV	1.33333	0.916667	1.08333	2.16025	2.20507	1.47196
105SCV	1	SCV	S	105	CV	0.583333	1.08333	2.08333	1.01795	2.53526	2.26345
106SCV	2	SCV	S	106	CV	0.0416667	-0.0833333	0.0416667	1.33447	1.31601	1.48848
107SCV	2	SCV	S	107	CV	0.416667	0.75	0.916667	1.01795	1.9393	1.90917
108SCV	2	SCV	S	108	CV	0.541667	0.416667	0.583333	1.14129	1.79169	1.58572
109SCV	2	SCV	S	109	CV	0.708333	1.20833	1	1.45898	1.74404	1.28537
110SCV	2	SCV	S	110	CV	2	0.0833333	0.458333	2.41373	1.63964	1.91059
111SCV	2	SCV	S	111	CV	0.958333	0.291667	0.416667	1.94443	1.48848	1.34864
112SCV	2	SCV	S	112	CV	0.291667	0.875	0.666667	1.08264	1.72734	1.6854
113SCV	2	SCV	S	113	CV	0	0.291667	0.416667	1.02151	1.26763	1.01795
01SDA	5	SDA	S	01	DA	0.916667	-1.5	-0.75	2.24416	1.47442	1.35935
04SDA	5	SDA	S	04	DA	1.375	0.125	0.25	1.31256	1.39292	2.19188
05SDA	5	SDA	S	05	DA	2.08333	0.333333	1.125	1.97631	1.57885	2.09165
06SDA	5	SDA	S	06	DA	1.75	-0.958333	-0.25	1.51083	1.89918	1.91675
07SDA	5	SDA	S	07	DA	2.45833	0.0833333	-1.375	1.7932	1.66594	2.3184
08SDA	5	SDA	S	08	DA	1.25	-0.375	-1.625	1.39096	1.76469	1.34528
10SDA	5	SDA	S	10	DA	-0.25	0.916667	0.583333	0.793999	1.74248	2.16527
11SDA	5	SDA	S	11	DA	0	0.25	-0.458333	1.02151	1.35935	1.7932
12SDA	5	SDA	S	12	DA	1.25	0.0416667	-0.5	1.75078	1.75646	1.28537
13SDA	5	SDA	S	13	DA	0.125	1.04167	2.75	1.2959	1.96666	2.13154
18SDA	6	SDA	S	18	DA	0.291667	-2.04167	-1.5	1.57367	2.09511	2.7187
20SDA	5	SDA	S	20	DA	-0.458333	-0.166667	-0.0416667	1.5598	1.88049	1.73153
21SDA	6	SDA	S	21	DA	0.25	-0.416667	-0.125	1.39096	1.95419	1.56906
22SDA	5	SDA	S	22	DA	-0.208333	-1.625	-2.83333	1.53167	2.08123	2.58199
23SDA	6	SDA	S	23	DA	0.958333	0.958333	-0.291667	1.48848	1.73153	1.94443
24SDA	6	SDA	S	24	DA	-0.0833333	0.208333	-0.333333	0.974308	1.53167	1.00722
25SDA	6	SDA	S	25	DA	0.791667	0.458333	0.416667	1.58743	1.66757	1.5299
26SDA	6	SDA	S	26	DA	-0.791667	0	-0.166667	1.31807	1.47442	2.25864
27SDA	6	SDA	S	27	DA	-0.916667	-0.333333	-1.79167	1.79169	1.90347	1.74404
28SDA	5	SDA	S	28	DA	0.166667	-0.791667	0.208333	1.20386	1.76879	1.7932
29SDA	6	SDA	S	29	DA	0.916667	-0.125	1.29167	1.31601	1.6501	1.75646
30SDA	5	SDA	S	30	DA	1	0.375	1.20833	1.41421	1.40844	1.91059
31SDA	5	SDA	S	31	DA	0.0416667	1.75	2.58333	1.0417	1.67462	1.66594
33SDA	1	SDA	S	33	DA	1.54167	0.208333	-0.0416667	2.2063	1.21509	0.858673
34SDA	1	SDA	S	34	DA	0.416667	0.125	0.0833333	2.35753	2.15311	2.01983
35SDA	1	SDA	S	35	DA	0.458333	0.625	-0.208333	1.444	1.37722	1.53167
36SDA	1	SDA	S	36	DA	-1.04167	0.541667	0.208333	1.45898	2.10546	1.93321
37SDA	1	SDA	S	37	DA	0.958333	0.333333	1.04167	1.87615	1.37261	2.34945
38SDA	1	SDA	S	38	DA	-0.0416667	0.291667	-0.166667	1.48848	2.05319	1.76109
39SDA	1	SDA	S	39	DA	0.0416667	0.75	0.708333	1.23285	2.04833	2.29326
40SDA	1	SDA	S	40	DA	1.66667	0.125	0.25	1.8098	1.36135	1.35935
41SDA	2	SDA	S	41	DA	2.33333	0.583333	0.291667	1.83366	1.21285	1.19707
42SDA	2	SDA	S	42	DA	2.33333	-0.666667	-0.25	1.73623	2.16025	1.79976
43SDA	5	SDA	S	43	DA	-1	0.291667	0.0416667	2	1.68056	1.33447
44SDA	2	SDA	S	44	DA	0.0416667	-0.291667	-0.166667	2.05319	1.45898	1.57885
45SDA	2	SDA	S	45	DA	1.20833	-0.0833333	0.875	1.84106	1.95419	1.454
46SDA	2	SDA	S	46	DA	1.29167	0.708333	0.458333	1.62799	1.42887	1.17877
47SDA	2	SDA	S	47	DA	0.666667	-1.91667	-0.875	1.37261	1.41165	1.48361
48SDA	6	SDA	S	48	DA	0.625	0.5	1.04167	1.40844	1.95604	2.45798
49SDA	6	SDA	S	49	DA	0.5	0	-0.833333	1.14208	1.71945	2.42571
50SDA	2	SDA	S	50	DA	1.125	-0.333333	-0.208333	1.80127	1.23945	1.5598
51SDA	6	SDA	S	51	DA	0.208333	0.833333	1.16667	2.04257	2.25864	1.88049
52SDA	6	SDA	S	52	DA	0.291667	-2.125	-0.916667	1.5458	2.38314	1.93181
53SDA	2	SDA	S	53	DA	0.916667	-0.125	0.708333	2.26345	1.91816	1.82921
54SDA	6	SDA	S	54	DA	-0.125	1.25	1.83333	1.22696	2.83227	1.92617
55SDA	6	SDA	S	55	DA	0.833333	0.75	0.541667	1.20386	1.82376	1.66757
56SDA	6	SDA	S	56	DA	-1.41667	0.333333	-1.45833	1.83958	2.44357	1.7932
57SDA	6	SDA	S	57	DA	1.25	-0.875	-0.0833333	1.48177	1.77697	1.58572
58SDA	3	SDA	S	58	DA	-1.08333	-0.25	-0.166667	1.24819	2.26984	0.916831
59SDA	3	SDA	S	59	DA	-0.583333	-0.541667	2.125	1.63964	2.24537	2.11233
60SDA	3	SDA	S	60	DA	0.666667	-0.916667	-0.0416667	1.78561	1.90917	1.51741
61SDA	3	SDA	S	61	DA	2	-0.166667	-0.208333	1.61515	1.52277	1.93321
62SDA	1	SDA	S	62	DA	1.04167	-2.125	0.0416667	1.62799	1.87228	1.70623
64SDA	1	SDA	S	64	DA	1.5	-1.29167	-1.20833	1.38313	2.44023	1.31807
66SDA	1	SDA	S	66	DA	-0.833333	-1.41667	-0.416667	1.8098	2.08341	2.04124
67SDA	1	SDA	S	67	DA	0.833333	0.458333	0.416667	1.6594	1.97768	1.66594
69SDA	3	SDA	S	69	DA	1.58333	-1.58333	-0.541667	1.79169	2.5862	1.8877
71SDA	3	SDA	S	71	DA	1.04167	0.708333	0.291667	2.21613	1.70623	1.70623
72SDA	3	SDA	S	72	DA	-0.375	-0.0833333	-0.125	1.49819	2.24416	1.6501
73SDA	1	SDA	S	73	DA	1.25	-3.20833	-2.33333	1.98363	2.55341	2.20013
74SDA	1	SDA	S	74	DA	0.916667	0.375	0.541667	1.47196	2.08123	2.10546
75SDA	3	SDA	S	75	DA	0.291667	-0.583333	0.125	1.23285	1.99819	1.89536
76SDA	1	SDA	S	76	DA	0.166667	0.708333	-1.58333	1.34056	2.69426	1.31601
77SDA	4	SDA	S	77	DA	1.125	-1.04167	-0.375	1.985	1.08264	1.83712
78SDA	1	SDA	S	78	DA	0.125	0.416667	0.0416667	1.2619	1.88626	1.26763
79SDA	4	SDA	S	79	DA	-0.0416667	-0.166667	-0.458333	1.19707	1.16718	1.91059
80SDA	4	SDA	S	80	DA	0.291667	1.04167	-0.25	1.26763	1.57367	1.2938
81SDA	4	SDA	S	81	DA	-0.958333	1.25	0.458333	1.36666	1.45213	1.47381
82SDA	4	SDA	S	82	DA	0.0833333	-0.291667	0.25	2.18526	1.51741	1.48177
84SDA	4	SDA	S	84	DA	0.125	-2.04167	-2.54167	1.191	2.13621	1.76879
85SDA	4	SDA	S	85	DA	0.0833333	-0.375	0.25	1.81579	1.13492	1.56733
87SDA	2	SDA	S	87	DA	-0.625	-0.791667	1.25	1.13492	1.76879	1.79976
88SDA	4	SDA	S	88	DA	0.458333	0.0416667	-0.208333	1.41357	0.954585	1.38247
91SDA	2	SDA	S	91	DA	0.375	-0.166667	-0.0833333	1.13492	1.73623	2.33902
92SDA	2	SDA	S	92	DA	0.625	1.41667	0.208333	1.49819	2.30154	2.26465
93SDA	2	SDA	S	93	DA	0.541667	0.208333	0.166667	1.53167	1.06237	1.711
94SDA	2	SDA	S	94	DA	-0.0833333	0.125	0.416667	1.31601	2.13282	2.18526
95SDA	2	SDA	S	95	DA	0.625	-0.875	-0.291667	2.28059	1.9407	2.05319
96SDA	2	SDA	S	96	DA	0	-0.208333	-0.0416667	1.44463	1.41357	1.33447
97SDA	2	SDA	S	97	DA	-0.458333	0.75	1.20833	1.14129	1.39096	1.86452
98SDA	3	SDA	S	98	DA	1.41667	-0.666667	-0.166667	2.06243	1.90347	1.40393
99SDA	3	SDA	S	99	DA	-0.708333	1.70833	0.333333	1.62799	2.66179	2.44357
100SDA	3	SDA	S	100	DA	0	0.208333	0.583333	1.74456	2.16653	1.5299
101SDA	3	SDA	S	101	DA	-0.583333	-0.458333	0.0416667	1.47196	1.38247	1.82921
102SDA	3	SDA	S	102	DA	1.41667	-0.208333	0.541667	2.16527	1.7932	1.31807
103SDA	3	SDA	S	103	DA	0.708333	-0.458333	0.0833333	1.70623	1.86452	1.86307
104SDA	3	SDA	S	104	DA	-1.95833	0.666667	-0.416667	1.89918	2.03591	1.79169
105SDA	3	SDA	S	105	DA	0.875	-0.541667	-1.91667	1.62354	1.71893	1.79169
106SDA	4	SDA	S	106	DA	0.0833333	-0.916667	-1.20833	0.880547	1.58572	1.69344
107SDA	4	SDA	S	107	DA	-0.0416667	1.08333	2.58333	1.23285	2.04124	1.93181
108SDA	4	SDA	S	108	DA	0.791667	0.208333	0.291667	1.35066	1.25036	1.42887
109SDA	4	SDA	S	109	DA	0.291667	-1.33333	0.416667	1.08264	1.76109	1.99819
110SDA	4	SDA	S	110	DA	1.04167	0.916667	0.958333	1.51741	1.66594	1.57367
111SDA	4	SDA	S	111	DA	2.29167	-0.0833333	-0.0833333	2.57883	2.06243	1.31601
112SDA	4	SDA	S	112	DA	1.08333	-0.583333	0.125	1.38051	1.5299	1.1156
113SDA	4	SDA	S	113	DA	0.375	0.25	-0.208333	2.14299	1.51083	1.58743
01SFB	1	SFB	S	01	FB	0.458333	-0.375	2.125	1.8877	2.01759	2.60956
04SFB	1	SFB	S	04	FB	-0.0416667	0.166667	-0.0833333	1.45898	1.12932	1.10007
05SFB	1	SFB	S	05	FB	0.75	-0.5	0.416667	1.45213	1.588	2.20507
06SFB	1	SFB	S	06	FB	0.5	0.958333	-0.416667	1.31876	2.01039	1.10007
07SFB	1	SFB	S	07	FB	0.833333	0.625	1.20833	1.55106	1.97402	1.69344
08SFB	1	SFB	S	08	FB	-0.5	-1.16667	-0.875	1.93368	1.94862	1.77697
10SFB	1	SFB	S	10	FB	1.375	1.95833	3.66667	1.49819	2.36789	2.03591
11SFB	1	SFB	S	11	FB	0.5	-0.375	0.0833333	0.884652	1.31256	1.34864
12SFB	1	SFB	S	12	FB	1.33333	-1.83333	-0.791667	1.9708	1.99274	1.7932
13SFB	1	SFB	S	13	FB	0.583333	1.125	3.625	1.1389	1.82525	2.03902
18FBS	2	SFB	S	18	FB	0.5	-2.625	-1.41667	1.69398	2.51625	1.76725
20SFB	1	SFB	S	20	FB	-0.625	0.375	1.04167	1.61009	1.43898	2.01039
21FBS	2	SFB	S	21	FB	0.458333	0.375	0.875	1.74404	1.49819	1.6501
22SFB	1	SFB	S	22	FB	0.583333	-2.20833	-1.875	2.33902	1.86452	2.4902
23FBS	2	SFB	S	23	FB	0.875	-0.0833333	0	1.15392	1.21285	1.588
24FBS	2	SFB	S	24	FB	-0.125	0.125	0.0833333	1.32902	1.15392	1.47196
25FBS	2	SFB	S	25	FB	0.916667	0.625	0.0833333	1.34864	1.52693	1.41165
26FBS	2	SFB	S	26	FB	0.0416667	-1.5	-0.25	1.68056	1.81779	1.84744
27FBS	2	SFB	S	27	FB	1.25	-0.541667	-0.0416667	1.62186	1.95558	2.34945
28SFB	1	SFB	S	28	FB	-1	-2.04167	-0.708333	1.81779	2.44023	2.54489
29FBS	2	SFB	S	29	FB	0.583333	-0.166667	0.125	2.08341	1.63299	2.34637
30SFB	1	SFB	S	30	FB	0.583333	0.25	1.58333	0.928611	2.81687	2.16527
31SFB	1	SFB	S	31	FB	0.416667	1.375	1.83333	1.24819	2.03902	1.85722
33SFB	3	SFB	S	33	FB	1.79167	-1.83333	-2.75	1.25036	2.46129	2.17196
34SFB	3	SFB	S	34	FB	-0.208333	-0.791667	0.416667	2.06375	2.16653	1.76725
35SFB	3	SFB	S	35	FB	0.0833333	0.25	0.291667	1.21285	2.04833	1.89918
36SFB	3	SFB	S	36	FB	-0.833333	1	0.333333	1.37261	2.08514	2.03591
37SFB	3	SFB	S	37	FB	0.333333	0.708333	0.125	0.916831	1.82921	2.02833
38SFB	3	SFB	S	38	FB	0.458333	0.416667	2.20833	1.50302	1.97631	2.30272
39SFB	3	SFB	S	39	FB	-0.833333	1.91667	1.83333	1.09014	2.04124	2.31567
40SFB	3	SFB	S	40	FB	-0.583333	-0.416667	0.5	1.38051	1.81579	1.47442
41SFB	4	SFB	S	41	FB	0.875	0.25	0.291667	1.42379	1.48177	1.51741
42SFB	4	SFB	S	42	FB	-0.625	-0.208333	0.708333	1.0135	1.35066	1.65448
43SFB	1	SFB	S	43	FB	-0.125	-0.375	0.541667	1.51263	1.73988	1.81729
44SFB	4	SFB	S	44	FB	1.29167	0.0833333	0.0833333	1.80529	1.10007	1.05981
45SFB	4	SFB	S	45	FB	1.04167	-0.583333	0.458333	1.94443	1.79169	1.28466
46SFB	4	SFB	S	46	FB	1.33333	1.45833	1.95833	1.37261	1.81729	1.82921
47SFB	4	SFB	S	47	FB	-0.5	-0.833333	-0.666667	1.56038	1.40393	1.16718
48FBS	2	SFB	S	48	FB	2.04167	0.375	0.875	1.92194	1.61009	2.15311
49FBS	2	SFB	S	49	FB	0.708333	0.125	-0.333333	1.65448	1.42379	1.76109
50SFB	4	SFB	S	50	FB	0.708333	0.5	0.458333	1.62799	0.932505	1.76879
51FBS	2	SFB	S	51	FB	0.375	-0.25	1.375	2.18319	1.39096	2.374
52FBS	2	SFB	S	52	FB	0.583333	-1.79167	-1.04167	1.88626	2.75016	2.61233
53SFB	4	SFB	S	53	FB	1.83333	-0.916667	-1.5	2.16025	1.31601	1.69398
54FBS	2	SFB	S	54	FB	0.5	0.541667	1	1.81779	1.97768	1.97814
55FBS	2	SFB	S	55	FB	1.125	0.541667	0.0833333	2.02833	2.44912	2.10417
56FBS	2	SFB	S	56	FB	2.33333	-0.708333	-0.416667	1.85722	2.05319	2.24416
57FBS	2	SFB	S	57	FB	-0.333333	0.25	-1.16667	1.09014	2.30783	1.76109
58SFB	5	SFB	S	58	FB	1.16667	-0.416667	-0.208333	1.46456	1.28255	1.61458
59SFB	5	SFB	S	59	FB	2.04167	-0.25	0	1.96666	1.87083	2.10589
60SFB	5	SFB	S	60	FB	1.08333	-0.583333	-0.208333	1.86307	1.41165	1.25036
61SFB	5	SFB	S	61	FB	1.125	0.458333	-0.375	1.07592	1.66757	1.71471
62SFB	3	SFB	S	62	FB	1.125	-0.666667	-0.0833333	1.39292	2.63202	1.17646
64SFB	3	SFB	S	64	FB	-0.625	-0.5	-1.375	1.37722	1.50362	1.97402
66SFB	3	SFB	S	66	FB	0.708333	0.458333	0.791667	1.30148	2.08471	1.71893
67SFB	3	SFB	S	67	FB	1.625	0.25	-0.125	2.06023	2.17196	1.51263
69SFB	5	SFB	S	69	FB	0.625	-1.83333	-2.16667	1.13492	2.18028	2.05715
71SFB	5	SFB	S	71	FB	0.875	-0.416667	-0.291667	1.96297	1.58572	1.39811
72SFB	5	SFB	S	72	FB	0.0833333	-0.833333	0.166667	1.34864	1.711	1.46456
73SFB	3	SFB	S	73	FB	0	-1.91667	0.416667	1.35133	2.43018	1.6129
74SFB	3	SFB	S	74	FB	-0.125	0.541667	0.0833333	1.39292	2.1865	1.93181
75SFB	5	SFB	S	75	FB	-0.791667	-0.166667	0.458333	1.21509	1.92617	2.26465
76SFB	3	SFB	S	76	FB	0.291667	0.291667	-0.166667	1.39811	2.33087	2.35292
77SFB	6	SFB	S	77	FB	0.625	-1.04167	-0.583333	1.43898	2.89646	1.24819
78SFB	3	SFB	S	78	FB	0.125	0.375	0.958333	1.2959	1.34528	1.78104
79SFB	6	SFB	S	79	FB	-0.208333	-0.541667	-0.375	1.25036	1.47381	1.40844
80SFB	6	SFB	S	80	FB	0.0833333	0.708333	-0.375	1.34864	1.57367	1.78916
81SFB	6	SFB	S	81	FB	0.625	1.25	0.625	1.76469	2.382	1.95187
82SFB	6	SFB	S	82	FB	-0.208333	-0.708333	0.0416667	2.04257	1.85283	1.70623
84SFB	6	SFB	S	84	FB	0.208333	0.375	1.20833	1.06237	2.03902	1.71893
85SFB	6	SFB	S	85	FB	1.08333	-0.0416667	-0.25	1.90917	2.17654	2.2506
87SFB	4	SFB	S	87	FB	-1.08333	0.0416667	0.458333	1.88626	1.65448	1.25036
88SFB	6	SFB	S	88	FB	-0.0833333	-0.166667	-0.291667	1.79169	1.46456	1.23285
91SFB	4	SFB	S	91	FB	1	0.291667	0.458333	1.88818	1.42887	1.47381
92SFB	4	SFB	S	92	FB	-0.5	1.5	0.375	1.28537	1.71945	1.73988
93SFB	4	SFB	S	93	FB	1.04167	1.875	1.29167	1.85283	1.6501	2.34945
94SFB	4	SFB	S	94	FB	0.0416667	-0.291667	-0.791667	1.80529	0.999094	1.76879
95SFB	4	SFB	S	95	FB	-0.0833333	-0.0833333	0.791667	1.97631	0.974308	1.61458
96SFB	4	SFB	S	96	FB	-0.208333	2.04167	1.33333	0.883627	1.94443	2.23931
97SFB	4	SFB	S	97	FB	0	0.958333	0.666667	1.06322	1.5458	1.52277
98SFB	5	SFB	S	98	FB	1.04167	1.04167	0.375	1.57367	1.65448	2.24214
99SFB	5	SFB	S	99	FB	1.20833	1.25	1.08333	1.81729	2.30783	2.30154
100SFB	5	SFB	S	100	FB	-0.416667	0.75	0.791667	1.31601	1.91675	1.8877
101SFB	5	SFB	S	101	FB	2.16667	0.375	0.208333	1.83366	1.43898	1.61458
102SFB	5	SFB	S	102	FB	0.416667	1	3.25	1.86307	2.44949	2.19188
103SFB	5	SFB	S	103	FB	0.375	0.75	1.08333	2.06023	1.77544	1.55806
104SFB	5	SFB	S	104	FB	-0.875	-0.0416667	0.0416667	1.51263	1.68056	1.19707
105SFB	5	SFB	S	105	FB	0.458333	1.08333	0.166667	1.14129	1.79169	2.14003
106SFB	6	SFB	S	106	FB	1.29167	-1.125	-0.833333	1.89918	1.70198	1.78561
107SFB	6	SFB	S	107	FB	0.541667	-1.41667	-0.791667	1.06237	2.37591	1.99955
108SFB	6	SFB	S	108	FB	0.916667	-0.166667	-0.0833333	1.47196	1.99274	2.28257
109SFB	6	SFB	S	109	FB	0.916667	-0.833333	-1.91667	2.28257	1.85722	2.16527
110SFB	6	SFB	S	110	FB	1.625	0.916667	-0.833333	1.58286	2.08341	2.31567
111SFB	6	SFB	S	111	FB	0.916667	-0.333333	-0.125	1.55806	1.88049	2.27104
112SFB	6	SFB	S	112	FB	0.333333	0.125	1.20833	1.63299	2.2901	1.66757
113SFB	6	SFB	S	113	FB	0.791667	1.29167	0.958333	1.17877	2.01039	1.57367
